# Supplementary material for: Effectors enabling adaptation to mitochondrial complex I loss in Hürthle cell carcinoma
Source: Cancer Discov. Author manuscript; Available in PMC 2023 Sep 27. (PMC10401073; doi:10.1158/2159-8290.CD-22-0976)
Supplement: 1 [file NIHMS1907325-supplement-1.xlsx]

## Sheet: Overview
Table S1: Clinical cohort of HCC samples, related to Figure 1
Tab: "HCC_Cohort"
Column definitions:
ID	Unique sample ID for this study
Gender	Male or Female
Tissue Site	Primary, Locoregional recurrence, or distant metastasis
Pathology	Carcinoma, Adenoma, Adenomatous nodule, or Poorly differentitated thyroid cancer (PDTC) from carcinoma
Path Invasiveness	Minimally or Widely invasive for carcinomas; Not applicable for adenomas
Hashimoto Thyroiditis	Absent or Present indicates if Hashimoto Thyroiditis was present in the patient

## Sheet: HCC_Cohort
ID	Gender	Tissue Site	Pathology	Path Invasiveness	Hashimoto thyroiditis		Abbreviations:
HC001	Female	Primary	Carcinoma	Widely Invasive	Absent		LR - locoregional
HC002	Female	Primary	Carcinoma	Minimally Invasive	Absent		Met - metastasis
HC003	Male	Primary	Carcinoma	Minimally Invasive	Absent		HCC - Hürthle cell carcinoma
HC004	Male	Primary	Carcinoma	Widely Invasive	Absent		HCA - Hürthle cell adenoma
HC005	Female	Primary	Carcinoma	Minimally Invasive	Present		Hashimoto's - chronic lymphocytic thyroiditis
HC006	Female	Primary	PDTC from Carcinoma	Minimally Invasive	Absent
HC007	Male	Primary	Carcinoma	Widely Invasive	Absent
HC008	Male	Primary	Carcinoma	Minimally Invasive	Absent
HC009	Female	Primary	Carcinoma	Minimally Invasive	Absent
HC010	Female	Primary	Adenoma	Not applicable	Absent
HC011	Male	Primary	Carcinoma	Widely Invasive	Absent
HC012	Male	Primary	Carcinoma	Minimally Invasive	Absent
HC013	Female	Primary	Carcinoma	Minimally Invasive	Absent
HC014	Female	Primary	Carcinoma	Minimally Invasive	Absent
HC015	Male	Primary	Carcinoma	Widely invasive	Absent
HC016	Female	Primary	Carcinoma	Widely Invasive	Present
HC017	Male	LR Recurrence	Carcinoma	Minimally Invasive	Absent
HC018	Male	Primary	Carcinoma	Widely Invasive	Absent
HC019	Male	Primary	Carcinoma	Widely Invasive	Absent
HC020	Female	LR Recurrence	Carcinoma	Widely Invasive	Absent
HC021	Male	Primary	Carcinoma	Minimally Invasive	Absent
HC022	Female	Primary	Adenomatous nodule	Not applicable	Present
HC023	Male	Primary	Carcinoma	Minimally Invasive	Absent
HC024	Male	Distant Met	Carcinoma	Minimally Invasive	Absent
