# Supplementary material for: Effectors enabling adaptation to mitochondrial complex I loss in Hürthle cell carcinoma
Source: Cancer Discov. Author manuscript; Available in PMC 2023 Sep 27. (PMC10401073; doi:10.1158/2159-8290.CD-22-0976)
Supplement: 3 [file NIHMS1907325-supplement-3.xlsx]

## Sheet: Overview
Table S3: RNA-seq and GSEA results, related to Figure 2
Tab: "Raw_Counts"
Column definitions:
Gene Name	Gene name or Ensembl ID
Columns B-AJ	Sample ID with normal (N) or tumor (T) status
Tab: "Regression_results"
Column definitions:
Gene Name	Gene name or Ensembl ID
LogFC	Log2(HCC/Normal)
AveExpr	Average expression
P.Value	p value
Adj.P.Val	adjusted p value
Tab: "Top_PC_Loadings"
Column Definitions:
PC1_topGenes	Top 25 genes from PC1
PC2_topGenes	Top 25 genes from PC2
Tab: "GSEA_Results"
Column Definitions:
NAME	Gene set name from HALLMARK and KEGG databases
SIZE	Gene set size
ES	Enrichment score
NES	Normalized enrichment score
NOM p-val	Nominal p value
FDR q-val	False discovery rate q value
FWER p-val	Familywise-error rate p value
RANK AT MAX	position in ranked list at which maximum enrichment score occurred
LEADING EDGE	Leading edge statistics for tags, list, and signal.

## Sheet: Raw_Counts
gene_name	HC001_N	HC002_N	HC002_T	HC003_N	HC003_T	HC004_T	HC005_N	HC006_N	HC006_T	HC007_N	HC008_N	HC008_T	HC009_N	HC009_T	HC010_N	HC011_N	HC011_T	HC012_N	HC013_N	HC013_T	HC014_N	HC014_T	HC015_N	HC015_T	HC016_N	HC016_T	HC017_T	HC018_T	HC020_T	HC021_N	HC021_T	HC022_N	HC022_T	HC023_T	HC024_T		N: normal; T: tumor
DDX11L1	0	0	0	0	0	0	0	0	0	0	0	0	0	0	0	0	0	0	0	2	0	0	0	0	0	0	0	0	2	0	0	0	0	0	0
WASH7P	794	272	223	631	301	249	425	337	215	463	346	260	325	379	340	273	198	311	457	254	249	244	336	192	288	299	109	406	117	373	389	221	272	329	307
MIR1302-11|MIR1302-10|MIR1302-9|MIR1302-2	1	0	0	0	0	0	0	0	0	1	0	0	0	0	0	0	1	0	0	0	0	0	0	0	0	0	0	0	0	0	0	0	1	0	0
ENSG00000221311	0	0	0	0	0	0	0	0	0	0	0	0	0	0	0	0	0	0	0	0	0	0	0	0	0	0	0	0	0	0	0	0	0	0	0
FAM138A	0	0	0	1	0	0	0	0	0	0	0	0	0	0	0	0	0	0	0	0	0	0	0	0	0	0	0	0	0	0	0	0	0	0	0
OR4G11P	0	0	0	0	0	0	0	0	0	0	0	0	0	0	0	0	0	0	0	0	0	0	0	0	0	0	0	0	0	0	0	0	0	0	0
OR4F5	0	0	0	0	0	0	0	0	0	0	0	0	0	0	0	0	0	0	0	0	0	0	0	0	0	0	0	0	0	0	0	1	0	0	0
ENSG00000238009	1	2	1	4	2	1	0	3	1	1	0	0	2	1	1	1	3	3	1	0	0	0	8	2	0	0	0	0	2	3	3	1	2	1	2
ENSG00000239945	0	0	0	0	0	0	0	0	0	0	0	0	0	0	0	0	0	0	0	0	0	0	0	0	0	0	0	0	0	0	0	0	0	0	0
CICP27	0	0	0	0	1	0	0	0	0	0	0	0	0	0	0	0	0	0	0	0	0	0	1	0	0	0	0	0	0	0	0	0	1	0	0
ENSG00000237683	203	41	17	471	274	23	295	93	14	34	52	105	258	330	148	118	71	178	102	42	37	69	205	92	122	30	55	55	12	201	165	82	293	68	32
ENSG00000239906	0	0	0	1	0	1	1	0	0	0	0	0	0	0	0	0	0	0	0	0	1	1	0	0	0	0	0	1	0	0	0	0	1	2	0
ENSG00000241860	0	0	0	1	1	0	0	1	0	0	0	0	0	0	1	0	0	0	0	0	0	0	1	0	0	0	1	0	0	2	1	1	1	0	0
RNU6-1100P	0	0	0	0	1	0	0	0	0	0	0	0	0	0	0	0	0	0	0	0	0	0	0	0	0	0	0	0	0	0	0	0	0	0	0
ENSG00000241599	0	0	0	0	0	0	0	0	0	0	0	0	0	0	0	0	0	0	0	0	0	0	0	0	0	0	0	0	0	0	0	0	0	0	0
ENSG00000239368	4	2	1	9	7	8	6	3	0	1	3	5	9	0	10	13	4	8	3	3	3	11	6	4	6	0	10	1	2	10	4	5	10	6	6
ENSG00000228463	52	37	31	27	31	40	57	21	10	11	12	21	20	5	6	20	25	28	36	26	7	17	17	30	27	0	44	5	32	45	47	8	18	30	94
ENSG00000241670	0	0	0	0	0	0	0	0	0	0	0	0	0	0	0	0	0	0	0	0	0	0	0	0	0	0	0	0	0	0	0	0	0	0	0
ENSG00000240876	0	0	0	0	0	0	0	0	0	0	0	0	0	0	0	0	0	0	0	0	0	0	0	0	0	0	0	0	0	0	0	0	0	0	1
ENSG00000237094	4	0	0	1	3	0	1	0	1	2	3	1	0	2	0	1	1	0	0	0	0	0	1	0	1	0	0	1	0	1	0	1	0	3	2
ENSG00000250575	0	0	0	0	0	0	0	0	0	0	0	0	0	0	0	0	0	0	0	0	0	0	0	0	0	0	0	0	0	0	0	0	0	0	0
CICP7	0	0	0	0	0	0	0	0	0	0	0	0	0	0	0	0	1	0	0	0	0	0	0	0	0	0	0	0	0	0	0	0	0	0	0
ENSG00000224813	0	0	0	0	0	0	0	0	0	0	0	0	0	0	0	0	0	0	0	0	0	0	0	0	0	0	1	0	0	0	0	0	0	0	0
OR4F29	0	0	0	0	0	0	0	0	0	0	0	0	0	0	0	0	0	0	0	0	0	0	0	0	0	0	0	0	0	0	0	1	0	1	0
ENSG00000236812	0	0	0	0	0	0	0	0	0	0	0	0	0	0	0	0	0	0	0	0	0	0	0	0	0	0	0	0	0	0	0	0	0	0	0
ENSG00000256186	0	0	0	0	0	0	0	0	0	0	0	0	0	0	0	0	0	0	0	0	0	0	0	0	0	0	0	0	0	0	0	0	0	0	0
ENSG00000236601	0	0	0	0	0	0	0	0	0	0	0	0	0	0	0	0	0	0	0	0	0	0	0	0	0	0	0	0	0	0	0	0	0	0	0
ENSG00000236743	0	0	0	0	0	0	0	0	0	0	0	0	0	0	0	0	0	0	0	0	0	0	0	0	0	0	0	0	0	0	0	0	0	0	0
ENSG00000236679	0	0	0	0	1	0	0	0	0	0	0	1	0	0	0	0	0	0	0	1	0	0	0	1	0	0	0	0	0	0	0	0	0	0	0
ENSG00000231709	0	1	0	4	1	2	1	0	0	2	1	2	4	1	9	0	0	2	6	1	1	0	5	0	3	0	0	1	1	1	1	0	0	2	0
ENSG00000235146	0	0	0	0	0	0	0	0	0	0	0	0	0	0	0	0	0	1	0	0	0	0	0	0	0	0	0	0	0	0	0	0	0	0	0
ENSG00000239664	0	0	0	0	0	0	0	0	0	0	0	0	0	0	0	0	0	0	0	0	0	0	0	0	0	0	0	0	0	0	0	0	0	0	0
ENSG00000230021	0	0	0	0	1	0	1	0	0	0	0	0	2	0	0	1	1	0	0	0	1	4	0	0	2	1	0	1	1	3	0	0	0	2	1
ENSG00000223659	0	0	0	0	0	0	0	0	0	0	0	0	0	0	0	0	0	0	0	0	0	0	0	0	0	0	0	0	0	0	0	0	0	0	1
MTND1P23	122	15	212	80	449	63	76	23	220	52	33	141	19	39	30	29	582	35	68	77	3137	41969	691	231	56	62	113	34	73	36	154	81	119	96	255
ENSG00000243329	0	0	0	0	0	0	0	0	0	0	0	0	0	0	0	0	0	0	0	0	17	4	1	0	0	0	0	0	0	0	0	0	0	0	0
ENSG00000240155	0	0	0	0	4	0	0	0	0	0	2	0	0	0	0	0	4	0	0	0	0	1	0	0	0	0	0	0	0	0	4	1	1	0	0
MTND2P28	7732	1956	10207	7436	24011	6562	19812	2248	12504	13229	3193	12022	3175	3101	3877	3853	29494	2675	3944	10458	8572	149910	4784	67812	3098	5597	9870	243	6235	4314	19485	8216	11476	13455	18916
ENSG00000244275	1	0	0	0	0	0	0	0	0	0	0	0	0	0	0	0	0	0	1	0	0	1	0	0	0	0	0	0	0	0	0	0	0	1	0
ENSG00000238916	0	0	0	0	0	0	0	0	0	0	0	0	0	0	0	0	0	0	0	0	0	0	0	0	0	0	0	0	0	0	0	0	0	0	0
ENSG00000240369	0	0	0	0	0	0	0	0	0	0	0	0	0	0	0	0	0	0	0	0	0	0	0	0	0	0	0	0	0	0	0	0	0	0	0
ENSG00000240414	2	0	0	0	0	0	0	0	0	0	0	0	0	0	0	0	0	0	0	0	0	0	0	0	0	0	0	0	0	0	0	0	0	0	0
ENSG00000237973	3274	914	7298	2471	6392	4285	2580	1126	4357	2329	1537	7473	934	1596	1301	1526	10283	1282	1903	6579	50740	526580	9307	9176	1734	4591	4779	3809	2203	1512	5729	2379	3421	6239	8750
ENSG00000241800	0	0	0	0	1	0	0	0	0	0	0	1	0	1	0	0	3	1	0	0	55	67	1	0	0	0	0	0	0	1	1	0	0	0	1
ENSG00000239530	2	0	0	0	0	1	0	0	0	0	0	2	0	1	0	0	1	0	0	0	9	28	0	0	1	1	0	0	0	0	0	0	0	0	1
ENSG00000229344	292	103	877	235	1172	1040	256	102	478	226	152	1123	98	125	98	149	4742	126	169	600	122	3015	127	1404	127	266	745	509	201	146	515	254	586	699	879
ENSG00000242368	0	0	0	0	0	0	0	0	0	0	0	0	0	0	0	0	0	0	0	0	0	0	0	0	0	0	0	0	0	0	0	0	0	0	0
MTATP8P1	38	11	65	31	150	103	17	11	54	30	18	81	12	25	11	16	205	19	20	45	36	368	15	84	13	55	74	37	19	22	71	23	49	51	98
MTATP6P1	13287	3551	22096	10761	40322	28499	12046	3189	13485	9112	4281	22004	2580	5076	3735	5174	59878	3511	7630	20539	13466	155246	5978	39281	5106	12934	18480	496	6786	5790	29061	8156	19577	9546	35928
ENSG00000198744	414	186	851	347	2358	1154	311	146	699	335	255	1327	156	202	165	234	5855	209	251	438	143	1869	157	987	252	513	781	443	291	196	1054	241	586	764	1343
ENSG00000236201	0	0	0	0	0	0	0	0	0	0	0	0	0	0	0	0	0	0	0	0	0	0	0	0	0	0	0	0	0	0	0	0	0	0	0
OR4F16	0	0	0	0	0	0	0	0	0	0	0	0	0	0	0	0	0	0	0	1	0	0	0	0	0	0	0	0	0	0	0	0	0	0	0
CICP3	0	1	0	0	1	0	0	0	0	0	0	0	0	0	0	0	0	0	0	0	0	3	0	0	0	0	0	0	0	0	0	0	0	0	0
ENSG00000224956	130	31	15	95	24	26	83	27	19	44	40	23	37	24	51	26	10	37	50	9	0	1	40	11	38	12	6	16	7	49	15	23	27	22	29
ENSG00000235373	3	20	5	11	8	10	5	14	13	2	23	6	11	21	31	28	7	21	15	2	3	0	13	6	13	10	3	8	8	15	15	20	5	8	3
RNU6-1199P	0	0	0	0	0	0	0	0	0	0	0	0	0	0	0	0	0	0	0	0	0	0	0	0	0	0	0	0	0	0	0	0	0	0	0
ENSG00000240618	0	3	0	7	1	4	3	1	1	1	3	4	3	5	3	11	0	2	1	0	3	0	4	0	1	0	0	8	1	6	3	5	1	1	4
ENSG00000229905	0	0	0	0	0	0	0	0	0	0	0	0	0	0	0	0	0	0	0	0	0	0	0	0	0	0	0	0	0	0	0	0	0	0	0
ENSG00000228327	18	23	24	30	13	28	11	24	4	16	38	12	51	44	39	48	13	71	30	10	17	25	29	4	35	19	9	31	10	69	22	23	15	39	15
ENSG00000237491	4	17	12	22	7	11	19	11	6	1	14	12	15	9	5	10	4	32	23	12	12	12	12	4	24	22	4	10	9	26	2	4	1	11	5
ENSG00000242937	1	1	4	5	1	5	0	0	1	4	0	3	1	1	0	3	0	1	0	1	2	0	2	1	0	3	1	0	0	5	0	0	1	0	2
ENSG00000197049	3	3	5	15	1	5	7	3	10	2	2	3	3	3	6	9	2	11	2	4	1	3	4	9	5	11	2	0	7	12	10	5	7	11	4
ENSG00000230092	15	10	8	24	13	10	12	7	7	18	22	5	15	22	5	23	3	10	8	10	13	13	7	15	14	23	9	7	15	21	12	19	6	6	9
ENSG00000241768	6	5	1	21	2	3	4	3	0	5	4	3	12	7	1	3	6	5	6	3	2	4	7	2	10	8	0	4	4	7	4	1	2	5	2
ENSG00000240453	0	2	3	4	3	1	1	2	0	3	0	2	14	14	4	4	1	15	2	5	2	1	5	2	14	3	1	0	7	17	0	1	2	4	2
FAM87B	6	3	0	7	0	1	1	0	0	6	2	1	2	1	2	4	1	6	3	2	1	1	7	3	10	0	0	1	6	7	0	1	3	0	2
LINC00115	26	32	89	55	14	47	40	20	32	21	18	23	17	60	21	42	23	40	15	36	13	25	23	43	58	33	7	32	16	39	17	25	52	32	26
LINC01128	575	512	525	684	271	1355	655	381	271	444	424	410	525	428	670	601	233	344	472	314	420	490	592	402	552	370	215	230	556	566	350	349	452	505	223
FAM41C	3	1	0	0	1	5	2	5	0	2	0	1	3	0	6	3	0	3	0	1	0	0	5	0	2	0	0	2	6	5	0	0	0	0	2
TUBB8P11	2	0	0	2	1	3	0	0	0	0	0	0	0	0	0	0	0	2	0	0	0	3	2	0	0	0	0	0	1	0	0	1	0	0	0
ENSG00000221146	0	0	0	0	1	0	0	0	0	0	0	0	1	0	0	0	0	0	0	0	0	0	0	0	0	0	0	0	0	0	0	0	0	0	0
ENSG00000230699	1	4	0	0	0	3	3	0	0	2	1	0	1	5	3	3	2	0	0	0	1	0	1	1	5	4	1	0	0	1	0	0	0	1	0
ENSG00000241180	0	0	0	0	0	0	0	0	0	0	0	0	0	0	0	0	0	0	0	0	0	0	0	0	0	0	0	0	0	0	0	0	0	0	0
ENSG00000223764	47	119	17	86	8	243	136	13	4	109	34	3	47	161	56	54	12	18	23	9	46	82	27	25	30	18	25	6	36	61	17	84	11	87	17
SAMD11	33	75	12	38	0	41	100	7	2	45	15	0	17	39	19	22	15	13	25	1	12	15	25	6	19	23	18	5	3	29	22	129	6	17	13
ENSG00000262458	0	0	0	0	0	0	0	0	0	0	0	0	0	0	0	0	0	0	0	0	0	0	0	0	0	0	0	0	0	0	0	0	0	0	0
NOC2L	2179	1626	2207	2843	1334	1627	2882	1392	1601	1898	1394	1319	1701	2035	2051	1771	1232	1616	2388	1621	1605	1534	1750	1878	1971	1533	1323	1502	1968	1578	996	1324	1657	1227	1206
KLHL17	186	90	83	133	84	43	138	46	74	125	65	62	80	120	60	76	78	70	45	49	52	63	51	63	78	51	44	97	19	113	46	91	165	66	24
PLEKHN1	16	16	44	13	50	141	33	8	22	13	8	33	12	80	11	8	52	3	9	11	5	54	2	117	29	35	56	16	49	10	33	59	140	71	1
C1orf170	1	0	0	24	2	0	0	0	0	3	2	0	5	5	7	1	1	2	0	0	0	1	2	1	0	1	0	0	1	1	3	3	0	1	1
HES4	185	37	127	231	38	48	53	27	51	108	32	17	25	77	38	22	18	22	31	5	19	11	17	26	12	37	12	39	21	45	11	43	95	52	33
ENSG00000231702	0	7	5	4	15	2	5	0	5	2	5	3	0	4	1	2	33	3	9	3	2	4	3	2	1	9	4	5	5	2	2	1	5	3	12
ENSG00000224969	0	1	0	1	0	0	0	1	0	1	0	0	0	0	0	0	0	0	1	0	1	0	0	1	1	0	0	1	0	0	1	2	1	0	0
ISG15	580	410	411	362	132	1439	1297	557	463	638	151	218	354	477	312	199	217	318	367	128	179	150	322	350	474	231	113	152	1058	336	160	771	1205	194	269
AGRN	5361	4344	4423	6385	6018	3114	8889	3388	3475	5465	4877	2643	4038	7587	4658	2400	2463	4033	5177	1208	4150	2299	2642	3264	3574	1644	1208	901	1673	4559	893	2514	3793	3462	685
ENSG00000242590	0	0	0	0	0	0	0	0	0	0	0	0	0	0	0	0	0	0	0	0	0	0	0	0	0	0	0	0	0	0	0	0	0	0	0
ENSG00000217801	13	7	13	17	7	16	17	3	13	10	3	6	8	42	3	4	41	8	4	6	0	15	2	17	15	2	5	6	26	6	4	4	22	3	2
RNF223	1	1	0	1	0	1	0	0	0	0	0	0	1	0	0	1	1	0	4	0	1	2	1	0	0	0	0	0	1	0	0	1	0	0	0
C1orf159	428	216	186	454	173	169	353	153	147	290	176	92	161	118	243	171	149	187	265	82	136	119	206	123	184	77	97	130	85	214	87	146	227	125	174
ENSG00000223823	0	0	1	0	1	0	0	0	0	0	0	0	0	0	0	0	0	0	0	0	0	0	0	1	0	0	0	0	0	0	0	0	0	0	0
MIR200B	3	2	0	2	1	0	4	0	1	5	4	0	2	0	0	0	0	2	0	0	0	0	1	0	1	0	0	0	0	4	0	0	0	1	0
MIR200A	7	0	1	10	0	0	11	3	1	7	7	0	9	0	5	2	0	5	1	1	2	0	3	0	4	0	0	0	0	4	0	0	0	1	0
MIR429	9	8	3	13	4	0	11	11	3	8	6	2	1	0	6	4	0	6	4	0	3	0	8	0	15	0	0	0	0	7	0	6	0	1	0
TTLL10-AS1	1	0	0	0	1	1	3	0	0	1	1	0	0	0	0	0	0	0	0	0	0	1	0	0	0	0	0	1	0	0	3	0	0	0	1
TTLL10	17	3	5	8	4	2	5	2	4	32	4	4	3	4	2	4	1	6	8	0	3	1	2	2	10	1	0	4	0	5	2	5	1	5	2
TNFRSF18	7	6	6	5	2	9	32	6	5	6	3	0	5	3	1	1	6	2	3	1	3	5	1	18	32	1	12	1	10	6	2	92	123	2	11
TNFRSF4	122	58	80	68	16	20	103	14	118	57	24	36	31	24	29	12	60	11	37	26	29	30	16	71	82	65	22	45	40	46	13	177	228	38	60
SDF4	5159	3939	4062	6329	4941	3117	6490	2701	2449	5067	3768	3492	4011	5211	3772	3691	2774	3550	5473	2926	3933	3639	3919	3725	4277	4311	2405	2893	2814	4080	2262	3149	3990	2741	2594
B3GALT6	877	378	493	1067	498	399	1067	355	367	703	500	407	652	624	459	490	182	429	952	332	611	250	460	373	576	413	236	167	492	458	146	376	394	354	247
FAM132A	33	7	17	13	3	1	10	9	7	16	8	13	7	18	5	7	2	6	5	0	2	2	3	3	6	9	3	8	3	15	1	11	17	8	12
ENSG00000260179	8	3	1	5	8	1	6	1	5	2	4	3	0	0	3	6	3	2	2	0	5	2	2	4	6	0	0	0	1	4	1	2	1	3	2
UBE2J2	1718	1009	1278	1986	850	559	1728	703	737	1393	983	768	1158	901	1087	826	561	823	1587	858	980	950	1053	1171	1058	699	525	644	1445	1128	353	866	1074	717	602
ENSG00000230415	5	4	2	1	0	2	0	1	3	6	2	0	0	2	3	1	0	3	0	4	0	0	0	0	0	2	0	0	2	3	4	0	3	3	3
SCNN1D	220	129	129	87	15	103	124	55	169	136	53	19	54	166	53	58	57	86	23	26	35	28	57	20	78	26	13	46	93	65	33	27	62	93	78
ACAP3	1119	629	515	902	425	598	671	374	317	747	518	294	412	793	411	594	488	554	487	310	309	472	502	344	423	325	292	339	397	550	420	429	708	284	536
PUSL1	173	118	233	284	173	134	149	105	121	137	107	161	116	217	108	86	90	97	217	144	92	165	108	237	112	125	103	191	131	109	43	157	187	119	97
CPSF3L	2757	1549	1749	2844	1532	1329	3097	1258	1508	1965	1681	1487	1771	1744	1812	1777	1419	1781	2159	1473	1682	1577	1806	1532	1966	1488	753	1550	1098	1805	1014	1201	1584	1345	1193
ENSG00000240731	48	48	20	30	33	19	26	18	29	35	33	21	28	18	43	69	34	49	10	24	12	28	27	9	33	24	6	49	7	33	38	13	28	41	35
GLTPD1	766	405	1966	671	835	587	770	192	558	607	267	793	400	571	323	246	798	260	590	1164	355	1192	254	1228	282	409	253	326	779	373	105	395	556	439	241
TAS1R3	19	18	7	28	22	4	44	4	5	8	9	4	3	5	9	10	7	11	13	4	2	9	2	3	18	1	0	1	31	11	2	131	143	3	1
DVL1	1654	1157	1880	2147	1692	719	1957	780	1110	1546	1137	1248	1117	1589	1059	896	1012	1042	1527	998	1038	1369	953	1115	877	1063	630	665	627	1302	584	830	1210	1247	658
MXRA8	2130	1112	124	2862	108	142	2288	782	255	1762	919	43	680	123	844	977	33	589	2279	41	915	140	733	387	828	141	81	333	57	1446	53	480	450	43	182
AURKAIP1	3158	1399	3040	3332	1687	1247	2819	954	1339	2257	1572	2581	1609	1624	1321	852	1670	964	3377	1875	1388	1760	1380	2236	1180	1822	1314	1312	3141	1689	930	1619	1724	1290	1397
ENSG00000223663	1	0	0	1	0	0	0	0	0	0	1	0	0	0	0	0	0	0	0	0	0	0	0	0	1	0	0	0	0	0	0	0	0	0	0
CCNL2	6579	3369	1893	4740	2624	2402	4043	1843	2265	3273	2630	1880	2328	2757	3604	3414	1719	2686	1809	1512	1797	1555	2621	1321	2401	1640	931	2462	1110	3068	2556	1798	3263	3327	4384
ENSG00000224870	730	581	633	969	566	551	1033	458	375	706	711	621	695	834	631	789	304	614	1044	538	650	614	689	631	847	666	346	456	686	604	319	503	580	483	426
MRPL20	2930	2453	2173	3374	1839	2097	4866	1628	1518	2590	2374	3047	2252	2273	2801	2465	1350	1841	4227	2623	2281	2053	3322	3115	2775	2197	1476	1831	3759	2406	1363	2031	2028	1721	1603
ANKRD65	174	84	17	202	43	16	265	143	91	243	78	13	183	55	68	150	14	63	122	25	60	50	123	88	216	35	12	19	16	147	40	183	211	40	46
ENSG00000225905	4	1	1	6	1	1	11	2	7	3	2	1	5	3	3	2	1	2	5	0	3	1	1	1	8	3	1	2	0	7	0	0	3	0	0
ENSG00000230270	0	0	0	0	0	1	0	0	0	0	0	0	0	0	0	0	0	0	0	0	0	0	0	0	0	0	0	0	0	2	0	0	0	0	0
TMEM88B	0	0	0	0	0	0	0	0	1	0	0	0	0	0	0	0	0	0	0	0	0	0	0	0	0	1	1	0	0	0	0	0	0	0	1
ENSG00000236239	4	0	0	1	1	0	2	0	0	3	0	0	1	1	0	0	0	0	1	0	0	0	0	3	2	0	0	0	0	2	0	0	0	0	0
ENSG00000225285	35	13	12	12	1	3	14	6	4	15	8	5	6	5	17	9	0	12	6	1	2	10	11	8	8	6	5	1	0	11	2	7	5	5	4
VWA1	3154	1914	1264	2439	954	518	1905	1416	437	1998	966	595	1288	1598	1672	1319	234	975	853	583	785	1067	1145	1528	1058	1133	186	505	339	1087	398	700	2161	587	541
ATAD3C	1225	552	969	1545	1217	460	932	342	423	609	977	857	565	1111	421	583	265	751	945	375	571	754	706	633	612	627	348	601	660	522	440	507	589	154	524
ATAD3B	883	463	349	748	333	566	564	259	341	482	341	286	358	357	477	529	313	458	353	271	325	347	415	213	391	230	139	437	434	403	300	298	446	135	477
ATAD3A	529	262	549	533	403	567	548	275	389	380	307	491	297	342	245	252	477	298	573	429	304	573	336	518	340	540	377	358	349	254	280	274	369	235	389
TMEM240	73	32	19	102	52	15	70	21	24	77	61	14	35	43	19	12	1	20	38	1	23	9	20	14	27	12	10	16	3	53	4	12	17	14	20
SSU72	4549	2597	2158	5046	3079	2340	6143	2233	1914	3712	3395	2811	3296	3213	3172	3272	1890	2658	6369	2363	3331	2494	4005	2733	3456	3759	1698	1947	3347	3304	1978	2580	2969	2474	1435
ENSG00000215791	0	0	0	0	0	0	0	0	1	0	0	1	1	0	0	1	0	0	2	0	0	0	0	0	2	0	0	0	0	1	0	0	0	0	0
ENSG00000215014	37	19	20	43	39	54	52	25	21	47	34	9	39	37	47	34	10	25	68	11	38	14	55	18	41	8	1	1	71	42	11	12	12	38	7
ENSG00000236684	0	0	0	0	0	0	0	0	0	0	0	0	0	1	0	0	0	0	0	0	0	0	0	0	0	0	0	0	0	0	0	0	0	0	0
C1orf233	346	129	795	602	317	731	855	140	505	259	303	400	163	979	109	258	75	318	672	420	262	43	238	513	258	129	54	35	181	312	72	235	389	445	27
MIB2	1943	892	708	1554	603	424	1415	606	567	1148	839	507	782	657	816	598	439	832	840	234	657	375	720	314	669	531	285	467	364	979	290	408	510	410	474
MMP23B	3	1	0	5	0	1	5	0	0	10	0	0	0	4	0	0	0	0	1	2	1	0	1	0	1	0	0	3	0	2	2	2	0	0	1
CDK11B	772	626	635	1059	406	457	1174	464	464	697	618	475	608	708	633	673	297	535	751	376	470	340	598	442	707	439	282	490	512	535	346	471	597	390	342
SLC35E2B	1442	1943	1709	1320	567	1014	2163	1613	1245	2225	925	495	1649	1867	2788	1737	359	2505	1784	857	2129	822	2008	1671	2910	1632	472	1559	1056	1990	1196	1501	1740	1319	1140
MMP23A	2	1	0	1	1	1	0	0	0	1	0	0	1	0	0	0	1	0	0	0	0	0	0	0	2	0	0	1	0	0	0	2	0	0	0
CDK11A	707	557	431	1056	359	379	790	459	407	585	496	381	655	635	486	718	337	538	550	382	422	285	522	418	623	361	121	701	555	580	401	347	369	387	347
ENSG00000227775	5	4	0	7	0	4	3	1	0	6	7	6	6	6	0	9	1	3	7	1	0	1	6	0	7	1	0	5	6	9	0	0	1	3	0
SLC35E2	79	88	66	84	54	45	78	88	79	121	110	55	144	173	108	186	39	210	98	46	101	37	130	84	135	53	1	102	69	204	67	82	85	108	42
ENSG00000244250	3	2	0	2	1	0	0	2	0	4	0	1	2	0	1	2	1	0	0	0	1	0	5	0	1	0	0	0	0	1	1	0	0	1	0
ENSG00000226628	8	2	0	3	0	0	4	0	0	0	1	1	1	0	0	3	0	1	2	2	0	1	2	0	2	0	0	0	0	0	0	0	0	2	0
NADK	1333	1406	1761	1696	1642	1717	1649	1037	1015	1436	1285	1164	1416	2148	1336	1395	1284	1419	1434	1103	1296	1227	1218	1523	1542	1032	947	1006	1493	1549	1022	1591	2234	1327	1033
GNB1	8140	9963	10832	11369	7818	9092	11370	6942	5797	9846	9431	9344	10827	15188	10643	12279	5944	7828	11498	10393	8772	9149	9111	13153	10988	9709	5985	7572	7985	9437	6458	9513	12901	8994	4624
ENSG00000231050	27	11	5	17	2	5	22	6	5	26	7	4	7	4	18	18	3	19	17	9	8	3	28	7	14	17	2	2	10	27	0	6	12	7	0
CALML6	20	2	4	23	2	18	7	7	2	12	2	1	7	2	18	4	3	5	2	2	6	4	6	0	7	3	0	0	2	4	2	4	4	1	9
TMEM52	23	7	40	21	15	12	28	5	7	10	6	30	20	8	11	8	35	4	15	15	8	22	5	14	14	9	8	6	6	13	7	6	14	1	0
C1orf222	5	3	46	3	1	16	7	6	4	20	3	8	7	13	8	11	3	1	2	22	2	7	5	22	13	15	5	7	35	4	34	8	28	5	36
ENSG00000233542	0	4	16	5	1	9	0	5	5	5	0	8	2	26	3	1	4	2	1	9	1	15	1	35	0	20	0	5	5	6	2	3	24	10	7
GABRD	69	28	258	33	42	73	24	25	127	27	18	98	16	184	22	32	59	7	24	106	8	85	15	344	14	283	22	80	93	20	60	60	361	77	182
ENSG00000226969	3	1	4	2	2	1	7	5	0	2	0	0	0	2	0	1	0	3	8	0	0	2	1	2	3	2	0	0	23	2	0	0	0	0	1
PRKCZ	1507	746	980	1789	636	368	2089	939	851	1971	1002	904	823	652	709	1909	484	903	2258	885	1374	688	1014	841	1724	593	450	1227	1203	1312	425	717	537	572	355
ENSG00000182873	45	35	6	48	6	1	65	11	3	16	34	8	17	13	36	27	1	26	29	6	20	6	31	10	21	4	3	3	10	30	4	12	12	10	3
C1orf86	1868	695	939	1650	382	145	1394	436	566	1251	711	523	811	1084	669	322	220	418	1145	281	568	587	580	540	518	285	197	364	293	961	181	538	698	520	437
ENSG00000203301	83	31	3	30	2	2	44	15	3	40	31	2	21	4	38	6	3	17	42	3	18	2	49	9	22	7	0	13	0	22	1	5	6	0	6
ENSG00000243558	0	0	0	0	0	0	0	0	0	0	0	0	0	0	0	0	0	0	0	0	0	0	0	0	0	0	0	0	0	0	0	0	0	0	0
ENSG00000234396	0	0	0	0	0	0	0	0	0	0	0	0	0	0	0	0	0	0	0	0	0	0	0	0	0	0	0	0	0	0	0	0	0	0	0
SKI	2804	3132	1656	5096	1248	1277	4408	2408	1296	3468	2800	1213	3239	2891	2692	3079	821	2725	3493	1068	2456	1036	2518	1436	3053	1411	694	960	655	3038	680	1728	2082	1300	795
MORN1	860	415	198	810	168	147	927	389	305	653	578	267	650	316	640	425	100	518	552	125	411	103	553	190	511	322	150	290	114	762	265	207	187	305	113
ENSG00000238240	42	27	13	52	14	17	36	20	40	62	31	15	38	31	37	53	14	54	28	27	45	4	41	7	37	24	18	15	18	42	28	20	17	13	23
ENSG00000178642	0	0	1	1	0	0	0	0	0	0	1	0	0	1	0	2	0	1	0	0	0	0	0	1	1	0	0	0	0	0	0	0	2	1	0
RER1	3567	2938	3139	4296	2598	2249	3592	2090	1917	3453	3232	2749	3245	3587	3090	2895	1815	2477	4595	2443	2477	2405	3250	3182	3335	2919	1851	1954	3120	3513	1803	2781	3147	2347	2478
PEX10	1163	615	858	1284	855	613	1269	529	579	902	737	724	802	822	864	683	516	688	1155	626	742	766	779	792	731	881	618	616	899	804	442	503	607	631	889
ENSG00000229813	1	1	3	9	0	4	11	0	1	15	12	0	2	0	2	7	2	2	3	0	0	1	20	0	10	0	0	0	2	7	0	7	12	1	1
PLCH2	353	39	166	324	140	464	191	58	150	243	259	16	62	3	169	166	61	301	279	11	33	106	216	38	189	90	22	71	100	145	59	150	154	13	121
ENSG00000224387	0	0	0	0	0	4	0	0	0	1	0	0	0	0	0	0	0	0	0	1	0	0	0	1	0	1	0	0	0	0	0	0	0	0	0
ENSG00000229393	0	1	0	1	0	0	2	0	0	0	2	0	0	0	0	0	1	1	0	0	0	0	0	0	0	0	0	0	0	0	0	0	0	0	0
PANK4	634	658	1214	932	413	707	844	522	825	740	804	778	759	656	623	799	324	598	1000	1041	589	554	655	1091	794	658	518	862	331	675	343	644	700	507	356
HES5	9	6	12	23	18	1	3	2	16	1	11	1	4	3	2	0	7	3	2	0	0	0	1	11	0	5	2	0	5	1	3	1	5	4	1
ENSG00000238164	136	58	20	100	23	17	123	43	230	93	49	132	74	45	102	60	575	82	116	49	33	19	66	380	154	1349	87	105	15	91	12	274	198	14	378
TNFRSF14	2790	1195	328	1826	344	165	2249	837	1966	1581	968	850	946	620	1259	1119	3037	1130	951	342	727	247	995	1338	2151	2160	1452	1860	339	1230	185	1938	2648	591	4479
ENSG00000225931	7	1	1	4	1	0	2	4	0	2	2	2	3	1	3	2	6	3	1	0	0	3	1	3	6	8	7	4	7	7	0	3	12	0	66
ENSG00000228037	6	2	0	13	1	1	18	4	0	10	2	3	6	0	3	6	1	0	5	0	7	1	2	4	15	1	1	0	0	3	0	29	10	2	12
FAM213B	804	604	720	1191	794	572	886	513	530	653	729	416	619	395	475	606	863	515	1162	128	519	420	508	409	590	822	393	342	306	618	506	592	820	382	646
MMEL1	52	22	218	77	76	47	32	40	262	26	62	9	75	4	62	68	11	44	99	2	41	4	56	33	24	93	13	12	27	53	27	17	17	1	47
ENSG00000237058	1	0	616	1	71	31	1	0	257	4	1	5	0	0	0	1	1	0	0	1	0	3	1	225	0	15	1	5	0	0	16	0	0	0	1
TTC34	71	19	7	31	4	3	32	3	16	31	25	9	24	10	21	22	2	33	19	1	17	5	20	5	20	8	1	0	9	42	1	6	7	10	3
ENSG00000233234	0	0	0	0	0	0	0	0	0	0	0	0	0	0	0	0	0	0	0	0	1	0	1	0	0	0	0	1	0	0	0	0	0	0	0
ENSG00000231630	0	0	0	0	0	0	0	0	0	0	0	0	0	0	0	0	0	0	0	0	0	0	0	0	0	0	0	0	0	0	0	0	0	0	0
ACTRT2	0	0	0	0	1	0	0	0	0	0	0	0	0	0	0	0	0	0	0	0	0	0	0	0	0	0	0	0	0	0	0	0	0	0	0
LINC00982	1021	570	523	1315	52	321	1156	221	683	961	680	339	543	448	793	694	50	602	425	316	412	175	535	400	437	370	24	63	108	747	67	211	47	157	42
ENSG00000256761	0	0	0	0	0	0	0	0	0	0	0	0	0	0	0	0	0	0	0	0	0	0	0	0	0	0	0	0	0	0	0	0	0	0	0
PRDM16	1161	1510	1152	2227	229	760	1784	890	969	1698	1669	831	1801	1328	2122	1822	267	1854	1693	626	1390	544	1717	723	1558	770	252	269	340	1940	211	536	294	668	120
ENSG00000226286	1	2	1	4	2	1	0	3	3	1	1	0	1	0	0	2	0	2	4	0	2	2	1	2	4	1	0	2	4	4	0	0	1	0	0
ARHGEF16	782	575	642	715	482	385	800	378	560	646	494	570	532	1012	555	577	344	562	696	603	523	482	515	476	499	530	240	522	353	546	316	289	417	636	54
MEGF6	465	881	51	487	173	29	495	172	74	655	311	28	344	179	334	283	57	166	275	19	190	11	183	59	229	70	54	204	33	529	62	297	310	55	51
MIR551A	0	0	0	0	0	0	0	0	0	0	0	0	0	0	0	0	0	0	0	0	0	0	0	0	0	0	0	0	0	0	0	0	0	0	0
ENSG00000238260	10	8	17	35	22	5	35	7	27	16	24	21	25	17	8	21	18	31	19	5	4	11	6	7	31	12	10	12	11	10	18	7	23	17	6
TPRG1L	3140	2476	2234	3717	2035	2812	4146	2195	1993	3224	3023	3154	3276	4265	3076	3306	1675	2421	3775	2710	2958	1978	3228	2972	3361	3514	1614	1549	2846	3154	2454	2104	2368	2063	1513
WRAP73	699	458	578	775	570	462	634	300	439	527	421	520	512	651	430	555	447	443	676	489	398	444	520	590	573	486	322	528	550	520	428	536	679	495	473
TP73	30	13	16	8	17	46	19	8	30	65	51	34	31	84	16	10	7	19	21	2	12	6	10	19	39	25	18	14	39	34	5	53	53	30	41
ENSG00000227589	1	0	0	1	0	7	2	0	0	1	0	0	0	0	0	1	0	1	0	0	0	0	0	2	2	0	1	2	60	2	0	0	0	0	2
ENSG00000235131	0	0	0	0	0	0	0	0	0	1	0	0	0	0	0	0	0	0	0	0	0	0	0	0	0	0	0	0	0	0	0	0	0	0	0
TP73-AS1	1505	1279	1143	1669	527	679	1688	957	1010	1452	1202	638	1373	1076	1464	1556	532	1214	1264	450	1067	413	1326	691	1344	662	200	566	363	1674	338	617	660	705	532
ENSG00000244553	0	0	0	0	0	0	0	0	0	0	0	0	0	0	0	0	0	0	0	0	0	0	0	0	0	0	0	0	0	0	0	0	0	0	0
CCDC27	1	0	0	0	0	1	0	0	0	0	0	0	0	0	0	0	0	0	0	1	0	0	1	0	1	0	1	0	0	0	0	0	0	0	0
SMIM1	270	123	170	218	128	63	229	60	74	251	147	92	164	280	104	55	8	97	269	33	174	91	108	114	94	35	31	84	195	175	8	68	73	101	47
LRRC47	2247	1760	1610	2729	1522	1275	2865	1470	1449	2326	1983	1743	2060	2093	1908	1990	1268	1841	2881	1691	2019	1433	2083	1745	2265	1449	907	1249	1519	2035	991	1243	1445	1367	1112
CEP104	997	1564	1704	1659	1176	1523	1257	985	1077	1275	1199	1678	1462	1893	1667	1955	955	1336	1410	1430	1305	1445	1443	1534	1555	1835	1037	890	1542	1611	1262	1180	1498	1628	705
DFFB	222	276	188	352	171	202	318	147	170	310	272	190	233	246	224	282	126	238	330	170	236	120	251	158	295	162	106	175	160	319	193	286	275	167	151
C1orf174	675	509	582	785	343	284	871	465	408	550	617	401	633	536	553	686	319	514	723	414	685	407	633	585	743	349	204	504	394	571	189	454	524	332	281
LINC01134	1	3	6	8	0	22	2	0	3	3	6	6	4	17	3	2	27	2	5	3	3	10	0	9	5	41	3	1	36	5	10	6	7	6	4
ENSG00000233304	0	0	0	0	0	0	1	0	0	0	0	0	1	0	0	0	2	0	1	0	0	1	0	0	0	0	0	0	0	0	0	0	0	0	0
ENSG00000226374	0	0	0	0	0	0	0	0	0	0	0	0	0	0	0	0	0	0	0	0	0	0	0	0	0	0	0	0	0	1	0	0	0	0	0
ENSG00000229280	0	1	0	1	0	0	0	0	0	0	0	0	0	0	0	0	0	0	0	0	0	0	1	0	0	0	0	0	0	0	0	0	0	0	0
ENSG00000235054	1	0	0	0	0	0	0	0	0	0	0	0	0	0	0	0	0	0	0	0	0	0	0	0	0	0	0	0	0	0	0	0	0	0	0
ENSG00000227169	0	0	0	0	0	0	0	0	0	0	0	0	0	0	0	0	0	0	0	0	0	0	0	0	0	0	0	0	0	0	0	0	0	0	0
ENSG00000232596	0	0	0	0	0	0	0	0	0	0	0	0	0	0	0	0	0	0	0	0	0	1	0	0	0	0	0	0	0	0	0	0	0	0	0
AJAP1	106	59	41	85	9	20	149	92	29	81	70	23	83	34	49	48	3	28	47	17	33	4	32	163	55	6	93	7	57	24	2	35	67	11	8
ENSG00000231510	0	0	0	0	0	0	0	0	0	0	0	0	0	0	0	0	0	0	0	0	0	0	0	0	0	0	0	0	0	0	0	0	0	0	0
ENSG00000260972	0	0	0	1	0	0	0	0	0	0	0	0	0	0	0	0	0	0	0	0	0	0	0	0	0	0	0	0	0	0	0	0	0	0	0
ENSG00000236948	0	0	0	0	0	0	0	0	0	0	0	0	0	0	0	0	0	0	0	0	0	0	0	0	0	0	0	0	0	0	0	0	0	0	0
ENSG00000216045	0	0	0	0	0	0	0	0	0	0	0	0	0	0	0	0	0	0	0	0	0	0	0	0	0	0	0	0	0	0	0	0	0	0	0
NPHP4	690	806	417	668	406	659	889	593	522	727	691	243	679	1233	658	773	237	844	663	260	618	232	767	344	663	277	272	674	85	836	334	364	461	625	435
KCNAB2	303	345	324	248	406	493	495	296	232	296	236	174	395	535	243	276	320	228	181	88	278	182	173	364	812	142	151	192	751	355	395	1427	2120	258	341
CHD5	36	7	47	22	5	136	21	3	6	21	20	6	12	62	11	8	16	10	9	206	5	2	11	297	4	9	68	3	2	12	0	3	3	6	55
RPL22	23590	18263	27073	26325	21673	15623	39203	16289	23535	22839	22619	16627	23563	22811	24400	24345	26464	18402	30843	15984	23100	13296	23066	19738	28226	20354	14141	21759	10680	23938	16485	16415	17201	23942	17211
ENSG00000226944	53	10	68	38	18	28	39	21	56	46	32	45	18	32	20	30	9	23	42	28	13	32	35	73	10	2	3	3	47	25	0	27	16	31	4
RNF207	749	264	408	416	175	311	308	189	493	426	219	222	156	207	347	309	100	282	152	303	109	216	304	243	195	12	38	126	243	234	37	204	245	236	18
ICMT	3079	4023	4053	4849	2806	3457	4189	2932	2471	3986	4275	3743	3909	5007	4017	5336	1818	3754	4714	3672	3158	2439	4366	4667	4089	3376	2387	2556	4801	3237	2917	2850	3627	3300	2132
LINC00337	3	0	0	1	0	11	1	0	2	0	0	0	0	7	1	1	2	0	0	2	0	1	3	4	4	2	0	4	14	0	0	6	1	0	3
HES3	0	0	0	0	0	0	0	0	0	0	0	0	0	0	0	0	0	0	0	0	0	0	0	0	0	0	0	0	0	0	0	0	1	0	0
GPR153	143	182	14	182	77	27	323	109	21	228	110	24	100	95	70	118	65	70	112	17	91	21	97	48	99	7	30	25	34	110	20	106	67	3	32
ACOT7	215	193	502	312	242	272	287	110	112	196	101	161	183	368	100	224	273	65	189	258	160	186	94	410	272	282	210	233	1113	118	328	436	697	188	505
HES2	3	17	6	0	39	3	1	20	0	1	0	7	10	3	1	1	2	0	0	12	17	1	0	103	9	3	13	10	12	3	27	13	49	1	1
ESPN	2	1	5	12	23	1	20	1	0	9	4	3	2	0	4	8	10	1	4	0	1	0	3	10	0	4	4	0	41	3	21	2	15	1	1
ENSG00000231868	0	0	0	0	0	0	0	0	0	0	0	0	0	0	0	0	0	0	0	0	0	0	0	0	0	0	0	0	0	0	0	0	0	0	0
TNFRSF25	258	127	50	170	115	37	170	42	75	110	62	24	55	75	69	61	38	49	32	12	35	72	43	51	208	31	22	46	18	101	163	267	458	34	191
PLEKHG5	461	491	230	395	334	126	422	213	241	433	288	153	258	497	353	259	97	221	203	125	206	272	220	210	217	198	146	132	62	341	318	196	467	219	387
NOL9	783	696	867	834	487	381	780	507	651	742	602	451	606	700	755	953	304	614	707	572	612	438	636	536	908	451	309	376	633	692	254	616	627	469	391
RNU6-731P	0	0	0	0	0	0	0	0	0	0	0	0	0	0	1	0	0	0	0	0	0	0	0	0	0	0	0	0	0	0	0	0	0	0	0
ENSG00000229519	1	0	0	0	0	0	0	0	0	1	0	0	1	1	0	0	3	0	0	0	1	0	1	0	0	0	1	0	1	0	0	0	1	1	0
TAS1R1	2	0	3	3	5	2	4	0	4	3	0	0	4	2	1	2	5	0	0	0	0	3	2	2	4	0	3	60	25	1	0	2	7	2	8
ZBTB48	1026	629	424	1112	515	476	1085	483	460	773	576	472	648	696	757	834	315	640	824	495	555	320	723	481	718	272	299	481	571	731	377	477	630	610	484
KLHL21	2205	1269	2246	1872	2608	4006	2017	1246	2208	1859	1486	3285	1825	2410	1497	2417	2621	1354	1728	3939	1267	2733	2210	2713	1567	3046	2042	2556	2365	2090	1766	1077	1664	1714	1769
PHF13	979	488	750	877	870	796	799	585	749	598	804	726	831	1531	618	750	534	519	834	674	645	457	475	750	722	737	461	827	468	587	545	435	583	539	452
THAP3	858	380	693	975	597	777	1111	491	431	607	603	669	575	727	430	729	293	504	871	616	517	502	528	663	670	692	345	913	839	567	578	413	481	383	534
DNAJC11	1275	1216	3167	1664	817	1131	1714	915	1366	1261	1413	1698	1452	1726	1402	1595	899	1283	1671	1843	1288	1254	1540	2177	1469	1203	825	1111	1942	1330	958	1095	1348	1177	739
ENSG00000228750	30	13	1	19	1	20	20	5	1	38	7	3	23	0	25	14	0	18	11	0	18	3	18	2	28	1	0	0	11	22	0	6	3	5	2
ENSG00000239166	0	0	0	0	0	0	0	0	0	0	0	1	0	0	0	0	0	0	0	0	0	0	0	0	0	0	0	0	0	0	0	0	0	0	0
ENSG00000237436	46	14	21	40	2	11	62	6	12	35	15	6	25	10	9	20	6	16	47	12	21	13	12	24	9	3	0	6	31	23	2	6	8	12	9
CAMTA1	2112	1141	876	2447	966	889	2646	1056	604	1494	1404	1162	1515	1302	1385	1462	656	1019	2826	1317	1615	1165	1616	1847	1513	994	725	1031	979	1464	504	1056	1127	1014	740
ENSG00000227950	0	0	0	1	0	1	0	0	1	0	1	0	0	0	0	0	2	0	0	0	1	0	1	0	0	0	0	0	0	0	0	0	0	0	0
ENSG00000237365	0	0	0	0	0	0	0	0	0	0	0	0	0	0	0	0	0	0	0	0	0	0	0	0	0	0	0	0	0	0	0	0	0	0	0
RNU1-8P	0	0	0	0	0	0	0	0	0	0	0	0	0	0	0	0	0	0	0	0	0	0	0	0	0	0	0	0	0	0	0	0	0	0	0
CAMTA1-IT1	0	1	0	0	0	0	0	0	1	0	0	1	1	0	0	0	0	0	0	0	0	0	0	2	0	0	1	1	0	0	0	1	0	0	4
ENSG00000237728	0	0	0	0	0	0	0	0	0	0	0	0	0	0	0	0	1	0	0	0	0	0	1	0	1	0	0	0	0	0	0	0	0	0	0
ENSG00000225126	4	1	2	2	0	6	0	1	2	6	6	0	2	1	0	0	1	1	2	0	1	9	1	0	0	1	1	0	12	3	3	2	1	3	3
VAMP3	3652	4138	3408	4415	2246	3085	5874	3319	3304	3820	3826	4148	4746	7411	5337	4914	2126	3123	4406	3785	3843	2632	4858	5496	5392	5090	2622	3248	4265	4691	3328	3438	4484	3669	2651
PER3	996	2458	3969	3033	2030	2407	1439	3128	4979	642	2020	4379	2490	5269	1834	4195	1481	394	1719	1924	544	895	2868	1921	1439	2439	1692	1384	2515	1002	1298	1834	1511	2727	827
ENSG00000236266	1	0	0	0	0	0	0	0	0	1	0	0	1	0	0	0	0	1	1	0	0	0	1	0	0	0	0	0	0	1	0	0	0	0	3
UTS2	0	0	0	0	0	0	12	1	0	0	0	2	1	0	2	0	1	0	1	0	2	3	0	13	24	0	0	0	1	2	0	13	23	0	2
TNFRSF9	4	15	23	1	6	96	25	4	2	1	0	12	8	2	0	2	5	2	1	3	14	62	2	61	137	3	36	6	17	13	3	217	260	0	86
ENSG00000243868	0	0	0	0	0	0	0	0	0	0	0	0	0	0	0	0	0	0	0	0	0	0	0	0	0	0	0	0	0	0	0	0	3	0	0
PARK7	12687	7316	8656	14586	6523	5487	17824	5887	6018	10406	11536	10918	9929	8502	7874	10427	5452	7941	18336	9194	10412	6327	12050	10913	10823	9108	4997	6564	11795	8428	4899	6887	7175	6969	6158
ENSG00000200344	0	0	0	0	0	0	0	0	0	0	0	0	0	0	0	1	0	0	0	0	0	0	0	0	0	0	0	0	0	0	0	0	0	1	0
ERRFI1	5434	4602	784	3884	1333	1752	10179	1567	1159	13722	2282	1189	2511	2154	5182	3624	793	5485	4221	1047	7199	746	6805	1170	3833	794	1109	3594	815	25247	616	1447	1471	1898	1685
ENSG00000225820	8	3	1	1	1	7	14	1	1	15	3	1	2	1	2	1	2	12	5	0	10	0	13	0	7	0	2	2	1	49	0	1	2	0	1
ENSG00000238290	91	55	9	109	76	3	64	20	16	59	99	33	77	31	118	103	6	110	88	20	90	8	70	19	127	7	18	49	42	111	16	67	24	21	20
ENSG00000232848	4	6	0	10	2	1	6	1	1	8	1	1	2	1	1	2	5	0	6	0	0	2	2	0	4	0	0	1	4	5	1	2	1	1	1
ENSG00000229305	0	0	0	0	1	0	1	0	0	4	0	0	2	0	1	3	0	0	0	6	0	0	1	0	4	0	0	0	0	3	0	0	0	0	0
RNU1-7P	0	0	0	0	0	0	0	0	0	0	0	0	0	0	0	0	0	0	0	0	0	0	0	0	0	0	0	0	0	0	0	0	0	0	0
ENSG00000227634	5	1	0	6	9	0	1	0	0	4	15	1	1	0	4	3	0	3	0	0	3	1	1	0	8	1	0	5	0	3	0	2	4	0	0
ENSG00000233645	0	0	0	0	0	0	0	0	0	0	0	0	0	0	0	0	0	0	1	0	0	0	0	0	0	0	0	0	0	0	0	0	0	0	0
RNU6-991P	0	0	0	2	0	0	1	0	0	0	0	0	0	0	0	0	0	0	0	0	0	0	0	0	0	0	0	0	0	0	0	0	0	0	0
SLC45A1	134	55	40	122	27	23	113	61	11	87	44	26	59	54	85	48	11	44	55	18	42	28	82	44	40	22	26	30	16	62	17	18	65	16	21
ENSG00000252254	0	0	2	0	2	0	0	3	0	0	0	0	0	0	0	0	0	2	1	0	0	1	0	1	0	2	0	0	0	0	0	0	0	0	0
RERE	6804	6432	2101	6896	2440	1218	8927	4255	2240	6797	7619	2684	7003	6196	8595	8548	994	7200	5926	1569	6006	1456	6107	1982	6804	1976	1095	2006	1228	8116	2049	2561	2663	2983	1358
ENSG00000232912	30	14	3	13	3	0	29	7	8	13	9	1	10	8	18	19	1	9	11	0	13	3	12	4	8	2	2	1	2	15	2	18	15	12	6
ENSG00000221083	6	0	0	4	0	0	5	2	0	2	1	1	0	0	1	4	0	0	3	0	0	0	0	1	1	0	0	0	0	1	0	5	0	0	2
RPL7P11	0	2	0	4	1	1	2	0	3	2	2	0	1	1	1	0	0	1	2	0	1	0	2	1	2	2	1	1	0	2	0	0	0	1	0
RPL7P7	1	2	1	2	1	0	2	1	0	1	0	0	2	1	3	1	5	2	3	0	0	0	3	0	2	0	0	3	0	6	0	1	0	2	1
ENSG00000222511	0	0	0	0	0	0	0	0	0	0	0	0	0	0	0	3	0	0	0	0	0	0	0	0	0	0	0	0	0	0	0	0	0	0	0
ENSG00000226545	0	0	1	0	0	0	0	0	1	0	0	0	0	0	0	0	0	0	0	0	1	0	0	1	0	0	1	0	0	0	0	0	0	0	0
ENSG00000228423	0	0	0	0	0	0	0	0	0	0	0	0	0	0	0	0	0	0	0	0	0	0	0	0	0	0	0	0	0	0	0	0	0	0	0
ENSG00000229716	0	0	0	0	1	0	0	0	0	0	0	0	1	0	0	0	0	0	0	0	0	0	0	0	0	0	0	1	0	0	1	0	0	0	0
ENO1	13368	12770	30841	17432	13239	21996	18534	9182	20907	15657	14058	27743	15763	25153	9872	15878	16460	10420	22346	32934	12136	16372	15340	41401	20887	20529	15547	19085	30250	10356	9358	17987	22295	15937	14798
ENO1-IT1	6	0	4	1	2	3	0	0	1	0	0	0	1	3	0	1	2	0	0	1	0	1	2	2	0	0	2	3	0	0	0	0	2	3	3
ENO1-AS1	82	21	7	35	8	2	88	17	16	30	33	17	31	19	27	26	0	27	46	8	33	13	40	14	31	11	2	2	63	47	2	10	13	19	1
RNU6-304P	0	0	0	0	0	0	0	0	0	0	0	0	0	0	0	0	0	0	0	0	0	0	0	0	0	0	0	0	0	0	0	0	0	0	0
HMGN2P17	15	8	4	20	5	3	17	2	5	10	6	2	12	4	12	13	3	14	12	8	10	6	10	4	9	5	1	7	3	14	1	7	3	4	3
ENSG00000232208	3	0	0	0	0	0	3	0	1	0	0	2	4	0	2	2	1	1	0	1	0	0	0	0	4	0	1	1	3	0	0	4	5	0	0
ENSG00000232663	2	0	1	3	3	5	1	0	0	0	0	3	0	1	0	1	11	0	4	8	2	9	0	11	0	2	2	4	1	1	4	2	1	3	3
CA6	0	0	0	1	4	1	0	0	0	3	0	1	0	1	4	1	0	0	0	1	0	2	1	0	6	0	1	2	18	0	0	1	1	10	0
SLC2A7	2	3	0	4	2	0	0	0	0	0	0	0	2	0	0	2	0	0	2	2	1	0	2	1	1	3	0	1	0	0	0	2	1	0	0
SLC2A5	13	35	303	20	124	77	38	58	18	10	18	30	33	7	2	0	24	1	3	90	15	52	6	99	115	16	12	6	182	13	20	311	626	12	31
ENSG00000252404	0	0	0	0	0	0	0	0	0	0	0	0	0	0	0	0	0	0	0	0	0	0	0	0	0	0	0	0	0	0	0	0	0	0	0
GPR157	343	568	1765	348	447	1516	340	259	990	403	284	1289	396	1142	288	713	544	299	381	2408	351	1621	334	1465	491	936	883	526	2406	481	423	355	710	932	327
MIR34A	13	8	24	12	30	11	10	5	17	16	15	25	6	10	9	11	3	11	0	15	2	8	7	13	8	12	8	3	0	11	26	5	19	20	14
ENSG00000228526	0	0	1	0	1	1	0	1	0	1	0	1	2	0	0	0	0	0	3	0	0	0	0	3	0	1	0	0	0	0	0	2	1	1	1
ENSG00000234546	27	17	40	18	44	14	43	4	20	32	21	59	28	45	34	22	0	28	8	55	16	23	23	73	21	11	12	7	5	16	26	21	41	39	13
H6PD	2949	3746	1999	2748	1546	1398	4292	2435	2003	3410	2725	1426	3312	3744	4369	3459	1194	3066	2809	1055	2897	1152	2447	1578	4403	1316	721	931	886	3700	1253	2098	2254	1852	1013
ENSG00000252841	0	0	0	1	0	0	0	0	0	0	0	0	2	0	0	0	0	0	0	0	0	0	0	0	2	0	0	0	0	0	0	0	0	0	0
SPSB1	894	775	430	1186	394	418	1245	401	235	647	542	343	672	85	872	837	530	464	726	459	902	296	431	738	573	421	580	243	481	787	190	616	675	138	194
RNA5SP40	0	1	0	0	0	0	0	0	0	0	0	0	0	0	0	0	0	0	0	0	0	0	0	0	0	0	0	2	1	0	0	0	0	0	2
ENSG00000235263	0	0	11	0	0	0	0	0	0	0	0	0	0	0	0	0	2	0	0	21	0	6	0	2	0	3	2	0	0	0	0	0	0	0	0
SLC25A33	578	353	587	784	288	844	486	248	332	431	450	559	559	488	620	569	267	260	630	1075	456	572	655	606	475	548	377	808	564	407	443	247	291	216	559
ENSG00000231181	12	6	4	8	8	8	3	4	6	10	15	9	3	5	7	13	2	9	6	4	4	6	13	1	3	5	1	6	4	7	23	1	3	5	9
TMEM201	463	399	486	613	257	289	518	263	333	416	388	309	406	234	485	435	273	411	464	531	457	256	489	463	425	384	278	349	277	396	181	195	301	297	311
PIK3CD	476	350	328	581	187	188	993	241	166	420	257	115	374	114	343	391	113	239	600	166	338	151	230	316	1327	60	70	99	243	499	157	1776	1983	89	256
C1orf200	0	3	2	0	1	1	2	0	0	1	0	0	0	0	1	2	0	0	0	0	0	0	1	0	0	0	3	0	1	0	2	10	7	1	0
ENSG00000233268	0	0	0	0	0	0	0	0	0	0	1	0	0	0	0	0	1	0	0	0	0	0	0	0	0	0	0	0	0	0	2	1	0	1	0
ENSG00000231789	316	104	95	262	54	7	477	184	104	213	180	16	215	232	213	186	4	122	403	4	175	13	199	34	253	4	7	37	99	232	15	96	116	20	94
CLSTN1	7447	6191	4960	8026	3207	6018	9810	6099	3516	7044	6600	3330	7121	6909	7790	7490	2825	6689	7831	4003	6954	3650	6315	5564	8007	3277	3090	1890	2516	6358	1327	3595	4276	4556	2074
CTNNBIP1	1665	1240	844	1543	1080	1018	2298	892	746	1475	1286	933	1585	1494	1292	1546	440	1106	2206	1058	1552	993	1338	1075	1402	1493	589	1323	498	1408	523	878	1090	1096	868
ENSG00000223989	0	0	0	0	0	0	1	0	0	0	0	0	0	0	0	0	0	0	0	0	1	0	1	0	0	0	0	0	0	0	0	0	0	0	0
ENSG00000234374	0	0	0	0	0	0	0	0	0	0	0	0	1	2	0	0	0	1	1	0	1	0	0	0	1	0	0	0	1	1	0	0	0	1	0
LZIC	832	1272	1771	991	707	1268	988	983	1233	1073	1359	1479	1735	1602	1619	1671	807	1220	1343	1570	1253	1052	1309	1563	1601	1458	908	1033	1131	1402	1201	1184	1095	1241	678
ENSG00000228150	5	4	3	5	1	0	5	1	8	5	5	7	4	4	1	3	2	3	8	2	3	4	6	6	2	2	2	8	11	5	4	9	4	3	0
NMNAT1	660	1108	1896	928	693	1008	1035	735	1267	904	1044	1644	1186	1039	877	1610	611	994	1306	1678	929	780	1111	1773	1313	1039	580	886	1888	1061	603	811	881	1174	530
RN7SKP269	0	2	1	0	1	0	1	1	0	0	1	1	0	4	0	1	1	2	0	0	0	1	0	1	2	1	0	2	3	0	0	0	0	0	0
ENSG00000241326	0	0	0	0	0	0	0	0	0	0	0	0	0	0	0	0	0	0	0	0	0	0	0	0	0	0	0	0	0	0	0	0	0	0	0
RBP7	1219	847	1469	1151	785	1059	1293	420	1568	1119	652	1944	961	605	972	762	1263	483	982	1391	888	1041	916	1812	799	1568	951	1581	157	772	973	509	575	1073	505
ENSG00000225786	0	0	0	0	0	0	0	0	0	0	0	0	0	0	0	0	0	0	0	0	0	0	0	0	0	0	0	0	0	0	0	0	0	0	0
UBE4B	2640	2785	4068	2725	1547	1421	3072	1692	2616	2698	2978	2453	3106	2691	4087	3902	1874	3187	3199	2759	2976	1984	2450	2753	3078	2145	1505	1563	1441	3538	2014	1800	1929	2344	1134
ENSG00000224340	0	0	0	0	0	0	0	0	0	0	0	0	0	0	0	0	1	0	0	0	0	0	1	0	0	0	2	0	0	0	0	1	0	0	0
PGAM1P11	0	3	2	2	0	0	0	0	1	1	1	2	0	1	0	0	1	0	0	0	1	0	0	1	0	0	0	1	2	2	0	0	1	0	3
RNU6-828P	0	1	3	1	0	1	1	0	0	0	1	0	0	0	0	1	0	5	1	0	1	0	0	0	0	0	0	1	0	2	0	1	0	0	1
KIF1B	2239	2866	3157	2594	2039	2947	2447	1981	1596	2696	2618	2781	3181	3518	3706	3795	2221	2976	2648	2477	2336	1525	2311	2471	2797	2163	1631	1603	2468	2970	2690	2181	2607	2828	1378
RNU6-37P	11	1	0	1	1	0	6	2	0	0	6	1	0	0	1	0	0	0	0	2	1	0	1	0	0	1	0	1	1	2	0	1	1	2	3
PGD	4812	4483	6269	6588	3923	5884	6544	4396	4670	5234	5376	4285	5797	7255	4845	7274	3495	4910	9316	4666	5070	4526	6804	5532	6959	4106	1952	4482	4282	4929	2594	4065	4989	3054	1911
APITD1	628	350	550	620	322	182	800	338	434	673	533	562	650	453	661	462	145	447	764	567	561	355	711	610	636	518	229	446	421	626	414	319	271	383	282
APITD1-CORT	0	0	0	0	0	0	0	0	0	0	0	0	0	0	0	0	0	0	0	0	0	0	0	0	0	0	0	0	0	0	0	0	0	0	0
CORT	11	7	2	3	2	3	4	4	1	4	2	0	6	2	3	11	3	7	3	2	4	2	5	2	4	0	0	1	0	1	0	0	1	2	0
DFFA	1312	1900	3369	2195	1058	1501	2304	1305	1707	1698	2039	1686	2010	2330	2020	2262	908	1779	2334	1604	1761	1226	1879	2211	2304	1673	1165	1770	1382	1974	1294	1461	1339	1558	1282
ENSG00000203469	0	0	0	0	0	0	0	0	0	0	0	0	0	0	0	1	0	0	0	0	0	0	0	0	0	0	0	0	0	0	0	0	0	0	0
PEX14	837	641	865	905	617	483	1383	425	605	854	649	722	761	788	614	684	288	645	876	695	698	444	687	811	694	481	254	601	473	641	276	431	510	464	310
RN7SL614P	1	0	0	1	0	0	0	0	0	0	1	0	0	0	0	5	0	3	2	0	0	0	0	0	2	0	0	0	0	0	0	2	0	1	0
CASZ1	372	415	389	521	97	261	285	197	327	461	298	226	396	125	321	391	40	378	390	224	189	148	239	224	424	260	130	30	223	417	63	228	204	78	34
HSPE1P24	0	0	0	0	0	0	0	0	0	0	0	0	0	0	0	0	0	0	0	0	0	0	0	0	0	0	0	0	0	0	0	0	0	0	0
C1orf127	19	13	1	21	4	5	30	8	4	28	12	2	9	13	17	12	7	26	8	0	17	3	10	4	18	7	5	0	52	11	1	12	62	6	3
CFL1P6	4	0	0	1	0	0	1	0	0	3	0	0	2	2	0	2	0	0	1	0	2	0	1	1	0	0	0	0	11	3	1	0	2	0	1
ENSG00000207213	0	0	0	0	0	0	0	0	0	0	0	0	0	0	0	0	0	0	0	0	0	0	0	0	0	0	0	0	0	0	0	0	0	0	0
TARDBP	5349	5777	5815	7513	3789	5056	6738	5311	4878	5969	5674	5118	6744	7587	5899	8233	3367	4609	7793	4391	4763	3680	7391	4937	6764	5891	3482	4292	4872	4982	3778	4540	5308	4450	3660
MASP2	0	0	0	1	0	1	0	2	0	0	0	0	0	0	1	1	1	0	0	0	0	0	0	0	0	0	0	0	1	0	0	0	0	0	3
SRM	894	479	1102	1355	671	544	1164	365	658	659	477	527	447	602	350	487	762	392	1003	474	536	793	505	810	589	706	536	580	1138	428	231	723	1089	311	1050
EXOSC10	1711	1490	1703	2299	1140	1391	2282	1171	1378	1612	1474	1401	1552	1810	1647	1785	897	1385	1741	1374	1253	900	1506	1664	1703	1088	856	1863	966	1457	1132	1418	1725	1174	934
ENSG00000226849	26	7	8	16	1	1	18	6	23	9	6	8	4	5	5	9	1	10	6	2	4	0	13	3	17	10	2	3	5	16	3	5	12	9	2
ENSG00000230337	6	2	4	9	2	16	8	1	4	5	0	2	2	10	2	0	1	1	5	4	2	4	5	1	1	1	0	1	62	2	4	10	8	3	2
MTOR	1742	2033	3076	2258	1177	2177	2315	1595	1666	1665	2081	2021	2155	2520	2076	2569	1335	2100	2259	1897	1658	1444	1792	1958	2093	2029	1486	1436	2802	1800	1343	1769	1947	1564	1127
MTOR-AS1	0	0	0	0	0	0	0	0	0	0	0	0	0	0	0	0	0	0	0	0	0	0	0	0	0	0	0	0	0	0	0	0	0	0	0
RNU6-537P	0	0	0	0	0	0	0	0	0	0	0	0	0	0	0	0	0	0	0	0	0	0	0	0	0	0	0	0	0	0	0	0	1	0	0
ENSG00000238547	0	0	0	0	0	1	0	0	1	0	0	0	0	0	0	0	0	0	0	0	0	0	0	0	0	0	0	0	0	0	0	0	0	0	2
ANGPTL7	31	5	40	58	0	0	12	11	2	56	5	0	6	0	11	24	1	5	1	0	5	0	5	13	10	1	0	0	143	60	4	0	0	0	1
RNU6-291P	0	0	0	0	0	0	0	0	0	0	0	0	0	0	0	0	0	0	0	0	0	0	0	0	0	0	0	0	0	0	0	0	0	0	0
RPL39P6	0	0	0	0	1	3	1	0	4	0	1	1	0	1	0	2	5	1	3	0	1	2	1	1	2	1	2	3	2	2	0	2	0	0	0
UBIAD1	694	772	1286	952	457	644	1021	603	783	833	772	776	771	929	895	896	556	720	1134	825	838	594	852	914	1011	726	433	518	786	767	448	768	691	629	534
UBE2V2P3	0	1	0	0	0	0	0	1	0	0	0	0	0	0	0	0	0	0	0	0	0	0	0	0	1	1	0	1	0	0	0	0	0	0	0
ENSG00000224338	0	0	0	0	0	0	0	0	0	0	0	0	0	0	0	0	0	0	1	0	0	0	0	0	1	0	0	0	1	0	0	0	0	0	0
PTCHD2	4	22	29	10	1	18	7	4	2	3	5	4	5	5	1	4	16	2	3	6	1	3	1	3	3	15	5	2	10	3	0	4	4	0	1
ENSG00000235643	0	0	0	0	0	0	0	0	0	0	0	0	1	0	0	0	0	0	0	0	0	0	0	0	0	0	0	0	0	0	0	0	0	0	0
FBXO2	585	132	393	601	290	55	687	169	228	373	280	674	328	490	229	233	254	170	273	845	281	212	217	922	373	144	74	8	605	325	160	119	192	281	17
FBXO44	1805	884	3086	1512	1066	833	1769	733	1590	1368	1147	1433	1173	1392	958	1133	922	988	1277	1647	1100	997	1048	1806	1296	804	641	677	630	1066	717	734	915	1089	640
FBXO6	386	230	214	399	451	341	709	233	179	339	256	342	269	436	226	263	230	210	494	285	334	479	211	419	493	372	315	292	523	336	220	569	926	351	402
MAD2L2	445	237	1629	593	788	1071	464	165	761	327	260	1165	233	518	238	193	1118	203	409	2356	244	977	278	2167	326	600	532	662	457	296	450	555	784	599	605
DRAXIN	6	5	168	17	56	319	7	3	71	9	11	127	16	12	5	12	376	4	6	351	5	75	6	121	12	19	12	11	83	9	51	46	97	57	8
AGTRAP	1526	932	853	1674	1349	1096	1557	636	682	1264	1184	1369	1004	1653	917	910	829	943	1640	792	960	852	1068	970	1151	682	674	982	842	957	819	1148	1554	999	764
C1orf167	87	45	16	126	73	48	123	22	20	91	45	38	37	5	53	42	16	39	79	15	43	70	40	29	39	6	32	26	47	49	18	32	40	14	12
ENSG00000177553	1	1	0	0	0	0	0	0	0	0	0	0	0	0	0	0	0	0	0	0	0	0	0	0	0	0	0	0	0	0	1	0	0	0	0
MTHFR	2099	2166	2053	2303	1698	4574	2382	1426	1964	2449	2348	2302	2546	3306	2230	2657	664	2264	2463	1952	1815	1851	1986	2007	2335	1191	1654	592	3134	2239	1035	1951	2448	2793	1166
CLCN6	1013	913	657	943	624	443	917	599	638	937	908	565	841	871	907	1036	310	884	875	519	725	372	775	448	917	464	225	346	564	1041	487	647	726	709	441
ENSG00000236997	0	0	0	0	0	0	0	0	0	0	0	0	0	0	0	0	0	0	0	0	0	0	0	0	1	0	0	0	0	0	0	0	0	0	0
NPPA-AS1	27	12	4	29	25	4	44	5	9	18	8	7	15	53	27	7	4	12	12	3	7	9	23	13	17	7	2	1	12	16	29	21	29	20	27
NPPA	2	1	0	0	0	0	0	0	0	1	0	0	0	0	0	0	0	0	0	9	1	0	0	1	0	0	0	1	20	1	0	1	0	0	0
NPPB	1	1	0	1	0	0	2	0	0	1	0	0	0	3	1	0	0	0	0	5	0	1	0	0	0	0	0	1	16	0	0	0	0	0	0
ENSG00000224904	2	2	2	2	3	8	3	0	0	0	1	3	3	1	5	4	0	0	3	9	2	0	6	4	0	1	1	9	20	2	0	3	2	2	3
RNU5E-1	23	8	1	40	3	10	57	13	7	40	23	0	37	89	12	10	4	14	39	1	6	1	12	0	34	1	0	1	6	6	0	4	2	26	1
RNU5E-4P	9	0	1	5	0	0	2	0	0	1	0	0	0	0	0	0	0	1	3	0	0	0	1	0	4	0	0	0	0	0	0	0	0	0	0
KIAA2013	2686	1787	2000	2823	2121	2710	3070	1127	1638	2121	1843	1715	1778	3893	1700	1901	996	1537	2619	1770	2074	1668	1571	1854	2087	1636	1108	1255	4139	1688	1256	1419	2171	2384	1041
PLOD1	3630	2759	1790	3212	2252	2506	4596	1858	1524	3148	2804	1603	2960	4882	2609	3153	1200	2824	3845	1345	2615	1103	2255	2051	3179	2372	1271	2223	3982	2630	1560	1813	3087	2252	1424
MFN2	5329	5702	11221	5691	4101	5325	5725	4168	4918	5229	6337	7166	5986	10381	5722	7387	3562	5354	7595	7929	5439	5319	5555	7190	6111	5572	3087	3605	6403	5738	3501	4131	5259	6779	2569
MIIP	895	312	247	798	693	370	914	327	287	560	545	352	388	808	382	480	463	393	963	357	529	338	445	420	619	521	352	756	480	478	485	553	921	543	632
ENSG00000202461	0	0	0	0	0	0	0	0	0	0	0	0	0	0	0	0	0	0	0	0	0	0	0	0	0	0	0	0	0	0	0	0	0	0	0
RN7SL649P	0	0	0	0	0	0	0	0	0	0	0	0	0	0	0	0	0	0	0	0	0	0	0	0	0	0	0	0	0	0	0	0	0	0	0
TNFRSF8	12	17	10	57	11	0	20	3	6	24	4	2	8	7	26	6	6	10	14	5	10	2	9	19	40	6	7	3	7	19	10	56	38	4	12
RNU6-777P	0	0	0	1	0	0	0	0	0	0	0	0	0	0	0	0	0	0	0	0	0	0	0	0	0	0	0	0	0	0	0	0	0	0	0
ENSG00000227875	0	0	0	3	0	2	0	1	1	0	0	0	0	1	1	0	1	1	0	0	0	0	0	0	1	0	1	1	0	0	0	0	0	0	0
TNFRSF1B	644	615	611	864	572	497	1160	321	293	792	303	242	519	465	525	427	296	298	390	242	397	298	281	850	1307	389	221	285	222	523	353	2287	3397	277	427
ENSG00000225196	0	0	0	1	0	0	2	0	0	0	1	1	1	0	0	1	1	0	1	0	0	0	1	0	0	0	0	0	0	0	0	2	0	0	0
ENSG00000252969	0	0	0	0	0	0	0	0	0	0	0	0	0	0	0	0	0	0	0	0	0	0	0	0	0	0	0	0	0	0	0	0	0	0	0
VPS13D	3919	5602	5979	5097	2141	2403	6063	3832	3593	5361	6437	4994	6703	5181	7689	7976	1789	6686	5847	4787	4726	2668	4710	4489	6101	3071	2134	1503	2804	6841	2959	3874	3017	3830	1434
ENSG00000243206	0	0	0	0	0	0	0	0	0	0	0	0	0	0	0	0	0	0	0	0	0	0	0	0	0	0	0	0	0	0	0	0	0	0	0
SNORA59A	5	2	3	12	2	2	11	2	4	9	5	5	3	3	3	10	1	7	8	7	0	7	8	5	2	8	2	4	6	6	9	6	3	3	6
ENSG00000229484	0	2	3	1	0	0	4	0	1	3	0	1	0	0	3	1	1	0	1	0	0	1	3	0	1	1	0	0	2	0	0	0	8	0	1
ENSG00000241848	0	0	0	0	0	0	0	0	0	0	0	0	0	0	0	0	0	0	0	0	0	0	0	0	0	0	0	0	0	0	0	0	0	0	0
DHRS3	4174	2166	735	5119	945	307	6595	2036	1280	3644	2831	814	2446	1256	3965	3873	1460	3121	5259	589	3867	660	3057	1425	3401	303	462	414	473	4010	1023	1497	2245	1380	573
RNU6ATAC18P	18	7	2	24	0	0	12	2	5	12	5	0	3	1	16	15	0	16	7	0	7	3	7	2	0	0	0	0	2	15	0	0	5	5	1
AADACL4	0	0	0	0	0	0	5	1	0	0	1	0	0	0	0	1	0	0	0	0	0	0	0	0	0	0	1	0	0	0	0	0	0	0	0
ENSG00000226166	0	0	0	0	0	0	0	0	0	0	0	0	0	0	1	0	0	0	0	0	0	0	0	0	0	0	0	0	0	0	0	0	0	0	0
AADACL3	1	0	0	0	0	0	0	0	0	0	0	0	0	0	0	0	0	0	0	0	0	0	0	0	0	0	0	0	0	0	0	0	0	0	1
ENSG00000238771	0	0	0	0	0	0	0	0	0	0	0	0	0	0	0	0	0	0	0	0	0	0	0	0	0	0	0	0	0	0	0	0	0	0	0
C1orf158	37	28	10	99	9	110	173	6	1	59	2	3	51	12	27	25	4	7	7	3	9	5	29	7	14	0	0	0	1	61	0	2	0	1	0
PRAMEF12	0	0	0	0	0	0	0	0	0	0	0	1	0	0	0	0	1	0	0	0	0	0	0	0	0	0	0	0	0	0	0	0	0	0	0
PRAMEF1	0	0	0	0	0	0	0	0	0	1	0	0	0	0	0	0	0	0	0	0	0	0	0	0	0	0	0	0	0	0	0	0	0	0	0
ENSG00000228338	1	0	0	0	0	0	0	0	0	0	0	0	0	0	0	0	0	0	0	0	0	0	0	0	0	0	0	0	0	0	0	0	0	0	0
PRAMEF11	0	0	0	0	0	0	0	0	0	0	0	1	0	0	0	0	0	0	0	0	0	0	0	0	0	0	0	0	0	0	0	0	0	0	0
ENSG00000231103	0	0	0	0	0	0	0	0	0	0	0	0	0	0	0	0	0	0	0	0	0	0	0	0	0	1	0	0	0	0	0	0	0	0	0
HNRNPCL1	2	2	6	9	3	3	4	0	4	5	3	5	3	6	5	5	2	2	5	5	1	2	4	9	3	4	0	4	5	3	3	3	3	2	3
PRAMEF2	0	0	0	0	0	0	0	0	0	0	0	1	0	0	0	0	0	0	0	0	0	0	0	0	0	0	0	0	0	0	0	0	0	0	0
PRAMEF4	0	0	0	0	0	0	0	0	0	0	0	0	0	0	0	0	0	0	0	7	0	0	0	0	0	0	0	0	0	0	0	0	0	0	0
PRAMEF10	0	0	0	0	0	0	0	0	0	0	0	0	0	0	0	0	0	0	0	0	0	0	0	0	0	0	0	0	0	0	0	0	0	0	0
PRAMEF7	0	0	0	0	1	0	0	0	0	0	0	1	0	3	0	0	0	0	0	2	0	0	0	0	0	0	0	0	0	0	0	0	0	0	0
RNU6-1072P	0	0	0	0	0	0	0	0	0	0	0	0	0	0	0	0	0	0	0	0	0	0	0	0	0	0	0	0	0	0	0	0	0	0	0
ENSG00000234064	0	0	0	0	0	0	0	0	0	0	0	0	0	0	0	0	0	0	0	0	0	0	0	0	0	0	0	0	0	0	0	0	0	0	0
PRAMEF6	0	0	0	0	0	0	0	0	0	0	0	0	0	0	0	0	0	0	0	0	0	0	0	0	0	0	0	0	0	0	0	0	0	0	0
ENSG00000250894	0	0	0	0	0	0	0	0	0	0	0	0	0	0	0	0	0	0	0	0	0	0	0	0	0	0	0	0	0	0	0	0	0	0	0
PRAMEF22	0	0	0	0	0	0	0	0	0	0	0	0	0	0	0	0	0	0	0	0	0	0	0	0	0	0	0	0	0	0	0	0	0	0	0
ENSG00000239810	0	0	0	0	0	0	0	0	0	0	0	0	0	0	0	0	0	0	0	0	0	0	0	0	0	0	0	0	0	0	0	0	0	0	0
ENSG00000250113	0	0	0	0	0	0	0	0	0	0	0	0	0	0	0	0	0	0	0	0	0	0	0	0	0	0	0	0	0	0	0	0	0	0	0
PRAMEF25	0	0	0	0	0	0	0	1	0	0	0	0	0	0	0	0	0	0	0	0	0	0	0	0	0	0	0	0	0	0	0	0	0	0	0
ENSG00000233336	0	0	0	0	0	0	0	0	0	0	0	0	0	0	0	0	0	0	0	0	0	0	0	0	0	0	0	0	0	0	1	0	0	0	0
ENSG00000229978	0	0	0	0	0	0	0	0	0	0	0	0	0	0	0	0	0	0	0	0	0	0	0	0	0	0	0	0	0	0	0	0	0	0	0
ENSG00000236179	0	0	0	0	0	0	0	0	0	0	0	0	0	0	0	0	0	0	0	0	0	0	0	0	0	0	0	0	0	0	0	0	0	0	0
HNRNPCP5	0	0	0	1	0	3	1	1	0	1	0	0	2	1	0	3	0	1	1	2	0	1	0	1	2	0	0	1	1	1	3	0	0	0	0
ENSG00000224199	0	0	0	0	0	0	0	0	0	0	0	2	0	0	0	0	0	0	0	0	0	0	0	0	0	0	0	0	0	0	0	0	0	0	0
PRAMEF26	0	0	0	0	0	0	0	0	0	0	0	0	0	0	0	0	0	0	0	0	0	0	0	0	0	0	0	0	0	0	0	0	0	0	0
PRAMEF3	0	0	0	0	0	0	0	0	0	0	0	0	0	0	0	0	0	0	0	1	0	0	0	0	0	0	0	0	0	0	1	0	0	0	0
ENSG00000233394	0	0	0	0	0	0	0	0	0	0	0	0	0	0	0	0	0	0	0	0	0	0	0	0	0	0	0	0	1	0	0	0	0	0	0
PRAMEF5	0	0	0	0	0	0	0	0	0	0	0	0	0	0	0	0	0	0	0	0	0	0	0	0	0	0	0	0	0	0	0	0	0	0	0
ENSG00000231219	0	0	0	0	0	0	0	0	0	0	0	0	0	0	0	0	0	0	1	0	0	0	0	0	0	0	0	0	0	0	0	0	0	0	0
RNU6-771P	0	0	0	0	0	0	0	0	0	0	0	0	0	0	0	0	0	0	1	0	0	0	0	0	0	0	0	0	0	0	0	0	0	0	0
ENSG00000235800	0	0	0	0	0	0	0	0	0	0	0	0	0	0	0	0	0	0	0	0	0	0	0	0	0	0	0	0	0	0	0	0	0	0	0
PRAMEF8	0	0	0	0	0	0	0	0	0	0	0	0	0	0	0	0	0	0	0	0	0	0	0	0	0	0	0	0	0	0	0	0	0	0	0
ENSG00000237700	0	0	0	0	0	0	0	0	0	0	0	0	0	0	0	0	0	0	0	0	0	0	0	0	0	0	0	0	0	0	0	0	0	0	0
PRAMEF9	0	0	0	0	0	0	0	0	0	0	0	0	0	0	0	0	0	0	0	0	0	0	0	0	0	0	0	0	0	0	0	0	0	0	0
ENSG00000228229	0	0	0	0	0	0	0	0	0	0	0	0	0	0	0	0	0	0	0	0	0	0	0	0	0	0	0	0	0	0	0	0	0	0	0
PRAMEF13	0	0	0	0	0	0	0	0	0	0	0	0	0	0	2	0	0	0	0	0	0	0	0	0	0	0	0	0	0	0	0	0	0	0	0
PRAMEF18	0	0	0	0	0	0	0	0	0	0	0	0	0	0	0	0	0	0	0	0	0	0	0	0	0	0	0	0	0	0	0	0	0	0	0
PRAMEF16	0	0	0	0	0	0	0	0	0	0	0	0	0	11	0	0	0	0	0	0	0	0	0	0	0	0	0	0	0	0	0	0	0	1	0
PRAMEF21	0	0	0	0	0	0	0	0	0	1	0	0	0	0	0	0	0	0	0	0	0	0	0	0	0	0	0	0	0	0	0	0	0	0	0
ENSG00000204485	0	0	0	0	0	0	0	0	0	0	0	0	0	0	0	0	0	0	0	0	0	0	0	0	0	0	0	0	0	0	0	0	0	0	0
ENSG00000224581	0	0	0	0	0	0	0	0	0	0	0	0	0	0	0	0	0	0	0	0	0	0	0	0	0	0	0	0	0	0	0	0	0	0	0
PRAMEF15	0	0	0	0	0	0	0	0	0	0	0	0	0	0	0	0	0	0	0	0	0	0	0	0	0	0	0	0	0	0	0	0	0	0	0
ENSG00000236652	0	0	0	0	0	0	0	0	0	0	0	0	0	0	0	0	0	0	0	0	0	0	0	0	0	0	0	0	0	0	0	0	0	0	0
PRAMEF14	0	0	0	0	0	0	0	0	0	0	0	0	0	0	0	0	0	0	0	0	0	0	0	0	0	0	0	0	0	0	0	0	0	0	0
PRAMEF19	0	0	0	0	0	0	0	0	0	0	0	0	0	0	0	0	0	0	0	0	0	0	0	0	0	0	0	0	0	0	0	0	0	0	0
PRAMEF17	0	0	0	0	0	0	0	0	0	0	0	0	0	8	0	0	0	0	0	0	0	0	0	0	0	0	0	0	0	0	0	0	0	2	0
PRAMEF20	0	0	0	0	0	0	0	0	0	0	0	0	0	0	0	0	0	0	0	0	0	0	0	0	0	0	0	0	0	0	0	0	0	0	0
LRRC38	0	2	0	1	0	0	0	0	0	2	3	1	1	0	1	0	0	0	0	0	0	0	0	0	0	0	0	0	7	0	0	0	0	0	0
ENSG00000259961	0	0	0	0	0	0	0	0	0	0	0	0	0	0	0	0	0	0	0	0	0	0	0	0	0	0	0	0	0	0	0	1	0	0	0
ENSG00000215909	0	0	0	0	2	0	1	0	1	1	3	1	1	0	0	2	0	1	0	0	1	4	1	0	0	1	2	0	3	0	0	0	0	0	0
PDPN	69	469	86	221	40	20	106	28	6	150	134	16	93	51	109	169	45	33	389	10	213	15	59	44	265	4	28	8	14	258	23	519	97	11	15
RNA5SP41	0	0	0	0	0	0	0	0	0	0	0	0	0	0	0	0	0	0	0	0	0	0	0	0	0	0	0	0	0	0	0	0	0	0	0
ENSG00000237445	0	0	0	0	0	0	1	0	0	0	0	0	0	0	0	0	0	0	0	0	0	0	0	0	0	0	0	0	0	0	0	0	0	0	0
ENSG00000253085	0	0	0	0	0	0	0	0	0	0	0	0	0	1	0	0	0	0	0	0	0	0	0	0	1	0	0	1	1	0	0	0	0	0	0
PRDM2	2954	3713	1453	3074	1135	1157	2503	2439	1159	2832	3279	1269	3616	3330	4537	4501	1054	3293	3308	1132	2702	944	3177	1742	3922	749	802	876	1339	3854	1495	2107	2228	1732	697
ENSG00000227612	0	0	0	0	0	0	2	0	0	0	0	0	0	0	0	0	0	0	0	0	0	0	0	0	0	0	0	0	2	0	0	0	0	0	0
ENSG00000218328	6	1	242	2	7	1	5	0	4	2	0	56	0	53	1	0	0	1	4	55	0	76	2	74	2	0	0	2	212	2	126	1	9	4	9
RNU6-1265P	0	0	0	0	0	0	0	0	0	0	0	0	0	0	0	0	0	0	0	0	0	0	0	0	0	0	0	1	0	0	0	0	0	0	0
ENSG00000231606	0	0	0	2	0	0	1	0	0	0	0	3	0	0	0	0	0	0	0	0	1	0	1	1	0	0	0	1	6	0	0	0	0	0	0
ENSG00000234593	0	0	0	1	0	0	0	0	0	0	0	0	0	0	0	0	0	1	0	0	0	0	0	0	2	0	0	0	0	0	0	1	0	0	0
KAZN	1043	728	1832	843	863	1985	1067	657	860	800	1046	1404	744	472	1038	872	1407	842	945	1395	906	1037	818	1431	896	1695	975	589	785	878	1113	420	697	556	753
TBCAP2	0	0	1	0	0	0	1	0	0	0	0	0	0	0	0	0	0	0	0	0	0	0	0	1	0	0	0	1	0	0	0	0	0	0	1
TMEM51-AS1	28	18	45	31	182	292	24	7	43	27	8	87	8	16	11	9	74	13	8	2	11	42	17	27	33	176	13	18	184	17	23	18	53	66	2
TMEM51	262	219	420	595	676	1026	496	130	194	229	174	463	171	266	168	217	498	170	241	297	220	315	182	482	425	794	199	226	1485	235	200	480	967	243	103
C1orf195	0	0	0	0	0	0	0	0	0	0	0	0	0	0	0	0	0	0	0	0	0	0	0	0	0	0	0	1	1	0	0	0	0	0	0
ENSG00000215720	0	0	0	0	0	0	0	0	0	0	0	0	0	1	0	0	0	0	1	0	0	0	0	0	0	0	0	0	0	0	0	0	0	0	0
FHAD1	82	102	30	170	33	74	223	73	20	172	77	113	142	33	271	134	15	75	88	265	182	84	154	67	140	34	38	148	192	143	170	98	109	71	105
ENSG00000233485	67	80	5	133	60	269	127	55	3	92	62	115	100	7	125	103	4	82	167	187	224	149	134	152	133	120	51	268	15	87	94	40	7	117	211
ENSG00000236045	3	4	2	4	1	26	3	4	0	2	3	11	3	0	7	10	0	6	3	15	6	9	2	4	4	9	2	18	0	6	19	5	2	8	19
ENSG00000228140	11	5	4	7	4	1	21	3	6	5	2	2	2	15	30	30	2	4	11	26	15	7	15	3	8	1	3	5	16	12	0	13	13	3	9
EFHD2	1938	1516	1505	2700	2016	943	2959	1697	885	1848	1175	1763	1341	3567	1774	1911	772	974	3162	2362	1561	1188	1754	2036	1997	1231	748	820	1220	1185	821	3251	4206	1995	927
CTRC	3	1	0	2	0	1	1	1	2	3	1	2	0	2	7	2	0	0	0	0	1	0	0	1	0	2	0	0	1	0	0	7	9	0	2
CELA2A	0	0	0	0	0	0	0	0	0	0	0	0	0	0	0	0	0	0	0	0	0	0	0	0	0	0	0	0	0	0	0	1	0	0	0
CELA2B	0	0	0	0	0	0	0	0	0	0	0	0	0	0	0	0	0	0	0	0	0	0	0	0	0	0	0	0	0	1	0	2	7	0	0
CASP9	1226	686	636	1113	237	684	1182	422	562	983	682	681	608	577	936	823	240	805	938	622	933	490	755	617	829	583	355	404	410	718	267	505	581	418	261
DNAJC16	948	1080	1024	1207	713	963	1084	764	540	936	1122	681	1173	1574	1393	1521	520	1060	1251	1137	960	650	1050	869	1249	985	539	801	965	1122	823	787	864	773	598
ENSG00000251866	0	0	0	0	0	0	0	0	0	0	0	0	0	0	0	0	0	0	0	0	0	0	0	0	0	0	0	0	0	0	0	0	0	0	0
AGMAT	53	47	41	23	273	285	41	14	15	25	51	145	29	10	25	35	22	26	74	136	58	127	37	85	105	132	112	90	274	26	36	131	136	34	147
ENSG00000237301	18	15	4	28	19	6	18	5	10	12	19	10	16	3	10	11	7	16	17	0	5	6	9	7	11	6	3	5	15	12	7	4	3	7	4
CHCHD2P6	78	39	29	60	38	29	94	41	22	60	47	25	50	42	50	57	30	53	89	21	67	34	44	22	45	29	19	32	49	66	18	25	17	18	12
RNU7-179P	0	0	0	0	0	0	0	0	0	0	0	0	0	0	0	0	0	0	0	0	0	0	0	0	0	0	0	0	0	0	0	0	0	0	0
ENSG00000236500	0	1	1	0	0	0	0	1	0	0	0	1	0	0	0	0	0	0	0	1	1	0	0	0	1	0	0	0	0	0	1	0	0	1	0
DDI2	1169	1840	1702	1606	1409	1874	1339	1233	1003	1324	1780	1612	1858	3287	2190	2501	907	1502	1764	1319	1296	1345	1346	1393	1848	1506	1028	847	2098	1770	1661	1745	1999	1785	836
RSC1A1	0	0	0	0	0	0	0	0	0	0	0	0	0	0	0	0	0	0	0	0	0	0	0	0	0	0	0	0	0	0	0	0	0	0	0
PLEKHM2	1836	1785	2326	2052	1498	2047	2322	1105	1128	1671	1558	1382	1513	2403	1652	1661	1285	1492	1755	1350	1417	1770	1471	1736	1769	1291	1057	910	1791	1640	795	1641	2467	1341	776
ENSG00000237938	0	0	0	0	0	1	0	0	0	1	0	0	0	0	0	0	0	0	2	0	0	0	0	0	0	0	0	0	0	0	0	0	0	0	0
SLC25A34	205	119	420	141	53	218	128	20	22	133	91	37	107	34	101	97	25	104	76	17	53	70	120	32	74	28	15	16	119	119	25	25	36	20	32
ENSG00000224459	0	2	2	7	0	0	0	2	2	0	0	0	0	2	0	1	1	0	0	1	2	0	0	3	0	0	2	1	1	1	3	2	3	2	0
TMEM82	0	0	1	0	0	0	1	0	1	2	1	0	0	0	1	1	0	1	1	0	0	0	1	0	2	0	0	0	0	2	0	0	0	0	0
FBLIM1	812	869	714	1655	540	767	990	301	545	1232	701	344	561	330	1077	676	494	666	882	170	565	479	514	850	591	738	479	1054	114	715	238	529	982	158	335
ENSG00000224321	6	2	9	6	10	4	8	2	6	2	3	2	3	8	2	1	5	1	5	1	7	1	3	4	8	2	2	5	4	2	4	2	3	3	4
ENSG00000233954	229	114	556	282	342	682	204	140	458	270	232	534	202	400	83	215	803	181	515	812	203	383	298	1087	352	658	366	729	638	151	256	289	302	193	370
ENSG00000178715	15	11	22	10	21	32	35	6	11	12	15	13	27	14	13	12	200	10	15	4	9	16	11	9	16	38	37	70	5	8	15	14	24	13	35
ENSG00000179743	348	266	159	275	83	231	482	165	257	294	263	140	303	259	410	230	115	190	374	144	364	153	320	223	291	106	30	96	241	301	79	137	129	171	55
SPEN	2418	3631	1422	3118	1331	1695	2782	2687	1654	2888	3451	1841	3936	3889	3717	5237	1298	4010	2647	895	2174	993	2561	1164	3755	1254	875	848	610	4382	1203	2356	2109	2849	641
ENSG00000238818	0	0	0	4	0	0	0	0	0	0	0	0	0	0	0	0	1	0	0	3	0	0	0	0	0	0	0	0	0	1	0	0	0	1	0
ZBTB17	1140	682	604	969	502	389	1090	463	475	817	640	578	611	580	621	676	316	587	856	454	573	489	675	584	752	441	280	637	345	732	273	572	658	342	376
ENSG00000234607	1	0	0	0	0	0	0	0	0	0	0	0	0	0	0	0	0	0	0	0	0	0	0	0	0	0	0	0	0	1	0	0	0	0	0
ENSG00000231353	0	0	0	0	0	0	0	0	0	0	0	0	0	0	0	0	0	0	0	0	0	0	0	0	0	0	0	0	0	0	0	0	0	0	0
TBC1D3P6	0	0	0	0	0	0	0	0	0	0	0	0	0	0	0	0	0	0	0	0	0	0	0	0	0	0	0	0	0	0	0	0	0	0	0
C1orf64	322	72	3	27	16	0	292	98	0	61	158	33	46	0	160	91	0	111	370	127	50	2	146	33	81	6	1	168	0	85	22	26	5	2	10
ENSG00000233078	0	0	0	0	0	0	0	0	0	0	0	0	0	0	0	0	0	0	0	0	0	0	0	0	0	0	0	0	0	0	0	0	0	0	0
HSPB7	637	932	4036	1345	494	1377	199	43	188	1075	513	3089	943	637	219	182	16	501	518	5750	140	995	366	1890	606	1442	6	1370	1654	330	13	339	379	568	1142
CLCNKA	1123	631	570	687	1676	702	420	84	520	929	289	1124	316	94	359	636	555	444	250	1260	109	472	378	721	316	700	133	2056	626	311	136	225	112	209	274
ENSG00000232456	11	5	25	7	8	11	10	6	4	8	2	4	5	5	10	8	21	14	6	13	1	5	1	7	8	9	4	1	0	3	4	0	0	2	3
CLCNKB	1576	492	3542	1098	1047	131	1649	950	1507	747	1725	1811	579	279	1356	1104	726	1613	1870	9033	340	575	516	617	1555	893	365	221	76	1067	243	237	87	142	187
FAM131C	39	18	263	30	110	85	57	11	48	34	6	63	8	20	20	13	194	14	24	243	8	66	14	99	12	126	30	24	23	8	23	6	10	13	20
EPHA2	1629	1044	604	1093	930	343	646	649	375	826	560	457	605	520	510	877	350	349	883	475	463	226	812	636	736	519	329	199	140	442	347	338	839	485	547
ENSG00000227959	10	6	4	7	13	8	9	8	4	2	2	2	5	4	3	3	5	7	8	4	3	4	4	6	5	3	2	0	6	12	5	5	5	6	2
ENSG00000224621	4	3	8	2	1	3	3	6	5	1	6	3	0	0	3	3	2	3	3	1	1	1	2	1	5	1	3	1	0	1	6	2	2	4	2
ARHGEF19-AS1	0	0	0	0	0	0	0	0	0	0	0	0	0	1	0	0	0	0	0	0	0	0	0	0	0	0	0	0	0	0	0	0	0	0	0
ARHGEF19	1155	773	485	1032	1102	549	1332	520	377	1067	787	269	635	819	636	786	288	806	1049	162	920	354	633	176	940	526	138	546	257	848	198	356	373	525	85
ANO7P1	128	82	44	76	50	68	123	51	23	111	65	41	84	107	51	85	18	59	108	14	58	26	57	28	72	21	16	4	106	75	30	75	83	32	12
RSG1	294	277	257	292	222	114	302	242	129	284	311	218	355	241	228	293	88	288	358	146	273	191	254	179	332	224	93	89	114	389	122	196	196	191	45
C1orf134	86	67	47	89	37	22	164	30	34	79	76	49	65	51	51	85	18	68	83	35	58	12	75	26	83	40	15	28	47	71	28	30	27	33	13
MT1XP1	16	7	9	11	1	3	16	5	1	14	2	12	10	3	7	11	7	3	17	6	15	5	10	5	8	6	2	2	10	8	3	5	2	0	1
FBXO42	1291	1360	1390	1864	757	956	1692	975	944	1672	1475	1048	1491	1749	1525	1670	743	1424	1775	1255	1335	961	1421	970	1643	854	607	703	1102	1567	577	923	1011	839	580
SZRD1	4991	5374	6993	5550	3501	3662	6722	3853	3728	5613	5592	5042	5705	8092	5886	6430	2767	5051	6836	5161	5471	5623	5381	6590	6612	4407	2863	2700	4215	5409	2697	5119	5745	3906	2530
ENSG00000226457	2	3	3	0	2	2	3	1	0	2	1	2	3	5	2	1	2	0	5	2	4	1	2	2	4	4	0	2	0	1	1	1	2	1	0
SPATA21	4	1	0	0	2	0	2	1	3	1	2	0	1	0	2	0	0	0	0	0	0	0	0	0	1	0	0	0	0	2	0	3	1	0	2
NECAP2	1814	1601	1560	1869	943	1181	2510	1194	1071	1661	1495	1292	1643	2098	1583	1669	752	1260	2154	1273	1708	1020	1763	2201	2448	1320	885	1172	1140	1734	874	2349	3026	1038	932
ENSG00000226029	28	13	16	29	16	5	7	7	11	15	32	12	17	7	12	17	14	33	12	15	13	11	16	33	25	11	5	13	9	25	20	15	35	5	10
CROCCP3	210	185	80	239	120	59	238	112	102	197	149	83	151	142	231	193	38	174	104	37	105	78	120	50	148	58	40	77	45	273	65	103	109	114	117
RNU1-1	51	6	0	29	1	0	0	11	0	56	6	0	8	0	0	7	0	5	27	0	0	0	5	0	24	0	0	0	5	2	1	0	0	0	0
ENSG00000261135	19	17	5	18	5	25	33	15	27	26	15	5	36	14	22	25	3	29	15	2	31	4	18	6	33	8	0	3	19	32	15	9	4	25	3
ENSG00000224174	5	3	0	5	21	0	1	1	2	2	8	2	5	1	0	1	0	0	2	0	2	0	3	0	1	0	0	1	0	3	0	1	1	3	0
ENSG00000241374	0	0	0	0	0	0	0	0	0	0	0	1	0	0	0	0	0	0	0	0	1	1	0	0	0	0	0	0	0	0	0	0	0	0	0
ENSG00000233421	7	0	0	6	0	0	0	0	0	2	1	0	0	0	7	0	0	1	1	0	22	6	0	0	0	1	0	0	0	1	0	0	0	0	0
ENSG00000252099	0	0	0	0	0	0	0	0	0	0	0	0	0	0	0	1	0	0	0	0	1	0	0	0	0	0	0	0	0	0	0	0	0	0	0
ENSG00000197511	3	5	0	10	3	75	8	3	0	13	1	2	7	23	10	3	15	5	0	0	2	3	3	0	3	7	1	4	16	7	0	1	1	1	2
ENSG00000241971	0	0	0	0	0	0	0	0	0	0	0	0	0	0	0	0	0	0	0	0	0	0	0	0	0	0	0	0	0	0	0	0	0	0	0
ENSG00000225710	0	0	0	0	0	0	0	0	0	0	0	0	0	0	0	0	0	0	0	0	0	0	0	0	0	0	0	0	0	0	0	0	1	0	0
ENSG00000240653	0	0	0	0	0	0	0	0	0	0	0	0	0	0	0	0	0	0	0	0	0	0	0	0	0	0	0	0	0	0	0	0	0	0	0
NBPF1	1723	1070	1424	2716	1651	1589	2238	1326	1411	2406	1659	1007	2403	2648	3037	1860	1048	2390	1538	1157	1939	1194	1739	1508	2019	2139	1292	1587	941	2335	1429	1543	1649	910	1779
CROCCP2	1212	822	568	1264	447	577	628	695	662	1108	749	407	701	592	1160	533	225	713	699	418	956	695	638	364	804	344	265	289	244	989	365	747	892	637	570
MST1P2	646	315	150	304	17	86	297	204	130	382	244	53	161	48	256	137	8	312	91	23	135	73	168	56	189	93	69	14	36	263	36	76	65	85	33
RNU1-3	0	0	0	0	0	0	0	0	0	1	0	0	0	0	0	0	0	0	0	0	0	0	0	0	0	0	0	0	0	0	0	0	0	0	0
FAM231A	0	0	0	0	0	0	0	0	0	0	0	0	0	0	0	0	0	0	0	0	0	0	0	0	0	0	0	0	0	0	0	0	0	0	0
ENSG00000239644	3	1	0	8	3	44	9	2	3	10	2	0	5	10	3	7	0	9	2	3	9	1	7	0	11	12	0	2	35	12	11	2	5	0	4
EIF1AXP1	41	52	24	50	62	32	57	16	42	36	20	48	34	39	39	37	49	57	34	35	29	30	29	12	27	35	12	31	26	54	39	41	18	15	35
ENSG00000116219	0	0	0	0	0	0	0	0	0	0	0	0	0	0	0	0	0	0	0	0	0	0	0	0	0	0	0	0	0	0	0	0	0	0	0
ENSG00000243784	0	0	0	0	0	0	0	0	0	0	0	0	0	0	0	0	0	0	0	0	0	0	0	0	0	0	0	0	0	0	0	0	0	0	0
RNU1-4	0	0	0	0	0	0	0	0	0	1	0	0	0	0	0	0	0	0	1	0	0	0	0	0	4	0	0	0	0	0	0	0	0	0	0
CROCCP4	0	0	0	0	1	0	0	0	0	0	0	0	1	2	0	1	0	0	1	0	0	0	0	0	0	0	0	0	1	1	0	0	0	0	0
MST1L	394	46	11	349	23	1	149	73	30	190	105	25	168	8	96	102	8	147	89	36	151	56	159	29	68	17	15	16	2	80	15	24	41	86	36
ENSG00000223643	0	0	0	0	0	0	0	0	0	0	0	0	0	0	0	0	0	0	0	0	0	0	0	0	0	0	0	0	0	0	0	0	0	0	0
ENSG00000243266	0	0	0	0	0	0	0	0	0	0	0	0	0	0	0	0	0	0	0	0	0	0	0	0	0	0	0	0	0	0	0	0	0	0	0
ENSG00000230239	0	1	0	0	0	0	0	0	0	0	0	0	0	0	0	0	0	1	0	0	0	0	0	1	4	2	0	0	1	3	0	0	0	0	0
ENSG00000239505	0	0	0	0	0	0	0	0	0	0	0	0	0	0	0	0	0	0	0	0	0	0	0	0	1	0	0	0	0	0	0	0	0	0	0
ENSG00000196690	4	2	7	6	19	83	11	2	0	9	2	6	5	21	16	6	27	1	4	3	3	2	3	5	2	21	0	21	20	4	0	4	1	2	13
ENSG00000228549	3	1	0	1	0	2	6	4	0	1	0	0	0	0	4	1	3	0	1	0	154	58	0	0	2	1	0	0	0	0	0	0	0	0	0
ENSG00000199554	0	0	0	0	0	0	0	0	0	0	0	0	0	0	0	0	0	0	0	0	0	0	0	0	0	0	0	0	0	0	0	0	0	0	0
ENSG00000238142	274	147	34	434	470	218	526	185	107	465	193	108	249	163	106	287	350	136	318	124	209	202	269	285	337	222	8	480	198	308	198	234	219	148	196
ENSG00000235241	0	0	0	1	0	0	0	0	0	0	1	0	0	0	0	1	0	0	0	0	0	0	0	0	0	0	0	0	0	0	0	0	0	0	0
CROCC	829	396	298	991	375	192	882	366	303	726	437	284	469	342	629	249	192	486	385	124	363	502	388	199	484	278	100	166	514	556	118	369	407	221	354
RNU1-2	28	1	0	19	0	0	3	3	1	26	3	0	0	0	0	8	0	4	13	0	0	0	3	0	29	1	0	1	4	0	0	0	0	0	2
MFAP2	120	191	16	202	15	24	280	80	18	225	118	1	102	152	168	62	8	109	157	2	122	2	104	26	174	10	25	64	10	215	6	117	48	4	17
ENSG00000226526	0	0	0	3	0	0	1	1	0	0	2	0	0	0	0	0	0	0	0	0	0	0	0	0	0	0	0	0	0	0	0	2	0	0	0
ATP13A2	1021	909	1406	1482	1055	1526	1441	775	766	1100	1137	970	1078	845	899	953	916	1034	1344	737	882	1327	914	1077	1101	1440	754	795	1987	964	796	889	1298	780	586
SDHB	2200	1879	7245	2880	2110	2656	3256	1363	2631	2354	1905	4424	2144	2963	1811	2080	2467	1595	3216	8348	1942	3666	2336	6779	2366	4552	2122	2944	3194	2059	1932	2120	2671	2456	2033
PADI2	104	49	4620	83	109	81	132	26	188	77	51	185	113	52	85	74	85	52	31	572	54	58	66	1067	98	11	33	27	21722	176	49	104	220	94	4
ENSG00000252180	0	0	0	0	0	0	0	0	0	0	0	0	0	0	0	0	0	0	0	0	0	0	0	0	0	0	0	0	0	0	0	0	0	0	0
ENSG00000204362	0	1	0	0	0	2	0	0	0	0	0	0	0	0	0	0	0	0	0	0	0	0	0	0	0	1	0	0	13	0	0	0	0	0	0
PADI1	0	5	2	1	2	0	2	0	0	1	1	0	0	1	0	0	0	0	0	0	3	0	0	1	0	0	1	3	2	0	0	1	0	0	1
PADI3	0	0	0	0	0	0	1	0	1	0	0	1	0	0	0	0	0	0	2	0	1	0	0	0	0	0	1	0	1	0	0	1	0	0	0
PADI4	4	1	1	3	0	0	2	1	1	3	2	0	5	5	4	3	1	5	0	0	0	0	0	0	8	0	0	0	0	5	0	6	9	0	1
PADI6	0	0	3	0	0	1	2	0	0	0	0	0	0	0	0	0	1	0	1	0	1	1	0	1	0	0	0	0	1	0	0	1	0	0	0
ENSG00000227751	0	0	0	0	0	0	0	0	0	0	0	0	0	0	0	0	0	0	0	0	0	0	0	0	0	0	0	0	2	0	0	0	0	0	0
RCC2	2242	1757	3751	2467	2458	4602	3365	1257	1880	2315	1983	1429	1790	3987	1780	2147	2626	1875	2329	1615	1760	2593	1650	2336	2831	2524	1556	2393	3626	1784	1251	2725	3876	1603	1689
ENSG00000239020	0	0	0	0	0	0	0	0	0	0	0	0	0	0	0	0	0	0	0	0	0	0	0	0	0	0	0	0	0	0	0	0	0	0	0
ARHGEF10L	2086	1572	2280	2510	1620	1394	2134	1034	753	2079	2304	1145	1287	1507	1403	1798	1402	1439	2124	1358	1598	1548	1691	1532	1662	1752	744	340	852	1783	299	1223	1930	949	854
ENSG00000236648	0	0	0	0	0	0	0	0	0	1	0	0	0	0	0	1	0	0	0	0	0	0	0	0	0	0	0	0	0	0	0	0	0	0	0
ACTL8	1	0	0	0	0	0	0	0	0	0	0	0	0	0	1	0	0	0	0	0	0	0	0	0	2	0	0	0	0	0	0	0	0	0	1
ENSG00000261781	0	0	0	1	0	0	0	0	0	0	0	0	0	0	0	0	0	0	0	1	0	0	0	0	0	0	0	0	0	0	1	0	0	0	0
IGSF21	29	26	74	23	57	20	57	7	11	12	3	18	25	5	5	7	10	19	16	31	12	28	12	58	19	7	3	3	14	9	25	85	201	25	21
ENSG00000230035	0	0	0	0	0	0	0	0	0	0	0	0	0	0	0	0	0	0	0	0	0	0	0	0	0	0	0	0	0	0	0	0	0	0	0
ENSG00000225387	0	0	0	0	0	0	1	0	0	0	0	0	0	0	0	0	0	0	0	0	0	0	1	0	0	0	0	0	0	0	0	0	0	0	0
KLHDC7A	540	561	441	406	487	753	533	104	108	667	747	652	495	824	255	635	126	492	577	508	242	306	433	290	873	141	203	122	756	339	169	212	216	236	142
ENSG00000235282	0	0	0	2	0	0	0	0	0	0	0	1	0	0	0	0	0	0	1	0	0	0	0	0	0	1	0	1	0	2	0	0	0	0	0
ENSG00000225478	0	0	0	0	0	0	0	0	0	0	0	0	0	0	0	0	0	0	0	0	0	1	0	0	0	0	0	0	0	0	0	0	0	0	0
PAX7	4	0	0	21	0	1	13	1	0	0	1	0	1	1	0	6	35	1	0	1	0	1	0	0	1	4	1	0	25	2	4	0	0	1	0
TAS1R2	0	0	1	0	0	0	0	0	0	0	0	0	0	0	0	0	0	0	0	0	0	1	0	0	0	0	0	0	15	0	0	0	0	0	0
ENSG00000255275	0	0	0	0	0	0	0	0	0	0	0	0	0	0	0	3	0	0	0	0	0	2	0	0	0	0	0	0	0	0	0	0	0	0	0
ALDH4A1	660	340	991	624	121	1531	750	304	388	535	452	1731	510	98	437	538	161	438	667	2163	499	2215	569	2471	542	827	499	278	1282	384	270	298	291	200	304
MIR1290	0	0	0	0	0	0	0	0	0	0	0	0	0	0	0	0	0	0	0	0	0	0	0	0	0	0	0	0	0	0	0	0	0	0	0
IFFO2	736	861	835	765	912	993	1047	448	289	806	843	992	691	870	1265	822	417	548	1043	1165	872	846	554	1491	960	994	604	285	512	554	337	979	1188	1368	814
UBR4	3928	4952	7256	4855	3299	5703	5291	3767	4769	5081	5671	4890	5672	6997	5995	6625	3389	5872	4800	5347	4298	6023	3815	4737	5144	5505	2399	2694	4382	5669	3206	4691	3809	4653	2176
ENSG00000230424	78	66	59	95	69	61	109	45	61	66	47	68	67	51	74	57	48	48	105	71	48	71	67	77	77	58	34	77	32	69	48	46	47	59	26
EMC1	1526	1904	2361	2172	1123	1767	2016	1590	1469	2129	2241	1638	1981	2958	2478	2684	845	2059	1880	1294	1723	1071	1912	1702	2491	1924	1189	1162	2930	2113	1370	1540	1728	1639	1170
MRTO4	1043	757	1422	1394	955	650	1437	661	996	999	875	1001	937	1080	932	937	843	705	1429	1018	1002	947	1122	1269	1103	1061	979	1000	792	868	813	789	911	772	1224
AKR7L	33	9	51	19	12	31	34	9	37	18	11	4	11	2	10	9	6	12	5	34	11	1	14	16	7	11	11	8	5	26	41	4	4	4	15
AKR7A3	77	16	1754	62	10	68	57	16	415	72	25	78	17	15	27	36	22	31	45	1013	17	28	39	406	42	32	13	5	13	38	30	12	3	20	26
AKR7A2	1538	858	1737	1478	731	942	1834	708	965	1349	1053	1202	1160	1172	1070	984	497	1033	1728	1705	1221	740	1189	2141	1447	1133	665	714	1332	1216	605	724	789	854	616
RNU6-1099P	1	2	2	0	0	1	1	2	0	2	0	1	1	1	1	0	0	1	2	0	0	0	3	2	1	0	0	2	0	1	0	2	0	0	0
PQLC2	553	340	440	482	631	419	556	259	275	387	358	378	331	731	353	324	336	344	591	361	316	477	360	480	422	327	299	418	722	368	292	325	468	330	311
CAPZB	9403	7285	5281	11736	4075	3499	16651	4739	3563	9837	6768	5171	9492	8323	7208	8235	2965	7138	11336	5872	7128	3523	9189	8171	9676	5014	3001	4354	4361	8089	2730	7697	9694	4123	3041
RN7SL277P	0	0	0	0	0	0	0	0	0	0	0	0	0	0	1	0	0	0	0	0	0	0	0	1	0	0	0	0	0	0	0	0	0	0	0
RNU4-28P	0	1	0	0	0	0	0	0	0	0	0	0	0	0	0	0	0	0	0	0	0	0	0	0	0	0	0	0	0	0	0	0	0	0	0
ENSG00000239027	0	0	0	0	0	0	0	0	0	0	0	0	0	0	0	0	0	0	0	0	0	0	0	0	0	0	0	0	0	0	0	0	0	0	0
ENSG00000235185	1	2	4	1	0	0	1	0	1	2	0	0	0	0	0	0	0	0	2	1	0	0	0	1	0	0	0	1	1	2	7	0	1	0	0
MINOS1	3489	2492	5827	4695	3294	3534	4908	1935	2390	3534	2926	4631	2901	3339	2137	3308	3172	2326	5730	7208	2719	4763	3655	8132	3786	3030	2331	4033	4233	2978	1888	3023	2986	1991	2826
RPS14P3	94	24	29	69	35	40	86	20	37	30	33	32	34	34	47	38	122	29	45	21	50	25	74	40	39	61	41	82	28	65	72	55	48	34	99
NBL1	3036	1831	191	4946	378	291	7469	1996	249	4951	1588	140	2532	391	1401	2434	119	2189	2135	191	1423	141	2460	683	3736	93	430	230	58	3712	175	1244	987	61	734
HTR6	0	0	0	0	2	1	0	0	0	1	0	0	0	0	0	1	0	0	0	0	0	0	1	0	2	1	0	0	1	0	0	1	1	0	0
TMCO4	1384	1407	3577	1820	1304	1135	2172	833	1728	1746	1437	2710	1540	1748	1422	1730	826	1456	1705	3085	1304	2130	1472	2382	1595	2257	1393	1316	1596	1360	891	1016	1184	1537	775
RNF186	0	0	9	1	3	332	1	0	0	0	0	34	1	0	0	0	0	1	0	53	0	15	0	26	0	16	62	8	72	1	5	1	2	0	3
ENSG00000235434	0	0	3	0	0	20	1	0	0	0	0	40	0	0	0	0	0	0	0	54	0	31	1	38	0	7	12	3	76	1	0	0	1	0	7
OTUD3	586	582	1215	490	476	1676	479	365	470	560	429	1190	622	981	899	826	370	527	385	1240	502	661	565	857	599	1141	629	488	998	749	828	439	502	867	684
PLA2G2E	1	0	4	0	0	11	0	0	0	0	0	0	0	0	0	0	0	0	0	0	0	0	0	2	0	0	0	0	0	0	0	0	2	0	0
RN7SL304P	0	0	0	0	0	0	0	0	0	0	0	0	0	1	0	0	0	0	0	0	1	0	0	0	0	0	0	0	0	0	0	0	0	0	0
PLA2G2A	503	57	0	277	3	9	431	12	0	53	22	2	14	56	8	48	10	6	21	0	1	0	14	2	227	2	8	8	0	97	0	483	5	0	0
PLA2G5	50	90	46	154	59	3	90	13	2	59	24	12	14	2	26	54	6	12	22	3	29	9	32	60	24	2	17	189	1	34	2	44	41	2	32
PLA2G2D	0	22	1	0	5	1	125	2	0	11	2	9	3	0	0	0	5	0	3	1	45	4	0	13	579	1	0	3	15	32	3	1105	598	1	46
PLA2G2F	0	0	0	0	0	6	1	0	0	0	2	0	1	7	0	0	1	0	0	0	0	0	0	3	1	0	0	0	0	1	0	0	1	0	1
ENSG00000227066	0	0	11	3	2	100	1	0	0	2	0	0	2	22	1	1	2	2	0	0	1	69	6	10	3	0	1	2	25	0	0	0	6	5	2
PLA2G2C	0	1	0	1	4	3	4	0	0	2	0	0	0	0	1	0	0	0	0	0	0	7	0	0	0	3	0	2	2	0	0	1	1	1	0
UBXN10-AS1	55	32	34	37	21	64	56	19	13	38	29	11	49	9	26	41	24	35	35	15	36	111	58	32	54	6	1	21	84	53	0	18	35	69	10
UBXN10	1101	875	229	1139	104	491	1581	720	344	1194	829	172	1572	98	855	1442	250	1059	824	205	1149	276	1087	353	1173	116	65	296	321	1642	72	314	353	487	80
ENSG00000228105	0	0	0	0	0	0	0	0	0	0	0	0	0	0	0	0	0	0	1	0	0	0	0	0	0	1	0	0	0	0	0	0	0	1	0
VWA5B1	31	33	0	53	1	3	48	76	2	46	15	1	30	0	32	55	1	18	27	1	18	1	33	1	19	0	0	0	0	80	1	13	3	3	6
ENSG00000226664	0	0	0	0	0	0	0	0	0	0	0	0	0	0	0	0	0	0	0	0	0	0	0	0	0	0	0	0	1	0	0	2	0	0	0
LINC01141	0	0	10	2	1	2	0	0	0	1	0	0	0	0	0	0	0	0	0	0	0	0	0	0	0	0	0	0	0	0	0	0	0	5	0
ENSG00000226487	16	2	3	13	3	3	15	3	1	7	1	2	1	0	1	1	0	0	19	2	3	10	2	5	6	3	3	4	2	6	0	4	0	0	3
CAMK2N1	684	442	541	735	80	1289	854	428	468	640	201	108	502	1486	386	459	936	161	276	407	323	287	534	671	368	77	147	108	70	447	110	156	235	649	468
MUL1	1041	1247	1964	1137	825	1645	1269	873	996	1254	1189	1364	1208	1763	1364	1320	844	1089	1598	1849	1207	1134	1350	2048	1445	1035	611	773	1850	1170	692	1014	1104	999	491
RPS4XP4	4	0	1	2	0	0	0	0	1	0	0	0	0	1	0	0	3	0	0	0	1	0	0	0	2	1	1	2	1	1	2	0	0	1	1
FAM43B	32	25	3	50	2	6	64	9	1	47	16	4	23	3	16	25	0	22	30	1	20	4	20	6	5	2	3	11	48	12	0	19	32	10	5
CDA	71	55	78	98	83	47	123	59	44	94	37	21	69	201	46	40	14	45	28	40	29	31	45	216	34	108	32	129	10	53	73	38	164	104	38
PINK1	4886	3116	4334	4485	3509	3562	5298	2193	2596	4066	3239	5412	3509	6334	3686	3947	3050	3233	5188	6480	3388	5518	3744	6200	3346	4796	2627	2193	7989	3380	2715	2583	3617	3352	2059
PINK1-AS	453	345	251	487	349	286	528	358	224	350	432	237	473	425	447	500	142	600	518	263	409	222	340	255	541	271	123	237	198	379	142	220	241	230	167
ENSG00000257033	0	0	0	0	0	0	0	0	0	0	0	0	0	0	0	0	0	0	0	0	0	0	0	0	0	0	0	0	0	0	0	0	0	0	0
DDOST	9540	7664	7902	12275	7652	7537	14437	6957	6051	9478	9385	6733	10254	12445	8535	11075	5230	10124	15948	6204	9510	5425	10408	8053	12563	8700	4755	6246	5687	9485	4220	7297	9144	6910	6478
KIF17	192	134	47	210	45	42	218	93	67	126	110	40	149	68	202	147	48	126	117	18	90	44	136	66	86	20	42	19	23	175	82	79	137	49	33
ENSG00000235432	0	0	0	0	0	0	0	0	0	0	0	0	0	0	0	0	0	0	0	0	0	0	0	0	0	0	0	1	0	0	0	0	0	0	0
SH2D5	77	41	46	64	50	35	29	44	82	41	40	20	33	28	63	52	146	28	44	8	37	29	48	36	59	6	13	3	125	49	84	33	59	53	11
ENSG00000233069	0	0	1	0	0	0	0	0	0	1	0	2	0	0	0	0	0	0	0	0	0	0	0	0	0	0	0	0	0	0	0	0	0	0	0
HP1BP3	9551	11768	6108	11444	4242	4515	13292	8602	5586	10174	12615	5986	14029	9884	15176	13223	2850	10194	12045	5634	10902	3817	11795	6569	12320	4829	3407	6804	4908	11844	5666	6897	6347	6949	4387
ENSG00000203394	0	0	1	0	0	0	1	0	1	0	0	0	0	0	0	0	0	0	0	0	0	0	0	0	0	0	0	0	0	0	0	0	0	0	0
EIF4G3	4027	5702	6391	5291	3527	3612	5954	3683	3448	5308	5608	5134	6409	9591	6467	7421	2159	5287	5596	4634	4586	3160	5038	3862	5891	5271	2655	2045	3803	5039	3691	3692	4135	4399	2357
RNU7-200P	0	0	0	0	0	0	0	0	0	0	0	0	0	0	0	0	0	0	0	0	0	0	0	0	0	0	0	0	0	0	0	0	0	0	0
MIR1256	0	0	0	0	0	0	0	0	0	1	0	0	0	0	0	0	0	0	0	0	0	0	0	0	0	0	0	0	0	0	0	0	0	1	0
RPS15AP6	5	0	3	12	0	0	1	0	0	1	0	0	0	1	0	1	0	4	0	1	2	2	0	0	1	0	0	2	0	0	0	5	0	0	1
ENSG00000236073	0	0	0	0	0	0	0	0	0	0	0	0	0	2	1	0	0	0	0	0	0	0	1	0	1	0	0	1	0	0	0	0	0	0	0
HSPE1P27	0	0	0	0	0	0	0	0	0	0	0	0	0	0	0	0	0	0	0	0	0	0	0	0	0	0	0	0	0	0	0	0	0	0	0
ECE1	5473	5887	3237	6961	4154	5050	7279	4597	2462	5641	4197	3144	6247	9367	5732	6133	1702	4595	7216	2352	4067	2120	4843	3673	4628	3412	2933	1523	3274	4703	2359	3930	5130	4290	2427
ENSG00000236936	1	0	2	2	5	3	3	0	0	2	0	1	3	0	1	2	1	0	0	0	1	8	5	0	1	4	3	1	1	0	0	0	0	0	3
ENSG00000231105	12	8	1	8	1	1	9	2	3	7	8	0	1	4	7	5	0	5	1	1	0	0	2	3	10	2	1	2	1	5	9	26	19	0	2
PPP1R11P1	3	1	1	2	0	2	0	0	1	1	0	0	2	0	0	0	0	0	0	0	0	1	1	0	0	0	0	0	0	0	0	0	2	0	0
ENSG00000228823	0	0	0	0	0	0	0	1	1	0	0	0	0	0	0	0	0	0	1	0	0	0	0	0	0	0	0	0	0	0	0	0	0	0	0
ENSG00000243358	0	0	0	0	0	0	0	0	0	0	0	0	0	0	0	0	0	0	0	0	0	0	0	0	0	0	0	0	0	0	0	0	0	0	0
ENSG00000236009	0	0	0	0	0	0	0	0	0	0	0	0	0	0	0	0	1	0	0	1	0	0	0	0	0	0	0	0	0	0	0	0	0	0	0
NBPF2P	79	30	58	50	54	56	25	29	37	90	94	91	93	72	103	53	29	43	50	25	54	33	39	30	92	95	46	48	67	120	121	49	57	44	41
HS6ST1P1	11	27	29	24	7	10	23	21	14	28	32	22	29	20	18	10	6	19	45	1	21	6	12	7	9	8	12	6	35	29	7	34	11	9	2
CROCCP5	0	0	0	0	1	0	0	0	1	0	0	0	1	1	0	1	0	0	0	0	0	0	0	1	0	0	1	0	4	1	1	1	0	0	0
NBPF3	413	640	876	386	281	406	586	459	596	429	612	448	633	495	509	794	189	709	766	545	739	391	607	418	558	511	317	214	322	671	608	319	325	265	203
PFN1P10	0	0	0	0	0	0	0	0	0	0	0	0	0	0	0	0	0	0	0	0	0	0	0	0	0	0	0	0	0	0	0	0	0	0	0
ALPL	572	219	717	613	445	356	416	210	200	449	216	220	266	598	385	266	54	196	155	110	84	303	253	301	197	254	322	231	1019	177	125	402	518	341	93
ENSG00000233431	4	0	1	1	1	3	2	2	0	2	2	1	1	0	1	0	0	1	0	0	0	4	0	2	0	0	1	0	15	1	0	0	3	0	2
ENSG00000221781	1	0	0	2	0	0	0	0	0	0	0	1	0	0	4	0	0	1	0	0	0	0	1	0	0	0	1	0	1	0	4	0	0	1	0
RAP1GAP	16087	9293	10838	14155	4815	4606	12436	5786	7995	12934	12803	11503	16382	4998	11229	13727	3826	10231	15670	12899	7269	9818	13366	10005	9946	6423	4851	4856	7051	9986	6514	5207	3418	6218	3588
USP48	2711	2708	2491	3196	1646	2863	3957	1869	1866	2711	2738	2243	3363	3619	3130	3468	1256	2858	2979	2005	2973	1984	2760	2366	3243	2051	2065	1820	3052	3369	2107	2770	2867	2336	1750
ENSG00000231978	0	0	0	0	0	0	0	0	0	0	0	0	0	0	0	0	0	0	0	0	0	0	0	0	0	0	0	0	0	0	0	0	0	0	1
LDLRAD2	13	4	0	5	4	1	11	1	0	13	8	7	9	1	10	12	1	7	4	0	6	0	7	3	13	2	1	0	0	8	1	21	30	1	18
HSPG2	9819	10614	5944	11873	4528	3465	7982	7501	4860	12247	7566	3784	6943	8760	13697	6150	2130	7539	5340	2537	4343	4278	4748	6550	4993	3726	2324	2133	1846	8060	2256	4217	7022	3941	2450
ENSG00000232037	5	1	2	3	2	2	3	0	3	5	1	1	4	0	6	1	5	1	4	3	2	0	3	3	0	5	1	5	0	1	4	3	2	3	3
CELA3B	0	0	0	0	0	0	0	0	0	0	0	0	0	0	0	0	0	0	0	0	0	0	0	0	0	0	0	0	9	0	0	0	0	0	0
ENSG00000241329	0	0	0	0	0	0	0	0	0	0	0	0	0	0	0	0	0	0	0	0	0	0	0	0	0	0	0	0	0	0	0	0	0	0	0
RNU6-1022P	0	0	0	0	0	0	0	0	0	0	0	0	0	0	0	0	0	0	0	0	0	0	0	0	0	0	0	0	0	0	0	0	0	0	0
CELA3A	0	0	0	0	0	0	0	0	0	0	0	0	0	0	0	0	0	0	0	1	0	0	0	0	0	0	0	0	19	0	0	0	0	0	0
ENSG00000243734	0	0	0	0	0	0	0	0	0	0	0	0	0	0	0	0	0	0	0	0	0	0	0	0	0	0	0	0	0	0	0	0	0	0	0
RNU6-776P	0	0	0	0	0	0	0	0	0	0	0	0	0	0	0	0	0	0	0	0	0	0	0	0	0	0	0	0	0	0	0	0	0	0	0
ENSG00000228397	3	5	6	1	0	3	6	3	2	3	2	1	3	6	6	0	0	2	2	20	4	2	10	9	6	3	2	3	1	4	1	6	9	0	1
LINC00339	905	516	317	912	294	295	1191	320	445	681	830	529	546	520	735	816	326	530	676	241	636	393	621	369	682	329	127	356	391	874	317	379	372	312	240
CDC42	8515	10062	8547	10904	6788	8029	11780	6982	6032	9102	9204	8780	10022	14778	9600	11130	4772	7262	15089	10161	10020	7919	10654	15647	12445	7221	5597	7955	9008	8788	5825	11111	12676	7092	5723
CDC42-IT1	4	1	1	0	0	0	1	1	1	0	1	0	3	0	1	0	2	3	1	2	2	0	2	2	0	1	0	1	0	1	1	0	3	3	0
WNT4	57	109	83	247	270	144	119	87	24	56	23	96	49	529	30	109	92	41	392	84	141	480	86	16	24	311	66	12	146	34	76	102	188	9	434
ENSG00000234397	1	0	0	1	0	0	0	1	0	3	2	0	0	0	0	1	0	0	1	1	0	1	2	2	0	0	1	1	1	0	0	2	1	0	0
ZBTB40	1463	1612	1086	1640	1239	1893	1543	1076	812	1537	1568	1111	1584	1605	1792	2677	760	1563	1504	971	1141	828	1340	789	2032	1281	734	1325	1855	1776	1291	1434	1307	912	664
ZBTB40-IT1	1	5	2	5	2	9	1	1	2	4	5	4	2	5	2	9	2	8	6	1	2	5	6	2	5	1	1	2	4	4	1	3	3	9	4
EPHA8	21	1	4	3	0	45	30	0	0	0	3	15	2	2	0	13	0	4	3	3	0	2	6	2	0	0	0	0	24	2	3	1	1	0	0
C1QA	482	1630	2263	839	1620	1664	1775	457	835	932	325	551	629	764	465	423	1271	214	440	724	549	915	482	5021	2739	400	968	1132	1069	722	1243	8495	18887	256	3008
C1QC	235	934	1793	490	1079	1409	1009	246	483	457	179	359	440	489	286	278	1170	133	262	663	219	481	241	2642	1542	214	687	544	762	389	946	6368	14474	308	1488
C1QB	291	1274	2167	558	1453	1743	1383	281	634	576	174	536	605	572	320	320	1352	120	291	732	396	750	294	2973	2149	275	900	817	941	517	1249	7927	18469	285	2577
EPHB2	682	803	440	1084	909	598	1100	724	281	911	650	468	836	1928	626	1018	656	613	1026	462	832	735	859	501	884	962	167	391	203	683	440	595	528	366	492
ENSG00000216157	0	0	0	0	0	0	0	0	0	0	0	0	0	0	0	0	0	0	0	0	0	0	0	0	0	0	0	0	0	0	0	0	0	0	0
ENSG00000225952	0	0	0	0	0	0	0	0	0	0	0	0	0	0	0	0	0	0	0	0	0	1	0	0	0	0	0	0	4	0	0	0	0	0	0
LACTBL1	0	0	0	0	0	0	0	0	0	0	0	0	0	0	0	0	0	0	0	0	0	0	0	0	0	0	0	0	0	0	0	0	0	0	0
C1orf234	0	2	0	1	0	1	0	1	0	2	6	0	1	0	1	0	0	0	1	1	1	0	2	2	0	1	0	0	4	5	1	0	1	0	0
KDM1A	2326	2402	1924	2755	1662	1665	3149	1514	1644	2490	2480	1981	2639	3149	2712	2759	990	2243	2933	2208	2279	1376	2685	2267	2672	1777	1181	2324	3639	2614	1073	1552	1598	1704	1014
ENSG00000240553	0	0	0	0	0	0	0	0	0	0	0	0	0	0	0	0	0	0	0	0	0	0	0	0	0	0	0	0	0	0	0	0	0	0	0
LUZP1	1058	2177	2521	1498	941	1665	1059	1323	1451	1665	1672	1899	1939	3165	1801	2820	881	1619	1517	2036	1303	1153	1482	2211	1885	1581	925	909	1002	1594	905	1440	1605	2044	685
ENSG00000229010	0	0	0	0	0	0	0	0	0	0	0	0	0	0	0	0	0	0	0	0	0	0	0	0	0	0	0	0	0	0	0	0	0	0	0
RNU6-514P	0	0	0	0	0	0	0	0	0	0	0	0	0	0	0	0	0	0	0	0	0	0	0	0	0	0	0	0	0	0	0	0	0	0	0
RNU6-135P	0	0	0	0	0	0	0	0	0	0	0	0	0	0	0	0	0	0	0	0	0	0	0	0	0	0	0	0	0	0	0	0	0	0	0
HTR1D	0	1	2	1	3	27	3	0	5	1	1	1	0	0	1	7	4	0	2	3	1	6	1	8	2	0	0	1	71	0	0	1	0	1	1
ENSG00000215381	0	0	0	3	3	1	2	0	0	1	2	3	1	2	1	1	6	0	3	2	1	0	0	1	3	1	1	0	1	2	1	4	2	2	2
ENSG00000261326	192	242	177	473	185	65	414	171	299	213	250	129	163	234	150	322	112	302	156	106	89	81	177	61	270	101	42	127	44	201	153	88	172	321	195
HNRNPR	4211	6698	4992	6322	3380	5853	6382	5390	4517	5303	6863	5433	8010	7782	7258	8483	3318	5692	7485	3895	5728	3668	7143	5770	8222	5209	3487	4500	4393	5419	4000	5077	5930	5007	3369
ZNF436	2360	1954	1070	1865	764	1557	1120	1429	736	1655	2548	806	2468	1267	1437	2839	708	1912	2290	745	1243	539	1843	1108	2313	921	572	564	1683	1733	767	983	1023	1133	518
C1orf213	433	163	161	446	139	85	580	217	230	326	528	180	460	176	302	243	92	379	420	81	304	99	261	118	268	167	46	111	289	329	181	128	137	258	63
ENSG00000201405	0	0	0	0	0	0	0	0	0	0	0	0	0	0	0	0	0	0	0	0	0	0	0	0	0	0	0	0	0	0	0	0	0	0	0
TCEA3	2758	2226	2015	2994	2029	1432	4174	1268	1532	2900	2137	2632	2457	3594	2309	1660	341	1726	2899	1324	2263	1087	2002	1345	2415	1490	662	1238	883	2800	1194	1185	1580	2710	478
ENSG00000232482	0	0	0	0	0	0	0	0	0	0	0	0	0	0	0	1	0	0	0	0	0	1	0	0	1	0	1	1	0	0	0	0	0	0	0
ASAP3	2692	2436	2854	3138	1837	2644	3676	1761	2069	2941	2906	2785	2976	2259	2103	2210	846	1843	2853	2709	1912	1425	2468	2724	2640	2443	940	1122	1471	2422	1354	1540	1904	1831	616
E2F2	4	11	66	2	21	132	7	10	6	5	1	12	5	35	4	5	31	3	17	21	5	29	4	30	71	44	36	186	49	8	14	142	145	43	70
ENSG00000235052	26	13	2	10	16	7	27	6	5	14	21	9	11	8	16	12	2	11	15	2	7	8	9	6	7	4	2	9	14	12	5	4	12	5	9
ID3	16342	9086	3765	16916	7034	6466	6990	7951	4971	8790	8113	4823	8888	6037	13742	6682	1482	7229	21840	6302	12212	4799	9272	7263	5083	5993	5319	10031	1872	6592	4037	7005	7906	4663	13762
MDS2	68	35	49	62	140	112	105	71	85	34	72	186	101	134	73	64	21	45	96	109	61	179	107	173	70	84	77	68	387	48	75	77	106	109	58
ENSG00000229239	0	1	0	0	1	1	0	0	1	0	0	0	0	1	0	0	0	1	0	0	0	0	0	0	0	2	0	0	1	0	0	1	0	1	0
RPL11	38204	23425	39528	42799	37474	23278	62205	22141	33827	32373	28353	19520	27269	28867	27513	27733	36907	22836	46956	17171	32569	14603	33488	24317	38647	26901	18555	29583	13940	33755	19473	28813	26207	29335	29213
ENSG00000203589	0	0	0	0	0	0	0	0	0	0	0	0	0	0	0	0	0	0	0	0	0	0	0	0	0	0	0	0	0	0	0	0	1	0	0
RN7SL532P	0	0	0	0	0	0	0	0	0	1	0	0	0	0	0	0	0	0	0	0	0	0	0	0	0	0	0	0	0	0	0	0	0	0	0
TCEB3	2176	2314	1966	2815	1740	2479	2486	1963	1777	2112	2459	2396	2554	5123	3296	3092	1001	2143	3207	3297	2806	2747	2646	2512	2885	3129	1109	1755	5310	2425	1197	2024	2302	2308	1033
ENSG00000236810	237	97	58	242	100	102	323	63	81	236	142	149	182	108	204	149	74	130	191	72	155	133	167	118	195	111	53	70	229	182	129	139	110	125	61
PITHD1	1920	1035	1453	2006	1403	1598	2414	961	1107	1600	1433	1560	1375	1944	1309	1477	833	1049	2232	1697	1453	1562	1451	1454	1727	1224	753	1037	3300	1354	1017	1051	1283	1118	1013
LYPLA2	1860	1178	1216	1791	883	935	1702	904	656	1396	1391	938	1331	2558	1046	1318	733	1118	2093	1147	1133	1024	1412	1840	1540	770	666	870	1462	1087	451	1036	1318	801	572
GALE	378	232	468	434	181	294	515	178	281	295	219	219	272	688	228	260	178	215	345	370	209	298	240	729	305	147	123	491	424	203	103	265	395	301	95
HMGCL	2796	1780	2930	2337	2129	1045	3444	1288	1892	2449	2406	4103	2321	3424	2166	2485	856	1849	3881	5060	2374	2539	2222	4434	2632	2119	1195	1967	3733	2147	2091	2086	2472	2482	1185
FUCA1	5808	4712	3000	7777	5744	4857	7991	3642	2922	6023	5324	6207	6031	6641	5626	4840	1929	4844	8045	4240	5490	3446	6166	5642	7255	5133	2638	3541	6088	5646	2982	4536	5106	4372	2117
CNR2	30	14	6	41	1	15	97	3	5	30	30	20	39	5	44	51	0	47	14	8	6	10	58	6	180	16	6	26	72	65	4	259	102	3	14
ENSG00000238538	2	0	0	0	0	0	0	0	0	0	0	0	0	0	0	0	0	0	0	0	0	0	0	0	0	0	0	0	0	0	0	0	0	0	0
ENSG00000229106	3	3	1	3	1	0	3	2	1	3	4	5	8	1	10	4	0	2	6	3	5	5	15	2	6	3	0	1	6	4	1	24	1	0	0
ENSG00000232557	0	0	0	0	0	0	0	0	0	0	0	0	0	0	0	0	0	0	0	0	0	0	0	0	0	0	0	0	0	0	0	1	1	0	0
ENSG00000230228	0	0	0	0	0	0	0	0	0	0	0	0	1	0	1	0	0	0	0	0	0	0	0	0	0	0	0	1	0	0	0	2	0	0	0
PNRC2	456	513	484	1451	582	440	602	406	517	527	2	9	623	602	9	1406	461	5	1085	908	1113	706	1446	1036	799	55	351	560	20	1205	541	505	353	498	0
SRSF10	92	132	93	298	150	146	115	97	78	120	10	9	134	106	10	329	119	16	112	110	189	124	271	156	144	16	87	169	12	327	172	122	74	119	7
ENSG00000215905	0	0	0	0	0	0	0	0	0	0	0	0	0	0	1	0	1	0	0	0	0	0	0	1	0	0	0	0	0	0	0	0	0	0	2
ENSG00000225315	4	0	1	1	3	3	1	0	0	0	0	2	4	1	2	0	1	0	5	0	0	3	2	1	0	0	2	0	5	2	4	0	0	1	4
MYOM3	26	25	18	16	21	24	26	29	18	35	4	18	24	135	12	14	3	12	12	7	7	62	5	44	18	21	16	9	6	10	26	72	206	31	18
ENSG00000240284	0	0	0	0	0	0	0	0	0	0	0	0	0	0	0	0	0	0	0	0	0	0	0	0	0	0	0	0	0	0	0	0	0	0	0
ENSG00000230703	0	0	0	0	0	0	0	0	0	0	0	0	0	0	0	0	0	0	0	0	0	0	0	0	0	0	0	0	0	0	0	0	0	0	0
IL22RA1	329	228	3	227	725	184	415	145	1	108	166	191	205	105	164	219	6	107	414	123	199	114	105	73	198	128	154	18	8	156	442	61	87	53	49
IFNLR1	551	634	263	444	248	195	539	347	139	361	388	367	510	776	531	654	131	369	664	239	429	156	329	118	557	216	124	94	155	487	219	393	430	241	108
ENSG00000230023	0	0	0	0	1	0	0	0	0	3	1	1	0	0	0	0	0	0	0	2	0	0	2	0	1	0	0	0	0	0	0	0	2	1	0
ENSG00000232298	0	0	0	0	1	0	0	1	0	0	1	0	0	0	0	1	0	0	0	0	0	0	0	1	0	0	0	0	0	0	0	0	0	0	0
GRHL3	5	5	84	1	71	49	22	1	4	2	2	24	4	20	4	5	17	3	5	43	1	48	4	202	6	17	27	2	30	1	24	11	72	1	9
STPG1	553	450	394	596	232	266	786	308	260	532	463	484	431	518	579	521	169	314	523	417	438	260	450	493	537	364	212	300	332	462	286	295	401	299	192
NIPAL3	2845	3795	2965	2786	1901	1991	3691	2226	1723	3329	3863	3256	4650	10333	4019	5009	906	3524	3914	2524	3549	1654	3304	2955	4489	2333	1722	1177	3432	4583	1677	2385	2979	4834	1443
ENSG00000238757	0	0	0	0	0	0	0	0	0	0	0	0	0	0	0	0	0	0	0	0	0	0	0	0	0	0	0	0	0	0	0	0	0	0	0
RCAN3	304	710	396	439	297	258	401	440	233	426	740	456	855	1139	679	1080	241	636	776	554	522	369	508	684	1010	621	341	281	353	804	400	887	897	1031	112
ENSG00000231779	1	0	1	2	3	0	4	0	0	0	1	1	0	2	0	0	0	0	0	0	0	0	0	0	2	1	0	0	4	2	0	0	0	2	0
NCMAP	293	612	287	189	358	3	473	200	75	226	292	685	410	1201	362	648	209	329	369	455	429	374	339	295	397	578	93	44	233	384	85	341	845	692	19
ENSG00000227312	4	3	0	0	0	0	1	0	0	0	2	0	0	1	0	0	0	0	2	0	2	0	1	1	0	0	0	2	2	1	0	0	1	1	1
ENSG00000239106	0	0	0	0	0	0	0	0	0	0	0	0	0	0	0	0	0	0	0	0	0	0	0	0	0	0	0	0	0	0	0	0	0	0	0
SRRM1	3187	3747	2914	3983	2071	2372	3844	2513	2485	3128	3471	2575	3835	4572	4409	4605	1472	3334	3622	2357	3419	1793	3463	2483	3981	2077	1448	2034	2960	3801	2267	2640	3001	3088	2155
ENSG00000238986	0	0	0	0	0	0	0	0	0	0	0	0	0	0	0	0	0	0	0	0	0	0	0	0	0	0	0	0	0	0	0	0	0	0	0
CLIC4	3922	7660	8670	8611	3310	6586	4474	4665	4854	7071	3802	3453	6642	10776	9533	7845	4119	4045	2855	6063	3431	6568	4655	10602	5045	9102	4082	5004	6986	4939	6294	5948	10384	4137	4353
RNU6-1208P	0	0	0	0	0	0	0	0	0	0	0	0	0	0	0	0	0	0	0	0	0	0	0	0	0	0	0	0	0	0	0	0	0	0	0
RUNX3	59	91	57	104	58	70	350	32	27	96	57	33	92	23	54	93	38	35	62	24	76	39	58	206	606	49	37	15	43	115	50	1101	1092	15	96
ENSG00000222492	0	1	0	0	0	2	0	0	0	0	0	1	1	1	0	0	0	0	0	0	0	0	0	0	1	7	0	0	0	0	0	0	0	0	0
ENSG00000229162	0	0	1	1	0	0	1	1	0	0	0	0	0	0	0	0	0	0	0	0	0	0	0	0	1	0	0	0	0	2	0	2	6	0	1
ENSG00000261025	0	0	0	0	2	0	0	0	0	0	0	0	0	0	0	0	0	0	0	0	0	3	0	2	1	0	0	0	0	0	0	1	1	0	3
ENSG00000233755	0	0	0	0	0	0	0	0	0	0	0	0	0	0	0	0	0	0	0	0	0	1	0	1	0	0	0	0	0	0	2	0	0	0	5
ENSG00000233419	0	0	0	1	0	1	0	0	0	1	0	0	0	1	0	1	0	0	0	0	1	0	0	0	0	0	0	1	0	0	0	1	1	0	1
ENSG00000231953	0	0	0	0	0	0	0	0	0	0	0	0	0	0	0	0	0	0	0	0	0	0	0	0	0	0	0	1	0	0	0	0	0	0	0
SYF2	4342	3011	2878	5424	2303	2192	7208	2725	3238	3972	3498	2459	3973	4649	3826	3956	1859	2881	5305	2367	3464	2232	3740	3153	4618	2757	1547	3074	1443	4368	2486	2488	2957	3322	1998
C1orf63	3097	2343	1676	4008	2038	2283	3164	1284	2230	2065	1784	1698	1834	2348	2340	3501	1474	2350	1485	1729	1329	1625	2034	1277	2951	1237	555	1933	1318	2441	2105	1763	2537	2523	2776
ENSG00000261349	2	9	23	9	8	1	6	8	24	2	2	6	1	6	9	16	14	12	0	0	1	17	5	6	11	6	3	0	12	12	3	27	11	0	3
RHD	1	0	0	0	1	0	0	0	0	0	1	0	0	1	0	0	1	1	0	0	0	0	1	0	0	0	0	0	7	1	0	0	0	0	0
SDHDP6	37	33	75	72	51	6	57	29	36	54	47	115	53	46	40	96	25	32	68	138	39	26	40	90	79	106	14	37	24	45	31	31	37	14	25
ENSG00000259984	2	1	2	1	1	0	0	3	0	0	4	0	1	5	5	3	1	2	3	3	0	0	1	2	2	4	2	0	1	1	1	11	4	2	4
TMEM50A	4616	4240	2635	6610	5104	3265	7064	3013	2206	4344	4166	2836	4129	5315	4356	4838	2504	3198	5958	2925	4071	3812	4076	4124	5278	3878	2121	3216	2860	3805	3113	4271	5187	2983	2930
RNU6-1171P	0	1	0	0	0	0	0	0	0	0	0	0	0	0	1	0	0	0	0	0	0	0	0	0	0	0	0	0	0	3	0	0	0	0	1
ENSG00000238889	0	0	0	0	0	0	0	0	0	0	0	0	0	0	0	0	0	0	0	0	0	0	0	0	0	0	0	0	0	0	0	0	0	0	0
RHCE	50	8	5	15	11	4	42	5	9	21	39	20	17	6	19	27	5	26	68	19	31	16	28	17	60	4	2	30	125	18	3	10	20	19	12
ENSG00000238084	159	278	722	406	114	43	291	161	271	261	329	1144	375	328	255	575	147	185	857	1114	261	326	261	1040	607	850	83	439	189	340	243	175	369	163	185
TMEM57	1670	1679	1175	1880	1216	968	2401	1091	824	1825	1880	1141	1768	2346	2155	2407	880	1719	2757	1387	1504	1194	2022	1301	2529	1683	824	1299	1191	2094	1104	1336	1460	1202	879
LDLRAP1	1509	1318	946	2024	1698	1213	1973	906	740	1619	1327	1185	1277	1498	1258	1334	470	1361	1898	1295	1356	1606	1241	1068	1574	1118	673	862	1438	1407	635	1487	1907	1224	621
ENSG00000225643	14	8	1	8	9	1	12	4	5	6	5	2	4	1	5	6	1	10	8	5	4	2	3	3	2	7	0	7	2	6	1	4	11	5	0
MAN1C1	2130	2785	1253	5658	2627	837	3554	3081	5380	3143	2840	2015	2707	2363	2031	4281	337	1882	5005	831	2544	1485	3347	1330	2829	1130	886	347	2094	2399	654	2879	3176	4561	1388
ENSG00000233478	0	1	1	1	1	1	0	0	1	0	0	0	1	0	0	0	0	1	0	0	0	1	1	0	1	0	0	1	14	0	0	0	0	1	0
SEPN1	4703	4729	3456	5214	4441	2414	6348	3288	2836	4991	4478	2264	4186	5236	4564	5121	1326	4663	5289	2342	4087	3748	4041	3001	5188	2724	1310	2642	972	4379	1821	2962	3535	2843	1754
ENSG00000255054	0	0	0	0	0	0	0	0	0	0	0	0	0	0	0	0	0	0	0	0	0	0	0	0	0	0	0	0	0	0	0	0	0	0	0
ENSG00000228172	27	19	8	34	9	21	66	7	12	28	28	25	28	31	28	34	8	23	28	29	18	16	18	19	26	12	0	12	44	30	4	9	21	19	1
MTFR1L	3111	2228	5222	3861	1332	1301	4416	1718	3681	2991	2100	2563	2509	2741	2624	2706	978	2479	3402	11511	2242	2273	2671	4657	2530	1984	1509	2680	3439	2514	1455	1658	1684	2147	2084
ENSG00000223474	29	30	8	18	13	20	23	11	4	15	13	16	19	27	32	23	4	27	28	15	17	21	11	6	15	6	2	5	20	27	2	6	11	24	3
AUNIP	1	0	17	2	9	103	0	0	1	1	0	9	1	11	0	4	13	1	0	21	2	29	0	25	2	34	17	63	108	0	1	14	9	13	32
ENSG00000236528	1	4	2	7	10	4	5	4	4	7	9	5	2	6	3	12	1	7	3	11	4	7	3	1	14	2	1	1	4	19	6	4	3	6	1
PAQR7	608	502	629	644	655	562	729	371	275	584	515	486	476	433	503	564	145	469	748	783	537	1060	459	555	657	619	360	563	406	455	380	439	484	777	428
ENSG00000207302	0	0	0	0	0	0	0	0	0	0	0	0	0	0	0	0	0	0	0	0	0	0	0	0	0	0	0	0	0	0	0	0	0	0	0
STMN1	1516	1578	1548	2673	1268	3375	2328	1115	983	1414	1409	1345	1617	2812	1607	1447	1786	929	2198	2046	1395	3087	1598	3285	2592	3440	2049	18661	4870	1813	1833	2545	2636	3165	2866
SNRPFP2	0	0	0	0	0	0	0	0	0	0	0	0	0	0	0	0	0	0	0	0	0	0	0	0	0	0	0	0	0	0	0	0	0	0	0
ENSG00000223624	1	0	0	0	0	0	0	0	0	0	0	0	0	0	0	0	1	0	1	0	0	0	1	0	0	0	1	0	0	0	0	1	0	0	0
PAFAH2	1118	1317	3101	1289	860	1092	1273	947	1174	1329	1618	1999	1855	5195	1400	2026	648	1407	2120	4950	1353	3182	1491	3173	1769	1757	767	694	1405	1425	1377	1506	1449	1944	583
RNU6-110P	0	0	0	0	0	0	0	0	0	0	0	0	0	0	0	0	0	0	0	0	0	0	0	0	0	0	0	0	0	0	0	0	0	0	0
ENSG00000252190	0	0	0	0	0	0	0	0	0	0	0	0	0	0	0	0	0	0	0	0	0	0	0	0	0	0	0	0	0	0	0	0	0	0	0
ENSG00000252691	0	0	0	0	0	0	0	0	0	0	0	0	0	0	0	0	0	0	0	0	0	0	0	0	0	0	0	0	0	0	0	0	0	0	0
EXTL1	5	9	3	8	8	0	14	6	1	11	6	2	6	1	9	3	1	11	0	3	2	3	2	4	8	1	2	0	6	2	2	18	4	0	4
SLC30A2	468	147	4615	568	5237	3570	909	247	1539	266	698	6537	726	2451	276	647	2035	656	934	14907	466	7857	495	6653	296	4803	2437	2166	2306	549	3197	3229	4776	2110	1737
TRIM63	0	1	121	2	44	53	3	0	3	3	52	105	32	311	0	49	14	0	1	144	3	44	24	212	35	41	1361	39	35	2	18	36	87	3	52
PDIK1L	1216	1913	1006	1786	965	1104	1743	1344	1108	1251	1966	1483	2302	3815	1450	3218	487	1650	2118	2157	1482	1152	1352	1157	2772	1219	588	756	469	1772	842	1247	1234	1535	447
FAM110D	624	153	95	306	94	14	195	101	42	184	115	43	134	124	146	117	17	57	61	30	64	40	30	116	79	71	15	22	10	178	19	77	124	38	14
ZNF593	756	313	824	797	752	314	665	262	488	440	326	627	406	592	346	159	453	252	818	610	387	838	424	704	226	422	827	694	469	334	334	492	627	359	761
ENSG00000236782	51	15	13	36	13	11	35	13	33	32	13	28	11	9	13	18	2	22	49	21	36	43	18	34	19	11	1	4	13	39	13	9	30	21	6
CNKSR1	1274	692	455	1447	462	329	1472	689	466	1047	855	411	777	798	734	953	3	980	1202	589	687	417	862	432	897	361	102	481	355	892	227	358	508	467	81
CATSPER4	11	1	0	1	0	3	2	0	1	1	3	0	0	0	0	0	0	0	1	1	1	1	3	0	2	0	0	0	1	3	0	3	0	1	0
ENSG00000236155	910	593	345	918	503	440	1005	334	384	692	743	616	641	105	649	890	177	677	1178	976	700	567	777	959	634	265	151	362	305	716	288	406	226	412	156
CEP85	538	459	438	511	304	1325	285	366	423	390	507	530	488	404	516	730	353	517	620	942	600	566	447	465	464	424	321	562	560	459	424	416	442	363	417
ENSG00000239284	1	0	0	0	0	0	0	0	0	0	0	0	0	0	0	0	0	0	0	0	0	0	0	1	0	0	0	0	0	0	0	0	0	0	0
ENSG00000225375	0	0	0	0	0	0	0	0	0	0	0	0	0	0	0	0	0	0	0	0	0	0	0	1	0	0	0	0	0	0	0	0	0	0	0
SH3BGRL3	3007	1850	1881	4067	2729	2253	4102	1214	922	2624	1592	1684	1851	2670	1249	1507	1672	1164	3142	1949	1698	2650	1759	3855	2943	2181	1775	2249	1541	1719	1065	5281	7123	1026	1798
UBXN11	3492	1487	596	2759	609	546	2805	1210	639	1993	1447	566	1480	712	1810	2006	521	1605	1380	791	1215	802	1931	522	1361	456	251	691	503	1763	850	661	910	699	573
CD52	246	238	106	248	310	143	1265	308	61	249	121	162	405	58	112	261	97	65	188	96	330	97	104	882	2091	70	163	188	277	305	341	4139	3121	37	203
AIM1L	18	5	8	13	21	10	13	4	12	17	8	15	14	15	6	10	32	5	7	1	8	48	8	9	11	6	7	8	8	2	9	22	31	4	2
ENSG00000225854	1	0	0	0	1	0	0	1	0	0	2	0	0	1	1	1	1	0	1	0	0	0	0	0	1	0	1	3	0	0	0	0	2	0	0
ZNF683	83	41	26	109	28	72	64	6	49	56	21	29	31	6	17	94	17	8	57	20	44	8	34	53	172	26	8	2	68	74	15	260	523	20	4
LIN28A	0	0	0	0	0	0	0	0	0	0	0	0	0	1	0	0	0	0	0	0	0	1	0	0	0	0	0	0	0	0	0	0	0	0	0
DHDDS	1292	1126	1946	1293	771	1333	1303	805	827	1269	1295	1228	1377	1683	1150	1551	745	1090	1690	2422	1066	2176	1358	1733	1332	1183	879	762	1641	1120	836	1061	1338	1328	712
ENSG00000223583	1	3	2	3	1	1	4	3	4	0	1	4	2	5	3	6	5	5	4	1	1	4	1	1	3	0	0	8	2	3	3	3	2	2	2
ENSG00000225891	26	7	3	8	4	0	7	8	1	7	6	3	15	14	8	10	1	13	5	0	6	5	10	0	6	5	0	0	8	10	1	4	3	9	0
HMGN2	18418	12714	7176	25379	8148	7503	23581	13105	8636	18871	15990	8978	16302	14611	16918	15720	4920	13906	26642	13295	17833	9611	21805	11491	20758	6951	4280	14912	7185	18646	4789	11805	9601	11785	6531
DPPA2P2	0	0	0	0	0	0	0	0	0	0	0	0	0	0	0	0	0	0	0	0	0	0	0	0	2	0	0	0	0	0	0	0	0	0	0
RPS6KA1	2399	1912	3835	2441	2075	2279	3146	1791	1751	1648	2161	3097	2071	4563	1585	2276	1366	1482	3799	2299	1697	2747	1890	2374	2635	1862	1294	1190	1954	1627	1552	2519	3269	1785	839
MIR1976	0	0	0	0	0	0	0	0	0	0	0	0	0	0	0	0	0	0	0	0	0	0	0	0	0	0	0	0	0	0	0	0	0	0	0
RN7SL679P	0	0	0	0	0	0	0	0	0	0	0	0	0	0	0	0	0	0	0	0	0	0	0	0	0	0	0	0	0	0	0	1	0	0	0
ENSG00000252802	0	0	0	1	0	0	0	0	0	0	1	0	0	0	0	0	0	0	1	0	0	0	0	0	0	0	0	0	0	0	0	0	1	0	0
ENSG00000229247	0	0	0	0	0	0	0	0	0	0	0	0	0	0	0	0	0	0	0	0	0	0	0	0	0	0	0	0	0	0	0	0	0	0	0
ENSG00000238316	0	0	0	0	0	0	0	0	0	0	0	0	0	0	0	0	0	0	0	0	0	0	0	0	0	0	0	0	0	0	0	0	0	0	0
ENSG00000235069	0	0	0	0	0	0	0	0	0	0	0	0	0	0	0	0	0	0	0	0	0	0	0	0	0	0	0	0	0	0	0	0	0	0	0
ENSG00000260063	111	88	16	75	12	14	86	33	14	85	64	24	83	27	86	91	0	61	75	26	79	21	80	19	78	12	2	4	93	54	6	28	19	29	4
ARID1A	3430	4798	2548	4436	2465	2461	3144	3597	2222	4218	4853	3007	4713	5529	4603	5805	1560	5116	4618	2281	3596	2080	4151	2095	5097	2356	1524	1758	1673	4507	1925	3129	3060	3154	1430
PIGV	992	872	594	1066	628	450	1611	631	572	1300	1214	666	1141	1120	1232	1129	335	1134	1556	493	1381	417	901	604	1326	654	260	474	1053	1393	937	685	678	737	318
RN7SL165P	0	0	1	2	0	0	0	0	0	0	0	0	0	0	0	0	0	0	0	0	0	0	0	0	0	0	0	0	0	1	0	0	1	0	0
ZDHHC18	1569	1314	426	1444	573	436	1599	723	320	1628	1053	603	995	1562	1074	1473	272	1172	1450	471	1048	430	1131	664	1300	391	359	439	1498	1245	375	1238	1570	509	431
SFN	16	25	13	16	9	0	23	4	5	25	7	5	22	0	6	10	12	4	11	3	29	8	4	340	40	0	11	8	10	19	5	48	150	5	2
ENSG00000226698	0	0	0	0	0	0	0	0	0	1	0	0	0	0	0	0	0	0	0	0	0	0	0	0	0	0	0	0	0	1	0	0	0	0	0
GPN2	383	390	467	423	327	306	421	272	271	424	426	461	431	588	430	429	252	363	496	346	320	359	341	372	447	339	296	299	269	481	248	368	414	316	232
GPATCH3	510	357	516	558	352	592	589	266	346	440	347	433	405	545	515	395	222	361	510	373	386	406	416	508	491	393	238	376	1024	457	290	350	434	305	218
ENSG00000251020	1	0	1	1	1	4	2	0	0	2	1	1	1	0	3	0	2	2	0	2	2	5	1	0	0	2	0	1	0	0	8	1	6	5	5
NUDC	4885	3495	4012	7236	2842	3487	7127	2774	2637	4851	3710	4569	4327	4962	3735	3954	2477	3146	6260	4221	3954	3125	4654	4318	4325	5200	2710	4012	4125	3981	3138	2788	3214	3568	2230
NR0B2	6	0	201	7	1	846	34	0	8	5	3	301	6	0	0	5	2	2	0	1444	7	327	13	307	1	51	46	184	821	6	1	6	1	7	2
C1orf172	719	494	536	842	511	395	964	420	359	625	566	640	508	722	451	525	279	525	1003	657	595	493	582	649	614	484	232	658	556	531	323	235	297	477	18
ENSG00000172746	6	0	2	3	4	1	4	1	4	0	1	2	1	8	3	4	5	3	5	0	2	0	1	1	4	2	1	1	1	3	3	6	0	4	1
ENSG00000224064	1	2	0	1	2	0	0	1	0	2	5	0	3	2	0	1	1	1	0	0	2	1	2	1	0	2	0	0	0	1	0	1	0	1	0
OSTCP2	1	1	1	1	0	2	3	0	1	0	2	1	2	2	0	0	1	0	2	1	0	3	0	1	0	1	0	0	0	0	1	0	1	0	1
TRNP1	249	116	1012	285	265	426	446	59	370	281	82	245	122	67	84	87	353	83	118	553	123	518	80	467	121	300	124	13	43	109	87	76	83	82	6
FAM46B	278	279	813	617	306	636	289	246	476	353	170	605	157	70	175	304	227	178	407	1131	159	201	282	823	165	422	272	82	332	214	87	161	244	155	5
SLC9A1	1288	1021	3489	1163	816	2761	1475	630	785	1185	948	1587	850	2148	940	1190	1156	977	1422	2301	857	1462	836	1808	1007	1150	979	437	2362	865	448	834	1024	1273	332
ENSG00000229985	0	0	2	1	0	0	1	0	0	2	1	1	0	0	1	1	5	0	2	0	1	0	0	2	2	0	0	4	1	0	0	0	0	0	1
CHCHD3P3	1	7	7	2	5	5	3	2	5	3	4	11	2	4	3	2	12	0	7	10	3	6	1	5	2	8	7	7	8	3	10	4	1	3	0
NPM1P39	19	4	22	13	8	25	24	6	18	11	10	15	16	13	17	16	20	14	11	11	12	8	9	13	17	33	26	34	14	12	21	7	11	11	17
SNRPEP7	0	0	0	0	0	0	0	0	1	0	0	0	0	1	0	0	0	0	0	0	0	0	0	0	0	0	0	0	0	0	0	0	0	0	0
ENSG00000224311	0	0	0	0	0	0	0	0	0	0	0	0	0	0	0	0	0	0	0	0	0	0	0	0	0	0	0	0	0	0	0	0	0	0	0
WDTC1	2551	2396	2173	3030	2332	2673	3616	1982	1740	2947	2765	2675	2829	4789	2755	3219	1584	2864	3529	2420	2585	2258	2437	2334	2953	2637	1626	1682	3455	3115	1750	2124	2430	2572	816
ENSG00000252098	0	0	0	0	0	0	0	0	0	0	0	0	0	0	0	0	0	0	0	0	0	0	0	0	0	0	0	0	0	0	0	0	0	0	0
ENSG00000240397	0	0	0	0	0	0	0	0	0	0	0	0	0	0	0	0	0	0	0	0	0	0	0	0	0	0	0	0	0	0	0	0	0	0	0
ENSG00000243659	14	7	2	43	5	5	25	7	4	20	9	6	13	4	5	13	2	14	14	5	10	5	16	2	9	1	1	5	8	14	0	3	7	2	3
ENSG00000241856	0	0	0	0	0	0	0	0	0	0	0	0	0	0	0	0	0	0	0	0	0	0	0	0	0	0	0	0	0	0	0	0	0	0	0
TMEM222	1947	1264	759	2104	1228	616	2353	995	729	1701	1353	863	1356	1866	1432	1520	849	1317	2185	758	1632	590	1638	1095	1638	1070	597	1148	741	1433	784	936	1056	1200	838
RNU6-48P	0	2	0	1	1	0	0	0	1	0	0	1	1	0	0	0	1	3	0	0	2	0	1	1	2	0	0	0	2	1	1	0	0	0	1
ENSG00000241547	16	21	14	5	17	6	9	4	4	8	10	16	13	14	13	13	11	7	9	12	10	5	8	3	8	8	11	16	3	21	6	12	19	12	16
SYTL1	747	279	841	503	1232	291	621	177	381	343	335	460	257	490	366	300	81	232	367	683	201	938	332	1130	605	640	216	138	430	423	391	712	1429	984	113
MAP3K6	849	650	984	1032	827	819	820	569	593	626	540	527	492	1295	583	459	558	437	565	647	243	717	403	1149	414	474	413	443	435	458	449	611	1066	803	244
FCN3	182	85	66	128	57	249	97	62	21	130	53	53	49	96	125	108	10	78	71	86	38	74	63	86	102	57	53	278	35	42	50	106	335	26	59
CD164L2	7	1	164	6	158	17	12	1	78	17	4	59	12	1	2	1	117	5	0	180	3	63	7	561	4	17	44	2	13	7	19	11	72	165	0
ENSG00000231207	1	0	0	0	0	0	1	0	0	0	0	0	0	0	0	2	0	0	1	0	0	0	1	0	0	0	1	1	0	0	0	0	0	0	0
GPR3	60	23	102	31	20	105	46	4	36	48	2	8	13	41	56	17	40	11	8	70	16	36	47	56	11	22	12	18	15	38	3	11	37	58	44
WASF2	5170	6062	5013	7014	3310	2949	6646	4476	3855	6415	5623	4047	5932	5012	6543	7329	3070	5323	6532	4028	5000	3125	4941	5008	6650	3738	2374	2676	2905	6846	2185	4769	5576	3875	1766
ENSG00000241169	0	0	0	0	0	0	0	0	0	0	0	0	0	0	0	0	0	0	0	0	0	0	0	0	1	0	0	0	0	0	0	0	0	0	0
ENSG00000237429	2	1	0	8	7	1	15	0	3	2	3	6	4	0	1	1	0	3	0	4	1	5	0	1	1	1	3	1	5	5	0	3	14	4	1
AHDC1	1863	2215	1336	2650	808	920	1963	1644	1407	2443	1980	1317	1710	1798	1650	1862	909	1914	1915	708	1169	558	1888	941	1826	617	485	258	750	2082	276	796	908	1304	415
FGR	172	311	199	216	252	77	333	277	103	204	89	116	272	137	159	196	48	76	102	83	208	65	112	418	289	109	87	87	68	174	123	836	1833	105	79
ENSG00000235912	7	4	3	2	8	3	5	3	4	9	5	5	4	8	6	8	5	5	8	3	9	7	6	3	6	5	2	5	2	4	5	3	5	2	4
ENSG00000233975	0	0	0	0	0	2	6	1	0	0	0	1	0	0	0	0	0	0	3	0	1	0	0	1	0	0	0	0	11	0	0	1	1	0	1
IFI6	4129	2316	2494	3270	1211	4483	6338	2353	2122	4410	1948	3246	3705	3365	1765	1308	613	3174	2880	830	2066	2166	2193	2451	2186	1607	1556	654	26420	3441	515	4421	4385	948	2237
ENSG00000225886	0	0	0	0	0	0	0	0	0	1	0	0	0	0	0	0	0	0	0	0	0	0	0	0	0	0	0	0	0	0	0	0	0	0	0
RNU6-949P	0	0	0	0	0	0	0	0	0	0	0	0	0	0	0	0	0	0	0	0	0	0	0	0	0	0	0	0	0	0	0	0	0	0	3
CHMP1AP1	0	0	0	0	1	0	0	0	1	0	0	2	0	0	0	3	2	1	1	0	1	0	0	0	0	0	0	0	1	0	0	0	0	0	1
RNU6-424P	0	0	0	0	0	0	0	0	0	0	0	0	0	0	0	0	0	0	0	0	0	0	0	0	0	0	0	0	0	0	0	0	0	0	0
FAM76A	472	556	479	632	333	554	521	493	524	486	572	431	631	751	807	811	359	513	646	601	496	354	703	582	589	478	380	446	548	673	415	518	503	598	352
ENSG00000231344	2	2	3	4	3	1	3	0	2	8	2	2	1	6	1	2	1	3	5	5	0	2	4	3	1	1	1	0	7	0	0	2	7	2	2
RPEP3	0	1	0	0	2	0	0	0	1	2	0	0	0	0	0	0	1	2	0	0	1	0	0	0	0	0	0	0	0	0	0	0	0	2	1
RN7SL281P	0	0	0	0	0	0	0	0	0	0	0	0	0	0	0	0	0	0	0	0	0	0	0	0	0	0	0	0	0	0	0	0	0	0	0
STX12	4789	4690	4813	7680	4161	3621	7615	4670	4358	4913	8651	7771	9332	12335	8680	8881	1242	7178	9019	8812	6360	2684	6450	8177	4698	4873	6728	5478	4422	7861	4417	5348	7073	6138	3155
RNU6-1245P	0	0	0	0	0	0	0	0	0	1	0	0	0	0	0	0	0	0	0	0	0	0	0	0	0	0	0	0	0	1	0	0	0	0	0
PPP1R8	1833	1790	1797	2777	1511	1610	3426	1642	1537	2045	2155	1552	2301	2378	2272	2371	1081	1792	2715	1771	2238	1209	2470	2182	2725	1831	1049	2065	1595	2346	1196	1761	1968	1497	1113
SCARNA1	0	0	0	0	5	0	0	2	1	1	0	0	0	0	0	1	3	0	0	4	0	2	1	1	0	1	0	4	2	3	5	1	3	1	2
THEMIS2	642	458	387	927	268	333	950	579	151	433	304	82	975	428	662	587	145	356	489	80	698	140	512	654	805	40	226	135	94	506	170	1807	2981	224	294
RPA2	2787	2146	2176	4070	1233	2469	4434	2291	2078	2857	2778	1774	3329	2405	2880	3082	878	2168	4130	1344	3067	891	3412	1907	3700	1991	1241	1664	2747	2693	1429	2605	2332	2004	1409
SMPDL3B	639	655	695	1128	1434	834	1593	534	500	978	805	550	893	3874	874	1154	86	704	738	115	1144	483	635	291	884	1026	716	1072	2584	831	505	827	1344	1061	250
ENSG00000227050	6	7	3	6	1	3	5	4	5	9	6	0	4	3	7	2	2	7	20	1	3	4	11	6	3	0	0	0	0	2	1	2	5	2	2
XKR8	536	334	284	731	283	215	698	274	190	411	353	240	344	343	347	378	139	330	594	350	429	226	356	325	404	221	160	203	61	392	188	261	363	227	222
EYA3	1538	1319	528	1756	615	523	1668	1319	601	1341	1611	632	1795	1413	1464	2149	332	1892	1937	645	1405	446	1375	593	2104	518	342	480	600	1630	534	1082	1020	817	521
ENSG00000238231	4	2	0	0	1	0	0	0	0	0	1	0	0	2	0	0	0	0	0	0	0	0	2	0	1	0	0	0	0	0	0	2	3	1	0
ENSG00000237895	1	7	1	0	1	1	1	3	0	1	0	1	5	0	7	0	0	2	0	0	4	0	1	0	3	0	0	0	3	0	0	0	2	1	3
RN7SL559P	1	0	0	3	0	1	0	0	0	0	1	0	0	0	2	4	1	1	0	0	0	0	0	0	0	0	0	0	5	3	1	0	0	1	3
SPCS2P4	1149	1154	791	1445	596	606	1609	905	500	1245	1194	942	1428	1217	1052	1689	481	1176	2216	662	1337	632	1383	1032	1751	1955	484	657	647	1153	497	1288	1309	587	403
ENSG00000228943	0	0	0	0	0	0	0	0	0	0	0	0	0	0	0	0	0	0	0	0	0	0	0	0	0	0	0	0	0	0	0	1	0	1	0
ENSG00000214812	0	0	1	0	0	0	0	2	3	0	1	3	1	3	0	1	0	1	0	1	0	1	2	0	0	1	0	0	1	0	0	0	0	1	0
RNU6-176P	0	0	0	0	0	0	0	0	0	0	0	0	0	0	0	0	0	0	0	0	0	0	0	0	0	0	0	0	0	0	0	0	0	0	0
RNU7-29P	3	0	2	0	0	0	0	0	0	0	0	0	0	0	3	0	0	0	0	0	0	0	0	0	1	0	0	0	0	0	0	0	2	0	0
PTAFR	238	295	489	244	387	234	341	228	87	228	168	108	320	84	215	230	205	182	161	196	269	144	113	613	655	71	202	257	125	189	220	1411	2069	59	199
ENSG00000215902	12	7	6	24	8	4	16	6	9	20	9	12	8	8	3	11	5	7	15	13	6	6	8	10	10	7	2	6	4	9	13	4	6	7	5
DNAJC8	4400	3668	3273	6242	2745	2442	7418	3282	2899	4582	4154	3579	4644	5489	4515	4704	1572	3337	5873	3165	4088	2205	5184	4318	5103	3611	1998	3153	3620	4178	2565	3463	3625	3260	2348
ATPIF1	6323	3705	4326	8916	4022	4014	8653	3036	2976	6241	4852	6321	4545	4357	4211	3722	1982	3450	8575	4074	4335	2331	5060	6402	5211	3883	2499	2672	9070	4260	2745	3820	3490	4642	2785
SESN2	301	242	1974	246	1318	720	178	129	464	321	237	855	211	1302	253	251	815	225	291	1323	167	1923	307	934	323	866	341	99	1435	226	576	415	848	304	535
ENSG00000239901	0	0	0	0	0	0	0	0	0	0	0	0	0	0	0	0	0	0	0	0	0	0	0	0	0	0	0	0	0	0	0	0	0	0	0
MED18	481	355	359	581	242	264	604	307	287	417	421	384	499	540	377	530	226	390	770	416	416	251	428	535	621	386	163	305	403	483	247	386	491	280	234
PHACTR4	1794	2313	1426	2491	1036	1267	2782	1632	1079	2246	2493	1111	2425	1823	2628	2788	999	2614	2393	1092	2279	986	1837	1452	2670	1589	848	1189	1009	2570	1237	1518	1846	1453	761
ENSG00000206779	0	0	0	0	0	0	0	0	0	0	0	0	0	0	0	0	0	0	0	0	0	0	0	0	0	0	0	0	0	0	0	0	0	0	0
ENSG00000229820	0	0	0	0	2	0	0	0	0	0	0	2	0	2	1	1	0	0	1	0	0	0	2	0	1	1	0	0	1	3	5	0	1	0	1
RNU6ATAC27P	0	0	0	0	0	0	0	1	0	0	0	0	0	0	0	1	0	2	0	0	1	0	0	0	0	0	0	0	1	0	0	0	0	1	0
RCC1	459	388	704	564	792	1147	997	329	438	513	405	373	403	617	431	467	1133	547	626	423	630	475	377	692	689	786	737	1124	684	599	841	555	724	276	1326
SNHG3	1756	745	1266	812	905	2563	1214	541	913	846	921	241	688	485	918	1100	1179	838	1060	331	989	450	879	553	908	586	507	2636	720	1127	604	570	723	731	1255
ENSG00000201808	0	0	0	0	0	0	0	0	0	0	0	0	0	0	0	0	0	0	0	0	0	0	0	0	0	0	0	0	0	0	0	0	0	0	0
SNORA73B	27	5	21	19	82	20	8	6	10	4	2	6	2	8	4	11	227	10	16	9	3	6	6	30	10	39	52	17	19	10	51	15	10	7	56
ENSG00000238821	0	0	0	0	0	0	1	1	0	0	0	0	0	0	0	0	0	0	0	0	0	1	0	1	0	0	0	0	0	0	0	0	1	0	1
PRDX3P2	1	1	2	2	1	0	1	0	0	0	1	1	1	0	3	2	0	1	0	0	1	0	0	1	1	2	0	1	2	1	0	0	1	0	2
TRNAU1AP	680	443	333	613	293	335	717	335	273	554	387	257	462	607	495	459	158	344	687	245	460	242	521	460	545	299	160	349	366	491	253	546	618	298	349
SNHG12	502	227	238	379	391	273	502	156	135	329	170	90	196	243	152	188	298	151	221	94	129	117	200	179	257	117	142	737	142	251	214	273	454	107	265
SNORD99	25	5	5	7	4	9	3	2	2	9	2	1	1	5	2	12	16	2	6	1	2	2	6	4	6	5	2	6	1	10	1	9	12	2	9
ENSG00000207311	0	0	0	0	0	0	0	0	0	0	0	0	0	0	0	0	0	0	0	0	0	0	0	0	0	0	0	0	0	0	0	0	0	0	0
ENSG00000207314	0	0	0	0	0	0	0	0	0	0	0	0	0	0	0	0	0	0	0	0	0	0	0	0	0	0	0	0	0	0	0	0	0	0	0
ENSG00000207070	0	0	0	0	0	0	0	0	0	0	0	0	0	0	0	0	0	0	0	0	0	0	0	0	0	0	0	0	0	0	0	0	0	0	0
TAF12	820	578	585	1078	673	607	1205	479	523	747	643	600	674	734	601	636	564	524	1101	710	658	472	641	726	905	741	395	813	1013	664	507	668	844	569	592
RAB42	26	67	55	31	60	48	83	40	20	52	48	34	70	11	37	29	71	12	41	27	49	36	17	130	127	29	31	33	87	28	62	208	354	9	17
ENSG00000229388	16	9	3	19	2	1	26	11	7	11	8	5	15	9	17	11	3	11	17	2	9	3	14	3	10	2	2	2	38	18	0	15	8	9	3
ENSG00000209804	408	26	1	102	2	1	8	44	0	122	31	1	12	1	1	3	6	17	64	1	3	5	47	4	43	1	0	5	1	7	2	5	1	1	8
GMEB1	521	615	559	597	259	342	601	402	419	510	511	331	558	796	605	658	222	461	607	375	478	194	584	506	839	421	219	356	373	568	280	509	543	406	201
ENSG00000252777	0	0	0	0	0	0	0	0	0	0	0	0	0	0	0	0	0	0	0	0	0	0	0	0	1	0	1	0	0	0	0	0	0	0	0
YTHDF2	2345	2528	2934	3220	1967	2522	3201	1682	2212	2882	2534	2458	2637	3728	3117	2623	1331	2147	3252	2805	2515	1866	2644	2978	3293	2260	1383	2206	4199	2439	1291	2274	2663	2138	1830
OPRD1	0	0	0	0	1	1	0	0	1	0	1	0	0	0	0	1	0	0	0	0	0	2	0	0	0	0	0	0	0	0	0	0	0	0	0
ENSG00000226852	13	0	0	2	0	18	19	0	1	2	0	1	0	1	0	8	0	1	0	0	0	0	0	0	0	0	0	0	1	0	3	0	0	0	0
ENSG00000233427	4	2	1	1	1	1	2	0	4	0	4	1	9	9	2	1	1	6	9	4	0	10	0	12	3	4	0	0	14	3	2	4	6	2	0
ENSG00000199756	0	0	0	0	0	0	0	0	0	0	0	0	0	0	0	0	0	0	0	0	0	1	0	0	0	0	0	0	0	0	0	0	0	0	0
EPB41	1123	1792	3296	1428	1362	3235	1455	971	1483	1489	1729	2284	2412	3052	1897	2290	1617	1553	1817	2306	1327	3316	1489	2209	2619	3163	1317	1517	5299	1689	1316	3262	2786	1532	887
ENSG00000225616	7	2	22	6	16	12	15	3	7	14	11	17	6	20	14	9	66	5	19	6	11	13	8	14	10	32	24	24	7	9	12	14	11	4	30
ENSG00000206704	0	0	0	0	0	0	0	0	0	0	0	0	0	0	0	0	0	0	0	0	0	0	0	0	0	0	0	0	0	0	0	0	0	0	0
TMEM200B	130	149	17	331	45	7	190	78	23	135	81	13	107	22	135	102	7	75	59	3	68	30	69	36	83	13	15	23	9	109	18	52	67	9	38
ENSG00000225750	1	0	0	0	0	0	0	0	0	0	0	0	0	0	0	3	0	0	0	0	0	0	0	0	0	0	0	0	0	0	0	0	0	0	1
SRSF4	3555	2540	2386	3804	1853	1682	4327	1725	1742	2828	2245	2019	2583	3303	2598	2845	1341	2198	3194	1942	2235	1301	2195	1864	2791	1916	1168	2304	1173	2668	1305	2057	2540	1800	1792
ENSG00000227637	0	0	0	0	0	0	0	0	0	0	0	0	0	0	0	0	0	0	0	0	0	0	0	0	0	0	0	0	0	0	0	0	0	0	0
MECR	732	527	1174	817	427	565	838	362	642	600	527	722	524	606	535	572	512	482	839	886	534	599	541	740	624	830	658	722	518	531	420	385	470	569	466
ENSG00000237934	0	0	0	0	0	0	0	0	0	2	0	0	0	0	0	0	0	0	0	0	0	0	0	0	0	0	0	0	0	0	0	0	0	0	0
PTPRU	332	401	384	680	660	1969	752	363	449	688	470	352	347	455	389	350	146	588	1238	247	426	197	540	535	614	679	301	89	363	532	536	233	387	676	45
ENSG00000221550	0	0	0	0	0	0	0	0	0	0	0	0	0	0	0	0	0	0	0	0	0	0	0	0	0	0	0	0	0	0	0	0	0	0	0
ENSG00000230523	1	0	0	0	0	0	0	1	0	0	0	0	0	0	0	0	0	0	0	0	0	0	0	0	0	0	0	0	0	0	0	0	0	0	0
ENSG00000225011	0	0	0	0	0	0	0	0	0	0	0	0	0	0	0	0	0	0	0	0	0	0	0	0	0	0	0	0	0	0	0	0	0	0	0
ENSG00000221126	0	0	0	0	0	0	0	0	0	0	0	0	0	0	0	1	0	0	0	0	0	0	0	0	0	0	0	0	0	0	0	0	0	0	0
ENSG00000228176	0	0	0	0	0	0	0	0	0	0	0	0	0	0	0	0	0	0	0	0	0	0	0	0	0	0	0	0	0	0	0	1	0	0	0
ENSG00000222787	0	0	0	0	0	0	0	0	0	0	0	0	0	0	0	0	0	0	0	0	0	0	0	0	0	0	0	0	0	0	0	0	0	0	0
ENSG00000233399	0	0	0	0	1	0	0	0	0	0	0	0	0	0	1	1	4	0	0	0	0	0	1	0	0	1	0	0	0	2	0	0	0	1	1
ENSG00000233372	0	0	0	0	0	0	0	0	0	0	0	0	0	0	0	0	0	0	0	0	0	0	0	0	0	0	0	0	0	0	0	0	0	0	0
ENSG00000231251	0	0	0	0	0	0	0	0	0	0	0	0	0	0	0	0	0	0	0	0	0	0	0	0	0	0	0	0	0	0	0	0	0	0	0
ENSG00000236335	0	0	0	0	0	0	0	0	0	0	0	0	0	0	0	0	0	0	0	0	0	0	0	0	0	0	0	0	0	0	0	0	0	0	0
ENSG00000231949	0	0	0	0	0	0	0	0	0	0	0	0	0	0	0	0	0	0	0	0	0	0	0	0	0	0	0	0	0	0	0	0	0	0	0
MATN1	8	6	6	6	1	8	14	4	3	10	5	1	5	5	7	3	1	7	6	4	7	3	7	0	8	6	2	0	31	9	0	4	3	0	8
MATN1-AS1	137	66	46	170	74	90	209	57	55	170	76	40	72	91	85	82	47	72	71	14	69	25	132	23	106	46	28	52	23	126	27	62	64	58	73
LAPTM5	1021	2453	3392	1530	2199	1981	4754	1623	876	1310	665	1041	1864	680	998	1246	1772	447	1408	1596	1941	1177	688	5403	7437	818	1169	1281	1661	1541	1963	15166	24463	717	2193
ENSG00000229607	0	0	0	0	0	0	0	0	0	0	0	0	0	0	0	0	0	0	0	0	0	0	0	0	0	0	0	0	0	0	0	0	0	0	0
ENSG00000223382	8	2	0	4	0	8	1	0	0	1	0	3	1	2	1	1	1	5	4	0	3	0	1	7	1	0	1	4	93	3	1	1	0	0	1
RN7SKP91	0	0	0	0	0	0	0	0	0	0	0	0	0	0	0	0	0	0	0	0	0	0	0	0	0	0	0	0	0	0	0	0	0	0	0
ENSG00000235143	0	0	0	0	1	0	0	0	0	0	0	0	0	0	1	0	0	0	0	0	0	1	0	0	0	0	0	0	0	0	0	0	0	0	0
SDC3	1361	1802	2530	2319	977	4984	2521	972	1457	1715	1164	843	1273	1844	1326	1592	1719	1396	1464	709	1265	1173	1307	3003	2081	2016	866	639	2161	1502	888	1869	3700	1084	1073
PUM1	3860	4601	2822	4605	2218	3153	5659	3261	2410	4028	4828	3641	5281	5450	5054	6282	1688	4841	5413	2485	4229	1794	4001	2908	5041	2739	1983	2525	2150	4869	2657	2734	3007	3063	1889
SNORD103A	1	0	1	0	0	0	1	0	0	0	2	0	1	0	0	0	2	3	2	0	3	0	4	0	2	0	0	0	0	2	1	2	0	0	0
SNORD103B	3	3	2	0	1	2	0	1	2	3	3	0	3	2	0	6	1	3	0	0	0	3	3	1	0	0	0	1	7	1	0	1	1	2	1
SNORD85	0	0	1	0	0	1	0	0	0	0	2	0	0	1	0	0	1	0	0	0	0	2	0	2	1	0	0	1	0	0	0	0	1	0	0
ENSG00000237329	0	0	0	0	0	0	0	0	0	0	0	0	0	0	0	0	0	0	0	0	0	0	0	0	0	0	0	0	0	0	0	0	0	0	0
ENSG00000232768	0	0	0	0	0	0	0	0	0	0	0	0	0	0	0	0	0	0	0	0	0	0	0	0	1	0	0	0	0	0	0	0	0	0	0
SEPW1P	0	0	0	0	1	0	0	2	0	0	0	0	0	0	0	0	3	1	2	0	2	0	0	1	1	1	0	1	0	0	1	0	1	0	0
ENSG00000225142	0	1	0	1	1	0	0	0	1	2	0	0	0	0	1	0	1	0	0	0	1	0	1	0	0	2	0	1	0	0	0	1	0	0	1
NKAIN1	6	3	7	3	6	262	8	1	1	3	3	12	2	0	0	3	81	2	1	10	1	19	1	7	1	1	20	8	93	1	52	2	5	2	8
SNRNP40	1331	1050	1142	1438	662	854	1404	915	779	1131	1277	856	1287	1408	1212	1282	515	1096	1569	958	1117	703	1490	1214	1718	828	519	986	893	1155	726	1115	1217	844	774
ENSG00000229447	12	9	3	2	7	3	5	3	8	3	1	3	7	2	10	3	1	3	3	1	1	6	4	1	5	2	3	7	2	3	11	5	4	5	3
ZCCHC17	1745	1256	1356	2350	993	1252	2335	1203	1348	1889	1535	1470	1767	1080	1806	1892	782	1394	2652	1495	1699	1043	1937	1829	2199	1352	861	1169	2162	1824	984	1333	1353	1253	1011
ENSG00000229044	0	1	0	0	0	1	0	0	0	0	1	0	0	0	0	0	1	0	0	1	0	0	0	1	0	0	0	0	0	1	0	0	0	0	0
FABP3	173	140	3700	487	255	8201	141	108	123	218	56	159	93	11	88	55	7886	64	77	7795	107	4482	147	15376	151	42	174	925	88	73	55	154	324	1346	34
SERINC2	1287	619	3731	1158	2786	4323	1502	386	962	1008	754	3992	743	6003	497	833	2749	1029	1711	4962	1014	4050	629	5535	842	3770	1850	2186	3755	867	1723	1239	2432	3586	587
ENSG00000215899	6	4	6	9	6	3	4	5	3	8	15	3	13	6	1	6	11	6	13	4	7	2	7	10	10	12	3	20	4	8	4	1	8	9	2
RNU6-40P	0	0	0	0	0	0	0	2	0	0	0	0	0	0	0	0	0	1	1	0	0	0	0	0	0	0	0	0	1	0	0	0	0	0	0
ENSG00000228682	0	0	0	0	0	2	0	0	0	0	0	1	0	0	0	0	0	0	0	0	0	1	0	1	0	0	2	0	4	0	0	0	0	0	0
ENSG00000223907	0	0	1	0	1	0	0	0	1	0	0	0	1	0	0	0	1	0	0	3	0	1	0	2	0	0	1	0	0	0	0	0	2	0	0
ENSG00000229167	60	17	13	19	32	27	27	18	15	20	35	21	30	5	47	21	17	37	15	10	16	8	24	5	22	13	17	8	11	11	13	5	2	3	4
TINAGL1	6406	3248	7318	6124	3619	2685	4559	2187	3136	3855	4276	5572	3204	2095	4123	2363	1799	3518	2108	4355	2183	2644	2754	4756	2756	2572	2126	2155	1024	2910	1107	1143	1982	1152	1355
HCRTR1	31	23	34	18	12	21	39	6	9	16	27	29	15	8	13	13	12	28	6	5	20	9	6	10	5	5	21	7	34	10	14	4	0	5	15
PEF1	7172	4397	5652	6196	3819	3683	8783	3334	3251	5751	5746	5854	5595	4853	5554	5582	2098	5594	8366	5861	6052	3674	5402	6244	5284	4913	3098	3957	7366	4574	3532	3478	4188	3568	2558
COL16A1	6574	4436	2978	3873	3207	4656	3656	1657	1240	4029	3686	1817	2499	1162	3054	3160	959	3677	2056	700	2793	1924	2728	911	3054	1435	4220	2063	5048	3187	2517	1283	1409	755	2100
ENSG00000235790	5	0	2	2	1	10	3	1	0	2	4	2	0	0	3	2	1	4	1	0	0	0	0	1	0	0	0	1	8	1	0	0	0	0	0
BAI2	656	250	1541	359	1093	2484	688	365	444	388	340	1307	272	554	304	229	176	335	520	1092	240	1389	288	1160	325	729	388	308	2463	253	536	163	135	461	1151
ENSG00000254545	0	0	0	1	0	1	0	0	0	0	0	0	0	1	0	0	0	0	0	0	0	0	1	0	0	0	0	0	0	0	0	0	0	0	0
SPOCD1	10	10	17	18	11	3	17	15	10	10	13	12	16	71	15	14	9	11	3	7	12	10	20	41	9	15	10	3	2	20	50	19	35	12	9
ENSG00000203620	3	0	0	2	1	0	0	1	0	0	1	0	0	2	0	1	0	0	1	0	0	1	1	0	2	0	0	1	0	2	0	0	0	0	0
PTP4A2	9163	8901	11717	12594	7724	7592	14085	9740	7667	9688	11269	7873	12802	13400	11697	12971	5891	9039	15890	9772	9502	7474	12145	8771	12927	8541	5033	7064	6745	7515	4985	9778	9870	7674	5031
ENSG00000212673	0	0	0	0	1	0	0	0	0	0	0	0	0	0	0	0	0	0	0	0	0	0	0	0	0	0	0	0	0	0	0	0	1	0	0
ENSG00000228634	0	0	0	0	0	0	0	0	0	0	0	0	0	0	0	0	0	0	0	0	0	0	0	0	0	0	0	0	0	0	0	0	0	0	0
KHDRBS1	5599	4845	4415	7488	3894	5010	8069	4467	4075	5967	5869	4185	6395	7242	6944	6773	3837	4670	7383	3797	5390	2840	6268	4356	7601	6312	3655	7993	3471	5542	4157	4221	5154	4336	4293
ENSG00000203325	5	2	0	3	2	0	1	0	0	0	3	0	3	0	11	2	0	5	0	0	2	0	1	0	2	0	0	0	0	5	0	4	0	1	0
TMEM39B	639	392	283	693	286	264	940	304	201	569	426	267	376	451	483	390	112	454	582	234	452	236	475	330	595	224	129	234	246	493	169	277	383	254	253
ENSG00000239934	0	0	0	0	0	0	0	0	0	0	0	0	0	0	0	0	0	0	0	0	0	0	0	0	0	0	0	0	0	0	0	0	0	0	0
ENSG00000243408	0	0	0	0	0	0	0	0	0	0	0	0	0	0	0	0	0	0	0	0	0	0	0	0	0	0	0	0	0	0	0	0	0	0	0
KPNA6	2516	2845	2862	3629	2105	2672	3637	2181	2058	3082	2995	2977	3450	4832	3594	3718	1486	2720	3489	2888	2767	1972	3085	3205	3417	2289	2009	1996	4239	2819	1918	2399	3066	2763	1422
ENSG00000250135	0	0	0	0	0	0	0	0	0	0	0	0	0	0	0	0	0	0	0	0	0	0	0	0	0	0	0	0	0	0	0	0	0	0	0
TXLNA	2800	2633	2959	3261	1989	4822	3122	2030	1941	2721	2655	2921	3112	3949	2491	3175	1557	2453	3503	3415	2552	2012	2722	3887	3075	2242	2115	1613	5088	2603	1685	2373	2917	2790	1542
CCDC28B	223	140	838	236	37	1424	326	101	289	186	140	2948	165	203	66	158	359	86	215	5461	189	1502	175	2954	243	706	1107	633	4737	187	400	260	303	731	207
ENSG00000224066	161	55	10	64	4	13	54	31	24	85	44	16	47	109	60	57	2	58	7	3	19	14	50	11	41	7	0	11	28	72	34	20	33	72	30
IQCC	421	399	185	380	113	253	481	240	200	339	322	268	354	300	273	440	119	241	407	331	395	143	351	327	382	231	96	260	95	345	262	146	131	264	101
DCDC2B	5	0	0	3	0	1	2	2	0	5	0	0	0	1	0	2	0	3	0	0	0	2	1	2	1	0	0	0	3	4	3	0	0	1	0
TMEM234	855	632	350	837	506	207	672	332	228	732	436	293	559	571	462	615	165	493	533	252	397	410	568	454	489	209	114	259	224	499	197	322	476	482	153
EIF3I	7050	5188	8375	8628	4667	5486	11217	3914	5203	6295	5901	7501	6200	8905	5422	6198	4310	4668	9739	7141	6240	5806	6600	9333	6792	7493	5276	9294	10208	5797	4425	4927	6377	5663	7187
MTMR9LP	884	1002	419	557	282	258	573	300	270	468	336	159	353	294	396	393	66	244	170	91	223	237	313	146	311	133	60	160	29	430	133	210	397	226	246
FAM167B	438	304	290	369	143	123	344	242	197	250	175	131	129	236	245	142	43	159	150	146	118	206	136	215	183	302	54	106	52	117	105	95	278	168	127
LCK	112	127	47	139	75	98	493	52	41	99	84	52	127	23	82	157	43	38	93	29	78	70	76	220	1181	46	28	23	49	130	94	1783	1695	22	164
ENSG00000252450	0	0	0	0	0	0	0	0	0	0	0	0	0	0	0	0	0	0	0	0	0	0	0	0	0	0	0	0	0	0	0	0	0	0	0
HDAC1	6199	4695	4124	6848	4253	2532	8895	3782	1871	5013	5365	4526	5801	8195	5569	6686	1457	5040	8283	3308	5776	2531	4877	2989	6075	4247	2156	4457	2538	4951	3662	4093	4261	3991	3572
ENSG00000235359	0	0	0	0	0	0	0	0	0	0	0	0	0	0	0	0	0	0	0	0	0	0	0	0	0	0	0	0	0	0	0	0	0	0	0
MARCKSL1	10633	6092	4268	8016	10172	6915	12810	3517	1113	5943	6144	6105	5209	9977	4331	5932	1292	5223	14877	4609	8421	5060	4930	4658	6877	5266	2995	9919	1035	4863	3158	4510	5706	4318	5664
ENSG00000233775	2	3	8	1	7	1	7	1	1	3	1	4	2	7	2	12	2	3	5	5	3	3	3	2	5	6	0	2	1	2	1	3	3	9	3
TSSK3	12	11	23	9	15	5	9	5	18	6	10	17	19	26	12	24	3	19	6	8	12	7	18	9	10	12	6	15	5	10	11	5	15	34	5
FAM229A	482	139	65	302	48	50	250	79	44	196	138	49	73	131	115	97	53	106	134	37	75	34	113	36	95	21	1	59	23	171	59	74	110	65	79
BSDC1	3678	2963	2451	3551	1718	2605	3536	2063	1593	3076	2892	2402	3140	4342	3707	3712	1366	2625	3990	2468	3083	2265	3318	2788	3200	2157	1482	2005	2225	3131	1581	2223	2615	2421	1374
GAPDHP20	0	0	1	1	0	0	0	0	0	0	1	1	0	0	0	0	0	1	0	1	1	0	0	0	0	0	2	1	0	0	0	0	1	1	0
LRRC37A12P	0	0	0	0	0	0	0	0	0	0	0	0	0	0	0	0	0	0	0	0	0	0	0	0	0	0	0	0	0	0	0	0	0	0	0
ENSG00000254553	0	0	0	0	0	0	0	0	0	0	0	0	0	0	1	0	0	0	0	0	0	0	0	0	0	0	0	2	0	2	0	0	0	0	1
ENSG00000215897	4	2	4	1	4	5	8	2	1	3	5	4	7	11	0	2	0	2	0	4	4	1	1	2	2	3	4	29	22	1	21	0	0	4	5
ZBTB8A	22	54	61	37	20	47	12	51	45	53	78	45	88	103	75	89	21	62	56	34	46	25	71	43	73	65	28	49	25	69	58	41	41	86	16
ZBTB8OS	1055	811	1233	1189	666	728	1459	509	568	884	788	672	842	1444	781	955	582	599	1375	837	847	801	1033	1102	1049	977	527	804	1018	827	684	975	1074	883	638
ENSG00000200591	0	0	0	0	0	0	0	0	0	0	0	0	0	0	0	0	0	0	0	0	0	0	0	0	0	0	0	0	0	0	0	0	0	0	0
RBBP4	4756	5002	6736	7751	4030	7531	8421	4070	5067	5520	5768	6234	6527	8429	5978	6815	3011	5714	7691	6751	5320	5074	6675	9628	7439	6565	3340	6411	5687	5678	4040	5499	6914	6386	4051
ENSG00000240275	0	0	0	0	0	0	0	0	0	0	0	0	0	0	0	0	0	0	0	0	0	0	0	0	0	0	0	0	0	0	0	0	0	0	0
SYNC	347	391	306	459	407	383	497	188	242	415	278	931	343	1423	317	316	161	159	332	795	265	423	244	831	309	378	208	86	679	244	291	226	417	553	231
ENSG00000224409	0	0	1	0	0	0	0	0	0	0	1	0	2	0	0	0	0	0	0	0	0	0	0	0	0	0	0	1	2	1	0	0	0	0	2
KIAA1522	4185	3545	3917	5277	3327	1218	4586	2632	2733	4307	3852	3386	3493	4847	3450	4011	2655	3317	5305	4217	3320	1674	3391	4022	3477	2243	925	1184	1237	3749	1323	2228	2317	3016	453
YARS	1816	1884	6601	2034	3464	3891	2383	1374	3175	1730	1802	3728	1928	8881	1646	1999	2805	1507	2837	5130	1759	5635	1986	4798	2316	6230	3422	2199	7126	1579	3755	2509	4444	2231	3320
S100PBP	1157	1388	627	1213	501	593	1313	730	687	1120	1024	614	1063	1348	1258	1326	426	1052	1046	557	1008	432	1107	786	1434	547	373	800	489	1508	660	1393	1434	854	577
FNDC5	218	118	13	169	54	159	208	70	18	161	88	23	120	153	186	124	350	118	134	136	188	57	146	138	102	54	20	29	168	153	14	24	12	12	100
HPCA	58	16	12	21	6	3	41	8	5	9	36	1	28	3	22	4	2	3	28	3	9	10	22	4	13	2	9	2	3	11	16	6	3	8	16
TMEM54	1474	611	607	854	463	122	1415	380	298	828	876	486	553	768	682	515	221	457	1357	410	567	704	605	350	457	330	374	552	345	598	449	383	762	550	399
ENSG00000221423	0	0	0	0	0	0	0	0	0	0	0	0	2	0	0	0	0	0	0	0	0	0	1	0	0	0	0	0	0	0	0	0	0	0	0
RNF19B	657	593	637	533	641	948	471	415	701	423	469	787	655	2179	1165	733	711	411	786	584	711	835	608	1203	883	847	430	453	487	556	967	1148	1819	534	421
ENSG00000217644	0	0	0	1	0	0	0	1	0	1	0	0	0	0	0	0	0	0	4	0	0	0	0	0	1	0	1	2	0	1	1	0	0	0	0
ENSG00000239670	0	0	0	0	0	0	0	0	0	0	0	0	0	0	0	0	0	0	0	0	0	0	1	0	1	0	0	1	0	1	0	0	0	0	0
ENSG00000236065	0	0	0	0	0	0	0	0	0	0	0	0	0	0	0	0	0	0	0	0	0	0	0	0	0	0	0	0	0	0	0	0	0	0	0
AK2	6375	5730	6235	7049	3132	4905	7810	3931	5357	6090	6330	6915	6763	11943	6603	7940	2412	5763	8654	6349	6292	3516	6553	7397	7580	6310	4126	4689	4521	6162	4898	4832	5950	5323	4040
ENSG00000243563	0	0	0	0	0	0	0	0	0	0	0	2	0	0	3	0	0	0	0	0	0	0	0	0	0	0	0	0	0	0	0	3	0	0	2
ADC	426	190	236	201	98	113	451	132	222	281	286	131	275	321	253	198	124	217	232	92	207	92	195	124	275	94	47	101	114	348	195	192	237	159	212
TRIM62	316	250	380	370	131	110	316	177	168	295	201	186	221	396	204	266	80	217	316	210	190	132	230	218	317	111	112	112	161	250	78	241	275	142	126
ZNF362	500	527	373	641	215	259	631	376	353	584	541	284	478	469	529	614	131	588	591	248	452	253	551	313	572	255	109	208	240	636	139	313	404	320	103
ENSG00000256142	0	0	0	0	0	0	0	0	0	0	0	0	0	0	0	0	0	0	0	0	0	0	0	0	0	0	0	0	0	0	0	0	0	0	0
A3GALT2	3	10	2	5	4	0	2	1	1	1	0	0	3	0	5	7	0	0	2	0	1	0	1	0	2	3	0	1	1	6	2	2	2	1	1
ENSG00000225313	0	0	0	0	0	0	0	0	0	0	1	0	1	0	0	0	0	3	0	0	0	0	0	0	1	0	0	0	0	1	0	0	0	0	0
PHC2	4502	3409	3719	4355	2279	3096	5919	2429	2483	3652	3324	2346	3145	3741	4297	3838	1468	3258	4635	2612	3558	2229	3143	2906	3460	2852	1337	2453	3929	3992	1405	2346	3293	1947	1268
RN7SKP16	7	5	4	6	0	4	5	2	2	8	5	4	4	12	8	24	1	11	2	3	2	8	6	1	6	0	0	6	1	13	0	3	7	6	3
ENSG00000233246	7	2	8	2	2	0	2	5	1	2	4	1	4	7	1	5	0	5	4	7	12	5	9	9	13	3	0	1	27	10	0	4	1	4	3
ENSG00000221225	0	0	0	0	0	0	0	0	0	0	0	0	0	0	0	0	0	0	0	0	0	0	0	0	0	0	0	0	0	0	0	0	0	0	0
TLR12P	0	0	1	0	2	0	1	0	0	0	0	0	0	0	0	0	0	0	0	0	0	0	0	1	0	0	0	0	0	0	0	1	5	0	0
ZSCAN20	87	154	203	131	79	99	99	114	119	160	171	103	171	262	178	222	69	161	121	114	107	78	160	150	183	74	59	82	24	172	121	122	116	118	72
ENSG00000235907	7	1	0	6	1	0	16	0	3	4	2	0	0	2	4	1	1	1	0	0	0	2	1	1	1	2	0	1	1	0	3	1	1	1	2
CSMD2	34	65	33	35	23	27	26	29	41	66	77	72	18	44	128	29	3	31	23	32	26	24	34	92	27	26	23	12	7	31	20	12	12	62	28
HSPD1P14	0	0	0	0	0	0	0	0	0	0	0	0	0	0	0	0	0	0	0	0	0	0	0	0	0	0	0	0	0	0	0	1	0	0	0
HMGB4	0	0	0	0	0	0	0	0	0	0	0	0	0	0	0	0	0	0	0	0	0	0	0	0	0	0	0	0	0	0	0	0	0	0	0
ENSG00000231163	0	0	0	0	0	0	0	0	0	0	0	0	0	0	0	0	0	0	0	0	0	0	0	0	0	0	0	0	0	0	0	0	0	0	0
RNA5SP42	1	0	0	0	0	0	0	0	0	0	0	0	0	0	0	0	0	0	0	0	0	0	0	0	0	0	0	0	0	0	0	0	0	0	0
C1orf94	1	0	0	0	0	0	1	0	0	2	0	1	0	0	0	0	0	1	0	0	0	0	0	0	0	0	0	0	0	0	0	0	0	0	0
ENSG00000221053	0	0	0	0	0	0	0	0	0	0	0	0	0	0	0	0	0	0	0	0	0	0	0	0	0	0	0	0	0	0	0	0	0	0	0
MIR552	0	0	0	0	0	0	0	0	0	0	0	0	0	0	0	0	0	0	0	0	0	0	0	0	0	0	0	0	0	0	0	0	0	0	0
SMIM12	1118	944	1626	1164	854	1121	854	636	736	982	848	1312	931	1190	999	991	947	592	1448	1717	1021	1200	1013	2238	981	1021	840	709	2176	895	676	1043	1315	991	847
GJB5	0	0	0	0	0	0	0	0	0	0	0	0	0	0	0	0	0	1	0	0	1	1	0	0	0	0	0	0	0	0	1	1	2	0	0
GJB4	0	1	0	0	0	0	0	0	0	1	1	0	1	0	1	0	0	2	0	0	0	1	0	5	0	0	0	0	0	0	0	0	0	0	0
ENSG00000255811	2	3	0	7	0	1	0	2	1	2	4	3	2	0	8	1	3	0	3	0	18	0	2	0	3	7	5	1	0	5	12	3	1	2	2
ENSG00000216162	0	0	0	0	0	0	0	0	0	0	0	0	0	0	0	0	0	1	0	0	0	0	0	0	0	1	0	0	0	0	0	0	0	0	0
GJB3	20	4	3	3	5	2	7	2	2	2	5	0	1	30	1	3	3	3	13	3	4	0	2	12	5	7	20	3	2	9	3	10	12	25	1
GJA4	1106	883	813	1631	625	727	941	609	418	1021	520	339	658	739	1326	688	126	535	452	366	578	733	816	1187	548	1227	581	597	1291	821	638	569	1404	861	417
ENSG00000230163	0	0	0	0	0	0	0	0	0	0	0	0	0	0	0	0	0	0	0	0	0	0	0	0	0	0	0	0	0	0	0	0	0	0	0
DLGAP3	28	15	14	24	42	49	23	9	19	23	13	7	17	50	24	7	13	8	10	5	9	11	11	9	11	6	4	5	41	22	50	14	14	11	9
ENSG00000252728	0	0	0	0	0	0	0	0	0	0	0	0	0	0	0	0	0	0	0	0	0	0	0	0	0	0	0	0	0	0	0	0	0	0	0
ENSG00000241014	189	142	67	198	67	26	238	81	69	174	143	37	102	100	121	134	18	135	120	26	154	24	119	29	128	42	17	56	27	169	77	81	123	83	59
ZMYM6	1097	1042	1347	1455	663	1017	1221	806	787	1109	1076	985	1292	1149	1696	1560	618	960	1219	1439	998	677	1319	1341	1282	1055	586	667	976	1307	813	1025	1210	974	750
ZMYM6NB	259	247	153	312	229	82	423	224	127	312	386	176	277	360	325	279	37	273	384	76	273	117	319	156	423	149	72	154	85	319	165	260	264	238	146
ENSG00000233940	0	0	0	0	0	0	0	0	0	0	0	0	0	0	0	0	0	0	0	0	1	0	0	0	0	0	0	0	0	0	0	0	0	0	0
ZMYM1	410	668	511	590	214	279	573	402	411	598	701	404	801	564	1117	951	153	629	546	427	634	163	632	421	853	376	198	290	271	749	420	355	359	326	229
EFCAB14P1	0	1	0	2	0	1	1	0	1	2	1	1	0	1	1	2	1	0	0	0	0	0	0	0	0	0	0	0	3	0	2	0	0	0	1
SFPQ	10946	9168	6819	14486	5548	6312	11351	6445	6742	8249	7436	6161	7442	8293	9943	9392	4023	7946	9678	5188	5727	3830	9913	5450	9870	5081	3848	6996	5616	7043	3912	6937	8267	5955	5734
ENSG00000201868	0	0	0	0	0	0	1	0	0	0	1	0	0	0	0	0	0	3	0	0	1	0	0	0	0	0	0	0	0	0	0	1	0	0	0
ZMYM4	2314	2700	2978	3252	1680	2414	3549	2200	2062	2725	3170	2759	3505	3816	3680	4075	1437	2930	3547	2874	2626	1992	3067	2826	3925	3049	1372	2529	2761	3425	1713	2157	2179	2289	1405
RN7SL503P	0	0	0	0	0	0	0	0	0	0	0	0	0	0	0	0	0	0	0	0	0	0	0	0	0	0	0	0	0	0	0	0	0	0	0
ENSG00000201542	0	0	0	0	0	0	0	0	0	0	0	0	0	0	0	0	0	0	0	0	0	0	0	0	0	0	0	0	0	0	0	0	0	0	0
RPL5P4	224	91	91	253	114	50	392	84	87	152	111	62	115	102	124	99	61	117	231	43	163	45	157	86	134	80	30	84	45	125	29	56	74	40	71
ZMYM4-AS1	0	0	0	0	0	0	0	0	0	0	0	0	0	0	0	0	0	0	0	0	0	0	0	0	0	0	0	0	0	0	0	0	0	0	0
RNY5P1	0	0	0	0	0	0	0	1	0	0	0	0	0	0	0	0	1	0	0	0	0	0	0	0	4	0	0	0	0	0	0	0	1	2	0
KIAA0319L	3677	3713	3305	3340	3897	2200	4333	2628	2215	3967	4252	3790	4477	6190	4841	4916	1456	4488	4575	3251	4029	3053	3856	3241	4481	3558	1448	2023	4102	4417	2952	3085	3171	3893	1303
ENSG00000236274	0	0	0	0	0	0	0	0	0	0	0	0	0	0	0	0	0	0	0	0	0	0	0	0	0	0	0	0	0	0	0	0	0	0	0
NCDN	1336	1180	1394	1250	577	1027	1646	774	681	1366	1226	953	1359	2282	1179	1121	340	1116	1340	957	1144	834	1119	860	1179	759	704	263	1864	1143	500	733	934	667	862
ENSG00000239636	17	8	7	6	12	3	18	3	0	2	4	0	4	3	12	1	1	5	2	1	4	4	3	5	16	7	3	2	4	10	10	39	29	4	10
TFAP2E	35	18	10	13	6	23	28	3	0	0	8	3	4	6	7	6	1	6	3	9	3	3	10	5	8	2	5	3	39	12	1	28	34	7	21
ENSG00000225306	0	2	1	0	0	0	1	0	2	0	0	0	0	0	0	1	0	1	0	0	0	0	0	0	3	0	0	0	0	0	0	0	0	0	0
PSMB2	2729	2273	2892	3360	2239	2343	3646	1745	1982	2612	2299	3119	2523	4202	2336	2838	2134	2039	3725	3172	2465	3262	2673	3823	3053	3085	2256	2500	4032	2232	1977	2911	3822	2308	2513
C1orf216	480	418	454	703	268	559	524	302	292	520	347	224	428	859	357	454	279	264	416	276	310	309	358	392	441	334	347	368	1083	438	359	384	545	325	530
CLSPN	2	28	133	7	27	248	6	7	13	7	15	46	22	89	15	27	30	12	13	15	6	59	4	73	43	68	64	130	155	13	43	114	122	69	86
ENSG00000232335	0	0	0	0	0	1	0	0	0	0	0	0	0	0	0	0	0	0	0	0	0	0	1	0	0	0	0	0	1	0	0	0	0	0	0
AGO4	730	976	959	814	755	480	805	562	652	886	794	646	886	1544	1056	1079	550	784	662	711	693	696	673	758	1083	826	404	766	743	1094	800	944	1340	911	492
AGO1	1663	1761	1962	2093	1244	1011	2520	1280	1341	1926	1702	1334	1776	1990	2036	2086	751	1697	1918	1487	1775	1228	1365	1508	2189	1388	812	834	943	2085	982	1390	1634	1340	599
ENSG00000221032	0	0	0	0	0	0	0	0	0	0	0	0	0	0	0	0	0	0	0	0	0	0	0	0	0	0	0	0	0	0	0	0	0	0	0
AGO3	205	352	268	219	143	202	222	220	196	254	257	273	388	436	409	483	104	264	244	176	186	186	296	217	357	166	123	84	392	383	176	280	299	237	126
ENSG00000232862	18	11	0	11	0	1	44	5	3	8	3	0	11	0	7	3	0	6	12	0	11	0	13	0	11	0	0	0	2	12	0	3	1	0	0
ENSG00000242815	2	4	0	3	0	1	10	1	0	4	4	0	3	0	4	4	0	4	5	0	3	0	2	1	5	0	0	0	0	5	0	0	0	0	0
TEKT2	323	135	6	218	1	0	304	78	17	180	137	5	175	1	208	154	0	74	155	8	146	1	131	6	116	2	2	7	2	163	2	18	9	1	1
ADPRHL2	1181	639	774	1175	887	817	1467	462	547	1000	722	741	801	1278	727	808	467	613	1156	721	840	840	771	950	851	563	394	484	1115	844	413	704	1024	568	554
COL8A2	996	1087	190	1141	489	453	1920	765	184	920	724	110	1453	59	982	833	303	544	1004	76	903	73	455	781	1299	29	519	68	30	891	509	748	2161	409	344
TRAPPC3	4394	3205	2674	4395	2696	2092	5332	2040	1779	3218	3147	3388	3648	4063	3510	3319	1780	2510	5491	2853	3348	2414	3874	3946	3584	3063	1906	2626	2985	3404	2376	2552	3439	3100	1935
MAP7D1	2758	2153	1713	3000	1521	1177	2045	1316	902	2096	1591	1142	1654	1655	1509	1670	1275	1066	2285	1137	1360	1621	1342	2432	1862	1606	1086	901	1193	1564	810	1852	3039	1302	974
THRAP3	6600	6586	4846	7168	3105	3996	8175	4511	4374	6497	6937	4339	8109	7909	8904	8593	2570	6496	7559	3296	6599	2779	6698	4837	7401	4271	2493	2888	3379	6934	3015	4879	5033	4934	2214
UBE2V2P4	0	0	0	0	0	0	0	0	0	0	0	0	0	0	0	0	0	0	0	0	0	0	0	0	0	0	0	0	0	0	0	0	0	0	0
SH3D21	879	549	117	752	242	247	835	349	119	781	629	47	531	139	547	743	13	1107	589	117	338	124	600	171	617	53	23	398	110	572	59	158	174	53	101
EVA1B	575	159	192	543	195	39	226	113	87	219	142	64	118	194	142	50	21	54	209	37	79	108	97	88	77	94	28	117	53	173	18	121	255	33	113
ENSG00000116883	604	125	15	293	44	58	467	93	28	314	119	7	112	32	156	189	2	270	175	19	105	16	150	18	177	8	11	97	8	136	8	52	27	12	74
STK40	1619	1640	2578	1769	2080	1754	1693	1161	1172	1564	1583	1533	1779	3364	1663	2069	1417	1651	1889	1611	1386	1796	1602	1389	1499	1765	899	617	1965	1560	1600	1693	1980	2030	993
LSM10	817	570	1077	1028	722	680	1278	416	566	833	697	762	761	1332	630	652	449	581	1193	881	749	899	798	1082	819	634	477	669	1574	659	496	839	943	638	714
RNU4-27P	0	0	0	0	0	0	0	0	0	1	0	0	0	0	0	0	0	0	0	0	0	0	0	0	0	0	0	0	0	0	0	0	0	0	0
OSCP1	725	610	339	746	256	253	776	422	276	637	705	528	734	437	765	824	198	549	958	630	690	304	975	598	596	318	225	288	350	713	462	312	293	332	247
ENSG00000201448	5	2	0	0	3	1	3	1	1	3	4	0	1	0	0	6	1	1	4	1	0	1	2	2	3	2	1	1	2	0	2	2	0	2	1
MRPS15	1828	1077	3296	2538	1342	1624	2511	838	1460	1440	1212	2235	1275	1755	1101	1415	1312	966	2528	3300	1252	1977	1653	3250	1306	2718	1656	2491	5329	1196	1359	1571	1753	1539	1789
CSF3R	72	119	282	121	102	110	174	68	37	73	57	69	140	86	95	91	93	40	54	78	59	144	66	175	133	52	30	34	365	124	110	342	863	82	113
FTLP18	0	0	0	0	0	0	0	0	0	0	0	0	0	0	0	0	0	0	0	0	0	0	0	0	0	0	0	0	0	0	0	1	0	0	0
ENSG00000234481	0	0	0	1	0	0	0	0	0	0	0	0	0	0	0	0	0	0	0	0	0	0	0	0	0	0	0	0	0	0	0	0	0	0	0
GRIK3	34	16	20	91	8	525	15	3	4	68	13	63	16	12	18	30	30	10	8	77	14	8	13	100	9	37	29	13	414	47	14	286	437	62	5
RNU6-636P	0	0	0	0	0	0	0	0	0	0	0	0	0	0	0	0	0	0	0	0	0	0	0	0	0	0	0	0	0	0	0	0	0	0	0
ENSG00000223944	0	0	0	0	0	0	0	0	0	0	0	0	0	0	0	0	0	0	0	0	0	0	0	0	0	0	0	0	0	0	0	0	0	0	0
RNA5SP43	0	0	0	0	0	0	0	0	0	0	0	0	0	0	0	0	0	0	0	0	0	0	0	0	0	0	0	0	0	0	0	0	0	0	0
RPS29P6	0	0	0	0	0	0	0	0	0	0	0	0	0	0	0	0	0	0	0	0	0	0	0	0	0	0	0	0	0	0	0	0	0	0	0
LINC01137	124	89	342	179	68	129	209	68	163	186	66	195	71	119	100	84	78	77	141	216	110	456	144	444	145	85	45	54	593	130	66	182	241	147	72
ZC3H12A	358	262	90	277	115	138	182	85	139	309	79	41	141	69	207	169	96	99	76	84	171	51	230	158	197	33	23	23	81	323	33	244	286	71	117
MEAF6	2847	2232	2541	3814	2476	2056	4238	1857	1940	2902	2587	2383	2468	5169	2886	3106	1656	2157	3744	2617	2587	2070	2756	3104	3251	2534	1450	2110	1591	2746	2001	2022	2286	2800	1403
SNIP1	612	675	419	741	262	353	672	576	335	646	693	415	770	716	1116	831	225	531	794	311	676	262	915	483	848	470	170	279	407	870	260	581	601	363	262
FTH1P1	1	0	1	1	3	1	2	1	1	1	0	1	2	2	1	0	0	0	1	1	1	2	2	1	1	2	4	2	2	1	0	0	3	3	0
ENSG00000237749	22	1	19	28	23	6	37	3	13	12	13	13	4	13	4	3	30	8	18	2	10	6	9	10	7	8	6	22	2	6	1	10	8	4	10
DNALI1	2463	1652	73	3213	225	11	3259	1334	619	2165	1613	824	1601	736	2074	1930	15	1603	1834	583	1903	369	2061	931	1918	409	176	589	92	2330	522	482	278	725	8
GNL2	1300	1227	1453	2406	886	1386	2338	998	1148	1372	1214	1219	1286	1970	1408	1485	896	950	1838	1353	1153	824	1387	1588	1390	1330	1120	1287	1669	1037	778	1186	1429	980	993
RSPO1	1	2	1	2	0	2	5	0	0	3	3	1	0	1	2	0	0	1	0	0	2	1	0	0	9	1	0	0	1	1	1	0	0	0	0
C1orf109	570	541	1024	867	575	791	817	600	860	769	825	907	780	748	699	973	428	643	952	655	623	607	832	726	967	884	590	523	1320	788	648	584	604	708	537
CDCA8	54	61	104	77	79	206	81	39	37	33	60	55	64	138	62	60	99	42	63	78	46	99	22	59	122	134	110	321	457	48	60	193	209	72	195
EPHA10	20	15	161	21	40	278	13	4	169	23	23	37	13	327	3	27	78	10	7	82	14	136	19	127	15	139	184	28	329	20	50	19	26	21	117
ENSG00000200421	0	0	0	0	0	0	0	0	0	0	0	0	0	0	0	0	0	0	0	0	0	0	0	0	0	0	0	0	0	0	0	0	0	0	0
ENSG00000238871	0	0	0	0	0	0	0	0	0	0	0	0	0	0	0	0	0	0	0	0	0	0	0	0	0	0	0	0	0	0	0	0	0	0	0
ACTN4P2	0	0	0	0	0	1	0	0	0	0	0	0	0	1	0	0	0	0	0	0	1	0	0	0	1	0	0	0	2	0	0	0	1	0	0
ENSG00000227416	3	0	1	0	1	1	0	0	0	0	0	1	1	0	0	0	3	0	0	0	0	0	0	0	0	1	0	0	0	0	0	0	0	0	0
MANEAL	172	137	553	237	539	654	264	130	749	189	169	398	142	1215	130	220	452	156	256	349	173	628	171	616	209	1230	746	299	1464	167	670	222	240	969	631
ENSG00000233728	0	0	0	0	0	0	0	0	0	1	0	0	0	0	0	0	0	0	1	0	0	0	2	1	0	0	0	0	0	0	0	0	0	0	0
YRDC	618	398	638	584	403	562	592	234	330	496	271	572	427	509	669	445	392	266	542	954	472	774	494	709	466	618	402	461	527	545	360	384	499	326	552
C1orf122	1199	533	1058	993	721	592	767	350	534	924	661	711	610	1014	414	473	721	396	1057	751	497	1071	649	946	486	714	471	509	1629	674	256	553	676	457	641
MTF1	135	346	146	114	68	146	49	224	117	178	258	163	284	361	416	444	107	266	174	113	178	96	249	193	293	130	102	83	174	294	124	298	259	189	70
ENSG00000230610	0	0	0	0	0	0	0	0	0	0	0	0	0	1	0	0	0	0	0	0	0	0	0	0	0	0	0	0	0	0	0	0	0	0	0
ENSG00000235673	0	0	0	0	0	0	0	0	0	0	0	0	0	0	0	0	0	1	0	0	0	0	0	0	0	0	1	0	0	0	0	0	0	0	0
ENSG00000230955	4	0	1	2	0	2	7	3	3	3	1	0	2	0	1	2	0	2	4	0	2	0	2	0	2	0	0	0	6	2	0	2	1	0	0
INPP5B	1224	849	922	1101	309	209	975	575	807	855	792	486	978	1409	1049	1138	265	773	861	619	824	347	694	763	1005	472	255	359	525	1065	376	1056	1106	757	554
ENSG00000252448	0	0	0	0	0	0	0	0	0	0	0	0	0	0	0	0	0	0	0	0	0	0	0	0	0	0	0	0	0	0	0	0	0	0	0
RNU6-584P	0	0	0	0	0	0	0	0	0	0	0	0	0	0	0	0	0	0	0	0	0	0	0	0	0	0	0	0	0	0	0	0	0	0	0
SF3A3	2589	2718	3074	3946	1954	2000	4088	2387	2354	3114	3170	2256	3432	3141	2982	3492	1512	2683	3901	2602	2808	1522	3322	3082	3708	2579	1519	2842	2813	3189	1796	2199	2507	1896	1636
RNU6-510P	3	0	0	1	0	0	0	3	1	3	0	0	1	0	1	2	0	1	0	0	0	0	0	0	0	2	0	2	2	1	0	0	0	0	0
FHL3	183	219	174	337	181	58	243	132	189	154	121	54	130	140	163	118	150	87	179	38	110	95	70	232	138	105	69	192	76	166	74	231	402	107	107
UTP11L	910	979	1151	1436	840	813	1212	677	869	857	815	966	1013	1834	1103	1121	620	585	1310	985	843	685	1047	1322	1082	1043	589	768	1541	875	721	877	1115	1005	715
POU3F1	9	4	7	2	3	18	12	1	1	8	3	4	3	1	2	3	0	0	2	5	1	1	1	13	21	14	0	2	0	5	0	48	30	0	2
ENSG00000224592	1	1	5	2	2	17	2	0	0	1	0	6	0	0	0	1	0	0	0	4	0	1	5	3	2	42	0	2	0	3	1	0	0	0	1
ENSG00000223589	0	0	0	0	0	0	0	0	0	0	0	0	0	0	0	0	0	0	0	0	0	0	0	0	0	0	0	0	0	0	0	0	0	0	0
ENSG00000237290	0	0	0	0	0	0	0	0	0	0	0	0	0	1	0	0	0	0	0	0	1	0	0	0	0	1	0	0	0	0	0	0	0	0	0
RNU6-753P	0	0	0	0	0	0	0	0	0	0	0	0	0	0	0	0	0	0	0	0	0	0	0	0	0	0	0	0	0	0	0	0	0	0	0
ENSG00000238063	0	0	0	0	0	0	0	0	0	0	0	0	0	0	0	0	0	0	0	0	0	0	1	0	1	0	0	0	7	0	0	0	1	0	0
ENSG00000215895	25	15	6	46	10	8	23	16	9	22	24	9	16	23	11	37	16	32	48	6	23	15	27	5	33	15	4	2	28	13	5	14	18	10	6
RRAGC	1031	1162	2053	1457	1768	2320	1645	927	1515	1209	1229	2468	1552	3309	1335	1826	1706	944	1552	2455	1259	2143	1348	2503	1567	2004	1642	1342	4033	1392	1707	1660	2227	1759	1255
ENSG00000228436	54	21	80	26	48	98	34	14	45	48	42	110	29	148	56	35	81	27	40	69	36	72	39	77	32	47	47	22	468	50	63	30	46	68	60
MYCBP	837	805	495	996	455	362	1129	644	342	892	921	563	958	643	722	1087	196	717	1527	677	912	342	960	675	1069	545	242	493	440	643	278	552	611	424	507
GJA9	0	0	0	0	0	0	0	0	0	0	0	0	0	0	0	0	0	0	0	0	0	0	0	0	0	0	0	0	0	0	0	0	0	0	0
RHBDL2	33	40	48	28	40	28	44	17	14	43	37	9	27	52	13	58	8	19	44	5	20	14	23	58	42	21	19	22	31	35	22	39	73	16	38
RNU6-605P	0	0	0	0	0	0	0	0	0	0	0	1	0	0	0	1	1	0	0	0	0	0	0	0	0	0	0	0	0	0	0	0	2	1	0
ENSG00000207466	0	0	0	0	0	0	0	0	0	0	0	0	0	0	0	0	0	0	0	0	0	0	0	0	0	0	0	0	0	0	0	0	0	0	0
ENSG00000235549	1	0	0	0	0	1	0	0	0	1	0	0	0	0	0	0	1	0	0	0	0	1	1	0	0	0	0	0	0	0	0	0	0	0	0
AKIRIN1	1744	2410	4020	2748	2137	2841	1945	1729	1766	2027	2268	2689	2686	4922	3080	2875	1269	1805	2844	4380	2230	2358	3278	3374	2513	2266	1428	1912	3459	2267	1830	2374	2378	2313	2207
NDUFS5	6573	3525	5999	6735	2280	3835	7722	2406	2921	4332	3516	5444	3911	6177	2903	2988	2744	2677	8853	8596	3686	4403	5045	9558	4294	4393	3147	5487	6400	3856	2040	4004	4212	4094	2954
MACF1	8641	13087	6560	9735	3617	6071	12326	7065	4592	11837	10981	4525	12479	15653	16821	15371	3793	14867	11208	4260	11722	3892	11043	7058	12052	4332	2578	1537	4466	15780	4870	9448	9184	9903	3302
RNU6-608P	0	0	0	0	0	0	0	0	0	0	0	0	0	0	0	0	0	0	0	0	0	0	0	0	0	0	0	0	0	0	0	0	0	0	0
RNA5SP44	0	0	0	0	0	0	0	0	0	1	3	0	0	0	0	0	0	0	0	0	0	0	0	0	2	0	0	0	0	0	0	0	0	0	0
ENSG00000226438	0	0	0	0	0	0	0	0	0	0	0	0	0	0	1	0	0	0	0	0	0	0	0	0	0	0	0	0	0	0	0	0	0	0	0
HSPE1P8	0	1	0	1	0	3	1	0	1	0	0	0	1	0	0	0	0	0	0	0	0	0	0	0	0	0	1	1	0	0	0	0	0	0	0
KIAA0754	69	566	214	111	39	284	54	279	117	203	654	155	741	259	881	886	150	632	385	36	229	161	388	158	322	194	144	45	45	577	345	240	70	114	57
BMP8A	392	1740	2	227	4	4	268	717	0	187	1910	29	1206	33	754	2570	0	835	3438	22	937	0	1262	6	178	1	7	0	1	251	0	399	106	4	4
ENSG00000242907	0	1	0	0	0	0	0	0	0	2	0	0	0	0	8	1	0	0	0	0	2	0	1	0	0	0	0	0	0	0	0	0	0	0	0
OXCT2P1	14	15	0	17	1	29	1	5	0	12	16	5	15	2	35	13	0	18	17	2	11	2	20	5	8	3	5	1	1	5	3	12	13	0	0
ENSG00000182109	383	121	117	242	72	60	86	71	116	163	76	57	74	99	118	117	82	124	100	57	70	56	115	33	74	57	18	30	52	124	147	62	115	63	105
PPIEL	68	50	65	68	22	28	43	33	53	62	37	19	51	85	69	70	39	53	40	20	25	32	59	14	45	48	14	9	21	49	77	22	33	51	16
PABPC4	4009	2886	6945	4539	7279	6112	5936	2574	4898	3270	3319	3337	3726	3846	4086	4128	8622	2850	3474	3849	3166	3779	3009	3947	4109	4423	2673	5437	3490	3570	2816	3979	5003	2219	2473
ENSG00000228060	2	0	0	0	1	0	6	0	0	1	1	0	0	0	0	2	0	0	3	0	0	0	2	0	0	0	0	0	0	2	1	1	0	0	0
SNORA55	1	4	3	1	3	8	0	3	2	4	3	3	4	3	3	2	6	6	1	0	4	2	6	5	3	8	3	7	5	3	1	2	3	4	4
HEYL	395	774	506	1237	144	508	640	371	166	769	362	136	531	156	880	750	171	377	360	126	317	224	503	446	252	771	230	404	206	569	143	256	292	192	386
ENSG00000225903	0	0	0	0	0	0	0	0	0	0	0	0	0	0	0	0	0	0	0	0	0	0	0	0	0	0	0	0	0	1	0	0	0	0	0
NT5C1A	0	0	38	1	21	21	0	0	1	2	2	23	1	67	0	4	3	4	0	8	2	23	1	14	0	1	7	0	0	0	6	8	2	66	8
HPCAL4	8	16	228	7	150	347	31	4	12	8	17	55	35	303	9	23	151	9	17	75	8	31	8	104	35	1	38	24	14	7	13	17	13	274	53
PPIE	2112	1490	1870	2036	1390	1171	2840	1157	1074	1678	1730	1523	1959	2235	1688	1845	742	1459	2413	1446	1701	1199	1771	1389	1862	1691	915	1602	1150	1724	1249	1405	1328	1301	1346
ENSG00000225333	2	0	0	2	0	1	0	1	0	0	1	1	0	1	1	0	0	0	0	0	0	0	0	0	1	1	0	1	1	1	0	0	1	1	1
RNU7-121P	0	0	0	0	0	0	0	0	0	0	0	0	0	0	0	0	0	0	0	0	0	0	0	0	0	0	0	0	0	0	0	0	0	0	0
BMP8B	524	845	165	490	403	605	503	510	89	317	647	90	930	807	815	806	40	535	743	27	437	48	471	50	423	302	193	124	200	403	49	327	242	200	278
OXCT2	59	23	3	22	10	18	25	27	4	4	29	26	27	1	56	18	2	13	59	8	19	4	16	4	15	17	33	3	96	18	11	20	13	8	11
ENSG00000261798	6	3	5	7	5	21	4	6	8	11	6	2	7	17	11	12	1	10	9	5	4	0	1	1	14	15	0	8	8	11	5	2	2	4	1
ENSG00000229213	0	0	0	0	0	0	0	0	0	0	0	0	0	0	0	0	0	0	0	0	0	0	0	0	0	0	0	0	0	0	0	0	0	0	0
TRIT1	1170	1017	931	1320	648	434	1666	636	783	1158	1153	776	1132	910	948	1247	431	1103	1471	797	1163	584	1270	753	1325	722	521	317	341	1062	630	531	568	615	684
ENSG00000202222	0	0	0	0	0	1	0	0	0	0	0	0	0	0	0	0	0	0	0	0	0	1	0	0	0	0	0	0	0	0	0	0	0	0	0
MYCL	785	275	65	274	239	148	651	278	36	389	887	46	420	217	523	345	86	560	861	76	650	75	544	90	933	99	49	35	69	242	94	261	257	37	59
ENSG00000236546	1	0	0	4	0	0	0	0	0	0	0	1	1	1	0	0	0	2	0	0	0	0	0	0	1	1	0	4	3	0	0	0	0	0	0
ENSG00000207356	0	0	0	0	0	0	1	0	0	1	0	0	0	0	1	0	0	0	0	0	0	0	1	0	1	0	0	0	0	0	0	0	0	0	0
MFSD2A	152	155	49	177	1032	1419	803	127	17	315	85	291	450	1242	2514	160	179	297	239	452	690	266	334	439	88	94	798	90	2296	295	1284	164	148	438	3436
ENSG00000228477	6	2	11	4	17	43	24	2	6	23	4	6	5	10	142	9	33	19	2	4	8	12	11	5	6	7	20	6	34	22	36	0	4	16	80
CAP1	7678	8568	7768	11623	4931	6587	11929	5868	4467	9328	8443	7439	9372	13546	7751	9705	4056	8152	11188	8587	8602	4441	7916	12273	11157	7765	5418	8132	5156	7529	5042	11106	15067	6313	6035
PPT1	4701	4688	4130	6854	3730	3131	8533	4317	2938	5074	4734	4565	5788	6010	5749	5364	2014	4128	6407	3122	5165	2054	5503	6180	7562	3639	2113	2786	5955	5220	4327	6717	10125	4179	3176
ENSG00000226745	0	0	1	0	0	0	0	0	1	0	1	0	0	0	0	0	1	0	0	0	1	0	0	1	1	1	1	1	0	1	0	0	0	0	0
RLF	958	1131	697	1338	713	754	1173	908	808	1168	1213	798	1339	1387	1391	1521	560	1101	1284	718	930	452	1021	808	1639	748	431	656	736	1357	673	846	815	818	527
RNU6-1237P	0	0	0	0	0	0	0	0	0	0	0	0	0	0	0	0	0	0	0	0	0	0	0	0	0	0	0	0	0	0	0	0	0	0	0
TMCO2	0	1	0	3	0	0	0	0	0	2	0	2	0	0	0	0	0	1	3	0	0	1	1	0	0	0	0	0	1	1	1	0	0	0	0
ENSG00000259943	472	435	468	604	179	559	1026	352	737	445	477	273	573	549	750	582	193	437	604	254	610	219	556	467	694	391	96	335	391	598	290	294	351	565	209
ZMPSTE24	1514	2913	2936	2878	1519	3621	2753	2090	1617	2476	2855	2404	3410	2666	3014	3809	1747	2432	3278	2581	2630	1709	2846	3062	3650	3389	2699	3168	2942	2529	3841	2408	2810	2419	2786
ENSG00000231296	0	0	0	0	0	0	1	0	0	0	0	1	0	0	0	0	0	0	0	0	0	0	0	0	0	0	0	0	0	0	0	0	0	0	0
ENSG00000225627	2	0	1	1	0	0	0	1	0	1	0	0	0	0	2	0	0	0	0	0	1	0	0	0	1	0	0	2	0	0	1	0	1	0	1
COL9A2	1329	596	235	1099	176	338	1672	598	175	953	704	57	890	91	766	622	327	683	825	53	605	36	655	150	846	325	477	3263	91	612	1640	330	251	44	2016
ENSG00000227311	7	4	5	5	10	3	9	2	2	7	4	1	4	7	1	4	15	1	11	0	6	3	7	2	5	6	9	10	1	7	2	6	6	0	6
SMAP2	1130	1132	1199	1187	728	626	2285	717	582	1119	988	748	1013	2857	1106	1039	327	957	1038	790	1020	538	868	1105	1982	562	505	646	848	1288	575	3397	3864	729	789
ENSG00000213172	2	1	0	0	0	2	0	0	0	0	0	1	0	0	1	0	0	0	0	0	0	1	1	0	0	1	0	0	0	1	0	0	0	1	0
ZFP69B	32	38	65	54	18	71	41	38	42	29	40	64	61	102	44	50	19	39	59	37	26	34	52	57	71	48	37	66	70	39	38	63	66	62	45
ENSG00000260920	48	33	70	34	40	76	69	34	63	51	38	40	42	83	38	50	18	32	46	53	37	33	31	62	50	62	44	68	82	40	43	40	72	46	75
ZFP69	217	138	175	238	126	126	225	108	125	182	175	164	153	150	157	205	76	99	218	189	131	193	197	173	195	126	88	151	107	197	163	146	200	81	109
ENSG00000238287	38	35	36	48	29	8	29	31	39	42	44	28	41	44	34	33	21	39	53	10	41	19	64	29	37	25	4	30	69	50	23	19	16	37	13
EXO5	235	274	264	307	103	258	378	208	203	221	223	203	279	192	469	286	119	260	307	196	228	128	301	276	304	229	128	256	392	280	166	189	257	150	158
ENSG00000227278	0	0	0	0	1	0	1	0	0	0	0	0	0	0	0	0	0	0	0	0	0	2	1	0	0	0	1	0	0	0	0	0	0	0	1
ENSG00000238186	0	0	0	0	1	2	0	0	4	0	2	0	0	0	0	0	1	0	2	0	0	3	0	0	0	0	1	0	1	0	0	0	0	1	0
ZNF684	263	198	534	341	160	248	227	147	265	192	235	253	220	129	330	371	239	139	298	580	197	266	277	382	296	230	113	241	197	246	220	179	158	160	178
ENSG00000236505	0	0	0	0	0	0	0	0	0	0	0	0	1	0	1	0	0	0	0	0	0	0	0	1	0	0	0	0	1	1	0	0	0	0	1
GTF2F2P2	0	0	0	0	0	0	0	0	0	0	2	0	1	0	6	1	0	1	2	0	0	0	2	1	3	0	0	1	29	0	0	0	0	0	0
ENSG00000243241	0	0	0	0	0	0	0	0	0	0	0	0	0	0	0	0	0	0	0	0	0	0	0	0	0	0	0	0	0	0	0	0	0	0	0
RIMS3	301	233	204	335	100	57	348	248	120	275	359	67	477	141	506	330	80	289	289	35	160	186	205	76	371	56	87	16	99	286	150	125	116	22	91
ENSG00000237899	11	15	19	18	13	4	11	3	6	11	7	21	8	5	7	17	2	9	11	11	13	7	10	17	9	18	8	6	18	6	9	7	14	8	12
NFYC	2434	2027	2739	2977	1949	1505	3037	1459	1754	2232	2220	2295	1903	1925	1885	2459	1123	1881	3013	2225	2011	1706	2014	2278	2326	2034	778	1713	1321	1952	1013	1542	1718	1269	844
MIR30E	0	0	0	0	0	0	0	0	0	0	0	0	0	0	0	0	0	0	0	0	0	0	0	0	0	0	0	0	0	0	0	0	0	0	0
MIR30C1	6	3	2	0	0	0	0	1	0	0	0	1	0	0	0	1	1	1	1	0	0	0	1	1	0	0	0	0	0	0	0	0	0	0	0
KCNQ4	48	14	54	95	9	37	22	18	25	55	18	39	11	24	44	14	32	19	5	23	2	41	18	16	6	9	23	13	57	18	24	6	14	19	11
CITED4	364	100	73	142	159	85	297	41	41	153	61	152	80	13	56	26	160	35	182	26	70	55	55	52	92	100	60	190	32	136	123	61	67	38	137
ENSG00000229528	0	0	0	0	0	0	0	1	0	0	0	0	0	0	0	0	0	0	2	0	0	0	0	0	0	0	0	0	0	0	2	0	0	0	0
ENSG00000228940	0	0	0	0	0	0	0	0	1	0	1	0	0	0	0	0	0	0	0	1	0	0	0	0	0	0	0	0	0	0	0	0	0	0	0
UBE2V1P8	0	0	0	0	0	0	0	0	0	0	0	0	0	0	0	0	0	0	0	0	0	0	0	0	0	0	0	0	0	0	0	0	0	0	0
CTPS1	264	375	1580	608	506	900	338	249	541	307	317	718	363	1031	357	430	483	280	340	757	250	799	360	841	416	934	736	1280	972	276	685	522	929	423	702
SLFNL1	20	16	3	13	6	2	21	8	6	17	8	15	16	8	18	21	8	15	13	9	15	1	10	6	14	1	2	11	18	20	9	12	13	10	13
SCMH1	1749	1599	1397	2308	1480	1114	2865	1183	1011	1833	1700	1683	1678	2535	1727	1846	795	1510	2060	1319	1670	1065	1607	1089	1626	1354	829	1216	800	1944	1065	950	1095	1474	680
ENSG00000215893	0	0	0	0	0	0	0	0	0	0	0	1	0	0	0	0	0	0	0	0	0	0	1	0	0	0	0	1	0	0	0	0	0	0	0
ENSG00000235358	3	1	2	12	4	0	2	0	0	2	3	3	0	2	7	9	2	1	2	0	4	0	4	1	0	0	0	0	23	2	0	2	2	5	1
ENSG00000213987	0	1	0	0	0	0	0	0	0	0	0	0	0	0	0	0	0	0	0	0	0	0	0	0	1	0	0	1	0	0	0	0	0	0	0
FOXO6	278	144	153	303	106	58	172	70	61	154	149	44	92	117	88	115	26	93	263	28	96	23	137	28	111	16	16	6	42	113	12	27	47	59	10
ENSG00000229901	44	13	2	29	13	3	34	7	16	40	17	11	12	14	23	29	0	30	25	2	11	13	22	2	16	2	1	1	8	22	9	5	9	10	3
RNA5SP45	0	0	0	0	0	0	0	0	0	0	0	0	0	0	0	0	0	0	0	0	0	0	0	0	0	0	0	0	0	0	0	0	0	0	0
EDN2	29	12	9	14	36	52	7	5	4	23	14	25	5	4	7	4	1	9	26	7	18	5	13	20	24	25	16	9	15	4	20	3	3	2	2
HIVEP3	923	652	356	755	320	90	1511	459	229	1030	800	244	796	685	838	943	59	900	920	119	925	86	844	223	1101	128	153	131	405	862	105	588	583	167	237
ENSG00000230881	0	0	0	0	0	0	0	0	0	0	0	0	0	0	0	0	0	0	0	0	0	0	0	0	0	0	0	0	0	0	0	0	0	0	0
ENSG00000230638	0	0	0	0	0	0	0	0	0	0	0	0	0	0	0	1	0	0	0	0	0	0	0	0	0	0	0	0	0	0	0	1	0	0	0
HNRNPFP1	0	1	0	0	0	0	0	0	0	1	0	0	0	0	0	0	0	0	0	0	0	0	0	0	0	0	0	2	0	1	0	0	0	0	0
ENSG00000228776	0	0	0	0	0	0	0	0	0	0	0	0	0	0	0	0	0	0	0	0	0	0	0	0	0	0	0	0	0	0	0	0	0	0	0
GUCA2B	0	1	0	0	0	0	0	0	0	0	0	0	0	0	0	0	0	0	0	0	0	0	0	0	0	0	0	0	0	0	0	0	0	0	0
GUCA2A	4	0	1	0	1	0	0	0	1	0	0	0	0	0	1	0	0	0	3	0	1	0	0	0	0	0	1	0	2	1	1	1	0	0	0
FOXJ3	2251	2856	2115	2749	1536	1456	3011	1852	1628	2573	2572	2015	2891	3318	2935	3441	1271	2552	2786	1853	2589	1569	2591	1749	3142	1776	1003	1902	1257	3014	1571	1710	1929	1768	1238
ENSG00000242821	0	0	0	0	0	0	0	0	0	0	0	0	0	0	0	0	0	0	0	0	0	0	0	0	0	0	0	0	0	0	0	0	1	0	0
ENSG00000227527	0	2	0	0	0	0	0	0	1	0	0	0	0	1	1	0	0	0	0	0	0	0	1	1	0	0	0	0	1	0	0	0	0	0	0
RIMKLA	32	37	332	21	43	158	68	17	66	39	21	98	48	56	34	52	47	64	46	183	39	113	32	153	40	43	60	81	159	55	71	13	15	6	138
ENSG00000235002	0	0	1	2	0	0	0	0	1	0	0	0	0	0	0	0	0	0	0	0	0	0	0	0	4	0	0	3	0	1	0	0	0	0	0
ZMYND12	489	256	157	392	129	155	653	169	169	578	455	551	402	233	406	395	67	374	594	368	459	271	405	488	428	307	34	303	266	485	156	213	226	306	40
PPCS	2609	2151	4322	3712	2026	1936	4454	1785	2665	2948	2503	3750	2992	3343	2416	3033	1211	1917	5353	5584	2577	3192	3398	5173	3503	2984	1322	1823	3372	2587	1732	2796	2757	2636	1602
CCDC30	703	596	620	660	217	259	771	375	382	676	620	364	786	369	748	801	186	664	577	493	718	214	677	429	642	440	142	359	158	760	436	273	199	336	189
ENSG00000230116	0	1	1	1	1	0	2	0	2	1	1	0	2	1	4	3	2	0	2	0	0	1	1	2	2	0	0	2	2	1	1	2	0	0	1
TMSB4XP1	1	4	6	2	0	1	5	1	0	7	0	1	3	6	2	3	5	1	2	0	2	0	4	2	2	1	2	0	1	0	2	7	13	2	1
RNU6-536P	0	0	0	0	0	0	0	0	0	0	0	0	1	0	0	0	0	0	0	0	0	0	0	0	0	0	0	0	0	0	0	0	0	0	0
ENSG00000236180	0	0	0	1	0	0	0	0	0	0	0	0	0	0	0	0	0	0	0	0	1	0	1	0	1	0	0	0	0	1	0	0	0	0	0
PPIH	1109	598	952	1226	507	640	1619	522	733	918	938	649	787	549	815	782	444	804	1494	674	897	584	887	821	1188	691	496	967	768	851	477	678	678	417	848
ENSG00000234917	6	6	4	12	2	4	16	2	5	12	4	3	6	1	6	6	1	14	13	0	4	5	5	3	11	6	2	3	2	0	1	3	2	3	5
YBX1	11712	9723	19213	17071	6988	7816	21048	7869	10898	12730	11171	10831	10805	12767	11357	11778	9012	11287	17840	14457	12288	6556	11104	14838	14113	11008	7908	12346	8165	11151	6004	10164	12101	7784	9470
CLDN19	0	0	0	2	0	0	0	2	0	1	0	0	0	0	0	0	0	0	0	0	0	0	2	0	1	0	1	0	0	3	0	0	0	0	0
LEPRE1	1129	667	620	1163	696	613	1231	483	507	905	566	493	597	612	626	576	345	512	1044	380	593	450	559	692	728	589	407	719	623	751	369	757	790	386	811
ENSG00000234866	0	0	0	0	0	0	0	0	0	0	0	0	0	0	0	0	0	0	0	0	0	0	0	0	0	0	0	0	0	0	0	0	0	0	0
C1orf50	485	304	517	581	257	111	601	331	314	447	361	324	405	472	392	341	151	313	652	293	442	208	406	322	427	353	210	305	357	462	220	340	384	267	242
ENSG00000228452	0	0	0	0	0	0	0	0	0	1	0	0	0	0	0	1	0	0	0	0	0	0	0	0	2	0	0	0	0	0	0	0	0	0	0
CCDC23	781	492	381	866	306	211	1282	357	337	674	450	430	603	742	612	480	206	409	769	391	549	219	531	491	546	408	282	466	298	588	209	738	698	340	332
ERMAP	1228	927	812	1184	534	530	1279	834	728	1168	1435	642	1562	1526	1491	1441	220	1312	1615	787	1384	591	1179	692	1628	449	398	920	414	1865	447	719	868	594	588
ENSG00000243153	18	30	12	25	1	4	26	23	11	34	25	10	37	46	22	34	0	30	27	4	26	3	33	11	49	1	1	2	21	44	2	18	17	20	4
ENSG00000241784	3	1	4	3	1	0	0	1	2	2	2	2	1	2	6	4	0	6	4	1	2	2	0	1	3	0	0	1	5	8	0	0	0	0	2
ENSG00000228192	31	19	23	58	23	11	58	19	19	49	27	19	26	103	18	37	4	31	51	17	30	20	30	25	46	11	9	15	55	25	0	36	41	32	16
ZNF691	677	552	403	873	299	205	1080	423	390	565	580	385	654	740	539	683	139	621	769	402	583	222	465	357	729	344	166	395	394	616	256	513	510	362	256
ENSG00000233708	0	0	0	1	0	1	0	0	0	0	0	0	0	1	0	0	0	0	0	0	1	0	0	0	1	0	0	1	4	0	0	0	0	0	0
ENSG00000237090	0	1	0	0	0	0	0	1	0	0	0	0	0	1	0	0	0	0	0	0	0	1	0	0	0	2	0	0	0	0	1	0	0	0	0
ATP6V1E1P1	2	0	4	3	1	1	3	1	5	3	2	1	4	6	4	2	0	2	6	2	3	2	0	7	2	5	3	2	4	0	3	5	5	6	1
SLC2A1	832	786	1432	949	810	1041	1035	507	554	935	586	600	915	1243	780	835	999	642	958	1453	646	605	1031	1477	954	841	454	524	1994	894	394	771	817	671	594
SLC2A1-AS1	67	29	51	53	81	8	24	7	5	33	4	26	27	47	31	12	6	13	43	49	33	26	36	63	32	38	14	7	182	45	44	63	49	19	7
RNU6-880P	0	0	0	0	0	0	0	0	0	0	0	0	0	0	0	0	0	0	0	2	0	0	0	0	0	1	0	0	0	1	0	0	1	0	0
RNU6-870P	0	0	0	0	0	0	0	0	0	0	0	0	0	0	0	0	0	0	0	0	0	0	0	0	0	0	0	0	0	0	0	0	0	0	0
FAM183A	1	0	0	0	3	5	8	4	0	48	2	10	3	118	1	5	0	1	0	1	6	1	6	1	15	0	2	0	2	4	1	0	1	0	0
EBNA1BP2	2144	1786	2752	2809	1547	1426	2692	1409	1471	1962	1915	1863	2211	2490	1885	2183	1419	1359	3210	2162	1958	1434	2306	2227	2132	1941	1241	1962	1645	2031	1396	1509	1527	1752	1574
WDR65	127	52	11	133	2	5	255	78	12	146	144	17	155	65	131	120	3	123	86	21	122	8	141	9	117	14	9	19	8	154	19	53	22	13	29
RNA5SP46	0	0	0	0	0	0	0	0	0	0	0	0	0	0	0	0	0	0	0	0	0	0	0	0	0	0	0	0	0	0	0	0	0	0	0
TMEM125	2270	1188	832	2079	1282	579	2319	869	503	1697	1623	751	1429	1332	970	1451	548	1584	3348	532	1894	532	1279	826	1513	951	391	332	925	1664	774	858	1217	921	75
C1orf210	978	776	510	803	527	476	1094	466	331	1004	1066	475	873	1384	759	881	251	965	1311	486	1112	250	953	556	1124	588	393	512	527	909	563	362	535	592	1
TIE1	1293	1441	808	1500	497	463	1413	623	758	1376	807	679	971	948	1485	1157	338	805	986	289	966	429	776	1159	798	670	457	657	264	1468	513	819	992	546	499
MPL	20	26	4	30	3	20	18	19	12	35	30	13	30	11	18	17	0	26	27	3	29	9	27	11	24	11	1	1	17	43	1	2	5	9	3
ENSG00000234694	103	28	115	75	53	26	114	26	65	73	42	61	45	48	39	39	42	32	85	63	71	53	31	63	51	105	37	13	64	43	29	28	46	71	10
CDC20	91	67	129	60	67	357	187	18	37	68	75	41	103	229	40	71	115	50	86	79	94	153	32	109	146	116	174	696	622	27	96	218	260	57	1077
ELOVL1	2821	2759	1660	3450	2098	2157	3949	1670	1091	2918	2631	1466	2567	3996	2293	2820	1441	2599	4307	1819	3267	1587	2195	2682	2707	1597	1781	2234	1062	2164	1857	2128	3010	1550	2065
MED8	1637	1193	1113	2101	1291	970	2211	983	631	1590	1416	904	1362	1990	1228	1475	691	1192	2189	1179	1423	870	1368	1249	1562	1257	744	977	1656	1317	665	1365	1564	1002	933
ENSG00000229431	0	0	0	0	0	0	1	0	0	1	0	1	0	0	0	0	0	0	0	0	0	1	0	0	0	0	0	0	2	0	1	0	1	0	0
SZT2	1820	1644	714	1875	724	625	2021	1143	806	1568	1755	800	1693	1554	1958	1975	426	1934	1580	565	1357	494	1290	613	1524	696	438	596	625	1968	690	1182	1203	1033	569
SZT2-AS1	10	1	1	3	2	3	11	4	2	4	3	1	0	2	5	3	2	0	0	4	3	0	1	0	2	0	0	2	0	3	0	1	2	3	2
HYI	1767	874	593	1664	880	601	1730	697	544	1143	707	408	756	485	821	847	231	754	1032	399	644	458	880	434	834	462	168	467	13	937	200	411	701	897	191
HYI-AS1	25	7	1	14	2	3	10	5	1	10	6	3	5	4	7	11	2	11	15	2	9	1	8	4	6	11	5	4	20	14	5	0	5	1	11
PTPRF	4238	4854	2271	6006	4495	10831	8371	5684	2708	6087	6404	2629	5656	7598	4482	5639	6729	6101	6030	1043	4121	2909	5911	4309	8490	1334	2057	1290	1024	6249	2075	3444	4712	4503	652
KDM4A	1868	2071	2354	2024	1683	2476	2373	1408	1462	2090	2069	2159	2301	3323	2079	2734	1165	2111	2706	1657	1910	1683	2094	2323	2646	1662	1359	1343	2798	2373	1223	1821	1750	1658	1205
KDM4A-AS1	3	3	15	6	9	18	11	3	11	3	4	7	7	8	4	9	4	7	7	4	14	7	5	11	11	0	1	12	4	6	8	4	1	3	4
ST3GAL3	717	485	540	871	256	205	1012	452	444	693	655	353	669	623	612	638	134	506	705	395	686	287	618	418	564	372	154	470	160	620	226	313	325	359	261
ENSG00000229444	3	1	80	0	3	23	5	0	11	2	0	20	2	0	0	2	0	0	3	38	0	32	1	106	0	0	0	0	7	0	2	0	0	7	0
RNU6-1058P	0	0	0	0	2	0	0	0	0	0	0	0	0	0	0	0	0	0	0	0	0	0	0	0	0	0	0	0	0	0	0	0	0	0	0
ENSG00000233674	1	0	0	0	0	0	0	0	0	0	0	0	0	0	0	0	0	1	0	0	0	0	0	0	0	0	0	0	0	0	0	0	0	0	0
SHMT1P1	1	2	0	1	1	0	0	1	2	2	0	2	2	2	0	2	0	2	2	1	0	1	1	4	1	0	1	2	2	1	1	1	0	0	1
ARTN	52	13	22	41	9	5	36	14	8	29	21	35	24	26	25	21	6	16	17	13	13	15	28	18	18	22	17	9	62	28	10	4	14	20	6
ENSG00000237950	25	35	44	44	26	35	42	21	28	32	29	41	26	27	29	35	28	41	31	29	24	29	50	24	26	34	16	19	42	49	66	23	21	42	35
IPO13	1996	1631	3286	1826	1276	1669	2366	1294	1195	1572	1886	2016	1991	3244	1712	2165	899	1574	2162	2003	1637	1410	1665	1831	1672	2165	1358	1111	2871	1583	1440	1210	1622	1562	1173
DPH2	480	428	933	688	417	700	597	444	560	447	446	600	533	510	423	581	589	425	624	847	447	592	519	738	506	517	604	620	604	443	372	442	589	425	727
ATP6V0B	5395	3260	6226	5223	5782	6638	5238	2362	2913	4151	3271	5922	3499	5356	2994	3249	3351	2555	7156	7859	3541	6550	4359	8691	3578	5338	4072	4485	7462	3282	3013	4233	5689	3653	4483
B4GALT2	872	583	551	1022	314	576	984	450	429	574	632	389	568	733	391	587	276	382	854	386	513	403	533	670	550	691	305	451	245	426	171	367	489	225	273
CCDC24	1175	579	637	1293	282	322	1193	481	482	878	718	394	727	682	494	678	221	587	937	388	544	354	765	326	699	490	158	424	211	645	330	291	287	335	213
SLC6A9	250	201	376	182	182	534	253	126	190	189	146	115	156	532	191	164	745	151	139	126	167	703	112	186	167	355	445	83	202	215	177	108	305	53	229
ENSG00000230615	0	0	0	0	1	1	0	0	0	0	0	0	1	0	0	0	0	0	0	0	0	0	0	0	0	0	0	0	0	0	0	0	0	0	0
ENSG00000227163	0	0	0	0	0	0	0	0	0	0	0	0	0	0	0	0	0	0	0	0	0	0	0	0	0	0	0	0	0	0	0	0	0	0	0
RN7SL479P	0	0	0	0	0	0	0	0	0	0	0	0	0	0	0	0	0	0	0	0	0	0	0	0	0	0	0	0	0	0	0	0	0	0	0
KLF17	0	0	0	0	0	0	0	0	0	0	0	0	0	0	0	0	2	0	0	0	1	0	0	2	0	0	0	0	0	0	0	3	0	0	0
ENSG00000233514	2	3	0	3	2	4	5	0	1	4	6	4	1	5	2	0	3	1	2	1	1	4	4	2	2	6	2	6	4	2	0	3	4	0	1
ENSG00000239275	1	0	0	0	0	0	0	0	0	0	0	0	0	0	0	0	0	0	0	0	0	0	0	0	0	0	0	0	0	0	0	0	0	0	0
ENSG00000226804	0	0	0	0	0	0	0	0	0	0	0	0	0	0	0	0	1	0	0	0	0	0	0	0	0	0	0	0	0	0	0	0	0	0	0
ENSG00000200171	0	0	0	0	0	0	0	0	0	0	0	0	0	0	0	0	0	0	0	0	0	0	0	0	0	0	0	0	0	0	0	0	0	0	0
OOSP1P1	0	0	0	0	0	0	0	0	0	0	0	0	0	0	0	0	0	0	0	0	0	0	0	0	0	0	0	0	0	0	0	0	0	0	0
ENSG00000227994	0	0	0	0	0	0	0	0	0	0	0	0	0	0	0	0	0	0	0	0	0	0	0	0	0	0	0	0	0	0	0	0	0	0	0
DMAP1	2238	1344	1231	2146	799	797	2313	979	990	1703	1329	945	1385	720	1439	1510	653	1424	1620	1079	1290	741	1558	918	1482	1010	504	1080	767	1531	860	883	986	917	856
ERI3	1862	1257	1700	2159	1013	1055	2287	1050	1226	1697	1577	1421	1771	1287	1471	1661	965	1382	2395	1634	1579	1392	1859	1750	1654	1431	863	1605	1221	1434	881	1025	1105	1005	1008
ERI3-IT1	1	2	1	2	2	0	0	1	0	1	2	1	0	2	0	5	0	2	1	0	0	2	1	1	1	1	0	0	0	7	2	2	0	2	2
ENSG00000252146	0	0	0	0	0	0	0	0	0	0	0	0	0	0	0	0	0	0	0	0	0	0	0	0	0	0	0	0	0	1	0	0	0	0	0
RNU6-369P	0	0	0	0	0	0	0	0	0	0	0	0	0	0	0	0	0	0	0	0	0	0	0	0	0	0	0	0	0	0	0	0	0	0	0
RNF220	2091	1723	2342	2616	2095	1141	3367	1198	1556	2079	1670	1573	1688	2273	1588	1916	1345	1487	2248	1524	1682	1490	1599	1909	2056	1639	940	1290	993	1747	1162	1457	2029	1443	1107
TMEM53	357	191	333	298	220	348	414	178	232	230	249	341	299	428	273	209	239	199	405	317	263	356	277	397	296	254	205	242	404	250	199	236	280	231	187
C1orf228	40	12	17	24	16	5	47	10	16	30	25	22	23	22	38	15	14	23	13	12	25	8	16	18	45	6	3	13	27	31	20	45	42	14	11
RNU5F-1	168	29	3	62	1	0	31	18	0	89	10	0	14	0	0	9	1	12	22	0	3	0	24	4	42	0	0	0	2	1	0	3	2	0	1
ENSG00000259794	0	0	0	0	0	0	0	0	0	0	0	0	0	0	0	0	0	0	0	0	0	0	0	0	0	0	0	0	0	0	0	0	0	0	0
RNU5D-1	145	5	0	18	2	1	2	5	2	32	4	2	3	0	4	2	0	2	5	2	3	0	5	2	10	0	0	0	1	1	0	5	1	0	3
KIF2C	66	81	131	66	54	223	116	39	31	104	100	39	93	345	85	86	91	55	99	70	93	108	57	62	138	166	129	606	220	64	68	175	210	56	174
ENSG00000225721	13	6	9	16	6	4	9	4	6	6	11	4	12	9	5	3	13	8	7	1	7	8	7	14	5	5	3	1	7	7	0	3	3	8	2
ENSG00000243223	0	0	0	0	0	0	0	0	0	0	0	0	0	0	0	0	0	0	0	0	0	0	0	0	0	0	0	0	0	0	0	0	0	0	0
RPS8	38640	23737	61092	45654	51887	27324	66159	22322	44764	30773	27997	23979	28743	27935	25768	27237	69772	20761	43889	21872	30888	17791	35261	38976	40227	49544	31046	59157	15502	32847	24888	33159	33405	34651	38857
SNORD46	2	4	4	7	5	2	10	2	3	4	5	3	1	9	6	3	3	0	0	2	0	0	3	2	6	1	1	1	3	2	3	1	4	1	4
SNORD38A	1	0	0	0	0	0	0	0	0	0	0	0	0	0	0	0	0	0	0	0	0	0	0	0	0	0	0	0	0	0	0	0	0	0	0
SNORD38B	0	0	0	0	0	0	0	0	0	0	0	0	0	0	0	0	0	0	0	0	0	0	0	0	0	0	0	0	0	0	0	0	0	0	0
RPS15AP11	24	13	20	15	19	19	20	6	14	14	9	6	9	14	6	14	64	5	15	5	14	8	8	16	19	27	2	26	12	5	16	17	9	8	13
BEST4	60	18	1	32	3	5	29	14	4	37	26	6	29	2	23	17	5	21	35	0	23	17	14	13	31	4	4	0	44	34	3	13	10	27	3
PLK3	691	427	201	492	342	324	246	184	115	343	113	139	264	350	198	275	246	116	186	115	164	195	287	296	270	81	69	57	18	207	93	370	705	211	194
TCTEX1D4	84	23	3	81	6	9	39	11	7	72	3	4	38	6	14	11	9	17	41	3	23	14	16	7	13	1	0	1	1	57	0	12	6	14	1
BTBD19	298	381	74	389	194	91	276	161	48	323	187	59	224	186	353	414	111	257	211	26	201	107	279	50	189	42	19	36	11	344	69	117	199	164	175
PTCH2	201	194	9	206	20	11	234	73	11	237	89	8	116	12	132	165	9	56	71	8	71	5	108	13	125	17	14	29	50	269	24	57	48	17	54
RNU5E-6P	0	0	0	0	0	0	0	0	0	0	0	0	0	0	0	0	0	0	0	0	0	0	0	0	0	0	0	0	0	0	0	0	0	0	0
ENSG00000226499	1	0	4	4	3	2	2	0	1	0	1	1	0	1	2	2	13	1	1	0	3	3	3	1	3	4	0	1	1	0	2	0	1	0	2
EIF2B3	766	676	946	808	513	578	978	400	610	723	557	959	737	638	584	651	434	493	1026	908	619	485	718	872	778	745	648	767	732	673	594	638	848	722	823
RNA5SP47	0	0	0	0	0	0	0	0	0	0	0	0	0	0	0	0	0	0	0	0	0	0	0	0	0	0	0	0	0	0	0	0	0	0	0
CCNB1IP1P1	1	2	3	1	1	0	0	1	1	0	3	1	0	0	0	1	0	0	0	2	0	0	2	1	0	0	2	3	1	1	0	0	0	1	1
ENSG00000232369	0	1	0	0	0	0	1	0	0	3	0	1	1	0	1	0	0	0	0	0	1	0	0	1	0	0	0	0	2	0	1	0	0	3	0
ENSG00000154999	0	0	1	0	1	0	1	0	0	0	0	0	1	0	1	2	2	0	0	1	1	3	1	0	0	0	1	0	0	0	1	0	1	2	0
HECTD3	1377	1387	1408	1721	1198	1233	1908	791	919	1375	1204	1308	1332	1757	1175	1391	1003	1193	1613	1154	1143	1002	993	1424	1380	1281	853	894	1153	1194	713	1230	1610	857	758
UROD	3968	2323	2541	3708	1772	1882	4772	1768	1707	3185	2876	2428	2744	3631	2512	2708	1410	2224	4286	2248	2838	1987	2924	2555	2882	1899	1318	1835	3518	2414	1656	1686	1949	1863	1892
ZSWIM5	640	672	151	607	410	152	751	481	160	714	688	270	713	577	636	904	73	868	796	244	579	82	725	153	787	64	32	260	409	822	153	297	223	402	129
OSTCP5	2	0	0	0	0	1	0	0	0	0	0	0	2	0	2	1	0	0	0	0	0	0	0	1	1	0	1	0	0	0	1	0	0	0	0
HPDL	102	33	52	82	6	81	78	34	56	69	89	44	78	2	44	35	10	34	72	8	41	32	92	21	74	5	3	63	33	29	42	11	8	14	8
MUTYH	825	399	386	882	238	237	858	373	253	598	531	329	536	426	435	478	174	434	665	230	350	203	560	270	613	367	163	285	208	476	284	308	420	295	254
TOE1	876	656	517	867	314	299	872	487	402	732	646	381	633	910	714	786	142	612	863	259	660	252	816	359	790	265	144	313	367	644	205	492	547	490	307
TESK2	295	343	119	277	157	105	347	190	102	321	254	164	331	260	402	264	118	292	341	114	284	86	235	141	411	250	165	402	270	380	187	271	243	190	158
ENSG00000238945	0	0	0	0	0	0	0	0	0	0	0	0	0	0	0	0	0	1	0	0	0	0	0	0	0	0	0	0	0	0	0	0	0	0	0
ENSG00000236872	0	0	0	0	0	0	0	0	0	0	0	0	0	0	0	1	1	0	0	0	0	0	0	0	0	0	0	1	0	1	0	0	0	0	0
CCDC163P	236	54	89	278	53	32	84	125	161	207	81	21	66	37	139	179	40	163	298	72	143	95	182	92	87	79	23	145	119	179	128	88	82	95	54
MMACHC	237	305	824	313	153	373	313	221	394	343	360	572	334	419	256	419	367	402	355	476	258	315	323	880	455	339	208	172	310	354	162	247	245	371	254
PRDX1	39630	20021	5141	34628	20229	10880	34654	17816	5015	26511	24486	24000	29424	17568	19809	29559	8866	17992	70430	29467	33011	20915	32581	12434	28621	25456	13645	30543	22850	22118	38519	15348	20682	13142	16314
HMGB1P48	1	0	0	0	0	0	0	0	0	1	0	0	0	0	0	0	0	0	0	0	0	0	1	0	0	0	0	0	0	0	0	0	0	0	0
AKR1A1	4944	3444	2048	5395	4049	3037	6405	2704	1568	3889	3737	3342	4037	3711	3207	4807	1505	3122	7844	2089	4272	2656	3921	3516	4328	2338	1723	1836	4716	3761	2372	4194	5818	2506	1816
NASP	3125	2608	2107	4530	1783	2253	4107	2005	1933	2842	2472	2428	2730	3616	2877	2913	1228	2135	3546	1738	2365	1483	3098	2200	3139	1633	1239	2536	2056	2578	1513	2408	2674	1816	2026
CCDC17	143	41	21	57	18	15	78	29	17	111	48	22	30	43	45	57	19	55	37	19	24	27	39	15	36	11	5	11	10	48	12	21	43	13	14
GPBP1L1	5089	5743	6420	5912	3516	2388	6491	4300	3502	5347	6394	5168	6926	9707	6361	7822	2545	5416	7469	5335	5699	4394	6553	5258	7218	4285	1911	2619	3090	6191	2980	4413	4713	5143	1881
RPS15AP10	3	4	4	2	6	3	9	3	2	0	5	4	7	5	6	4	3	10	3	1	3	4	2	1	2	3	1	4	1	2	3	3	4	2	4
ENSG00000234329	3	10	8	15	13	7	9	3	6	5	8	4	9	6	10	15	6	11	13	13	6	6	5	5	8	1	2	6	1	10	6	11	10	18	6
TMEM69	1153	891	1337	1227	921	879	1722	639	879	1058	883	1146	962	1086	964	1098	524	757	1325	1268	869	777	934	1553	1239	1080	736	1021	1568	1069	749	830	1004	1117	826
IPP	507	899	756	588	347	621	523	703	562	707	1153	847	1235	2328	1201	1342	269	904	1074	779	874	560	1057	852	1174	691	341	454	1185	1144	514	654	667	1195	260
ENSG00000230896	183	80	71	159	86	69	189	73	70	121	112	82	97	153	92	119	27	88	197	85	137	63	140	81	157	89	31	35	125	100	58	57	49	88	36
ENSG00000236111	2	2	4	4	5	3	7	4	6	1	4	4	1	4	0	3	5	2	5	2	5	5	2	2	3	7	3	6	1	2	2	2	2	1	1
MAST2	956	808	1105	985	818	789	1186	592	679	883	865	1216	807	2817	731	913	725	732	654	821	738	1141	667	894	651	1102	693	727	1572	837	865	571	739	1072	769
TMA16P2	1	0	1	0	3	3	0	0	1	0	0	1	1	1	0	1	1	0	0	2	0	1	2	0	0	2	3	0	3	0	2	0	1	1	2
PIK3R3	2260	1864	5069	2203	1839	5317	2011	1703	1703	2524	1611	3108	2646	3346	1639	2952	1852	1795	2042	3294	1198	2034	1681	3414	2320	3358	1272	763	16300	2110	1226	2154	2913	2101	1638
ENSG00000226957	0	0	0	0	0	1	0	0	0	1	0	0	0	1	0	0	0	1	0	0	1	0	0	0	0	0	0	1	0	0	0	0	0	1	3
ENSG00000233114	0	0	0	0	0	0	0	0	0	0	0	0	0	1	0	0	0	0	0	0	0	1	0	0	0	0	1	0	0	0	0	0	0	0	1
ENSG00000227857	14	7	11	20	7	2	13	4	8	11	13	11	10	11	3	11	0	8	13	0	9	6	13	3	12	4	0	0	73	9	4	9	6	2	2
TSPAN1	7244	4378	1813	9547	4373	5201	10596	3449	843	8339	6279	804	7245	256	5098	9124	910	10129	17736	599	6462	1634	4021	5324	9890	1352	1183	1148	15182	6948	458	7060	11512	603	2875
ENSG00000250719	0	0	0	0	0	0	0	1	0	0	0	0	0	0	0	0	0	0	0	0	0	0	0	0	0	0	0	0	0	0	0	0	0	0	0
POMGNT1	4085	3230	4374	4236	2508	2319	4411	2160	2040	3330	3733	2452	3351	2871	3378	3914	1463	3617	5707	2867	3436	2516	3509	3226	3650	2157	1632	1409	2368	3412	1340	2344	2697	2191	2305
LURAP1	517	558	489	518	305	122	400	365	129	452	551	179	517	128	671	664	17	604	791	298	455	115	418	225	574	100	29	77	142	641	18	302	339	321	125
RAD54L	56	19	71	49	25	131	57	26	13	38	29	21	30	37	16	25	18	41	30	31	21	49	23	25	65	47	45	205	142	42	18	68	75	39	129
LRRC41	3060	2672	2426	3002	2153	1822	3525	2174	1872	3346	3196	2453	3123	3166	2937	3119	1217	2911	3854	2170	2848	2053	2882	2413	3005	1887	1298	1662	3254	2952	1174	1940	2169	2406	1159
UQCRH	4305	2913	12597	4813	5186	8367	5780	2215	6942	4283	3612	7431	3399	5232	2632	3711	8365	2836	6704	12187	3479	5469	4638	12662	4783	8401	5400	10240	7702	3424	3838	3916	3999	4193	5717
NSUN4	971	972	1064	1178	526	586	1046	846	515	833	1213	747	1308	1134	1329	1402	416	963	1481	932	910	538	1244	829	1237	672	557	591	1262	1038	686	739	919	765	414
ENSG00000243685	0	1	1	0	0	3	1	1	4	1	1	3	0	2	4	3	0	2	1	0	0	0	0	2	0	0	1	0	0	1	0	1	0	2	1
ENSG00000225779	0	0	0	0	1	2	0	0	2	1	0	0	1	0	0	0	0	0	0	0	0	0	2	0	0	0	0	2	0	0	1	2	0	1	1
FAAH	3888	1622	561	2470	1667	1349	2824	1080	642	2085	1997	2046	1683	1142	1967	2085	721	1997	2716	1190	1720	755	2040	776	1624	1707	773	1615	2016	1730	1504	776	962	1078	487
ENSG00000232022	303	65	58	130	39	38	151	36	35	89	57	78	74	26	119	53	4	76	72	81	56	35	58	37	72	51	35	18	40	107	42	16	41	35	35
ENSG00000224863	0	0	0	1	0	0	0	0	0	0	0	0	0	0	0	0	0	0	1	0	0	0	0	0	0	0	0	0	0	0	0	0	0	0	0
LINC00505	2	1	3	0	2	1	8	1	2	3	0	4	0	5	1	0	0	0	0	2	0	3	1	2	0	5	1	4	0	5	2	1	0	0	1
DMBX1	0	0	4	1	109	64	0	0	0	0	1	0	0	30	0	0	71	0	0	1	0	0	0	3	0	2	35	27	54	0	7	1	4	1	2
ENSG00000216144	0	0	0	0	0	0	0	0	0	0	0	0	0	0	0	0	0	0	0	0	0	0	0	0	0	0	0	0	0	0	0	0	0	0	0
KNCN	0	0	0	0	0	1	1	0	0	2	0	0	1	0	0	0	0	0	0	0	0	0	0	0	1	0	0	0	0	0	0	0	0	0	1
MKNK1	761	674	904	733	389	467	753	359	509	671	463	563	506	708	651	629	382	526	473	593	445	538	484	766	642	453	419	335	801	652	364	702	1104	557	573
MOB3C	1186	753	355	1112	405	272	1261	665	407	1055	862	436	981	611	1088	968	184	713	848	244	725	454	855	433	1109	309	224	107	617	1045	315	757	883	439	411
ATPAF1	2267	1954	4892	3198	1614	2588	4079	1455	2657	2791	2270	4751	2394	3633	2484	2487	1491	2124	3016	6193	2185	3211	2570	5046	3015	3769	1494	1629	3314	2360	1275	2165	2109	3217	1720
EFCAB14	5778	8406	5298	7868	4390	4233	8614	6571	4871	7950	9120	4479	10233	9019	9860	11079	3296	7860	8259	3217	7086	3396	7690	5216	9945	5136	2982	2612	3733	8981	4880	6013	6118	7338	2181
ENSG00000233647	2	0	0	0	0	0	0	0	0	0	0	0	1	0	0	1	1	0	0	0	0	0	0	0	0	0	0	0	0	0	0	0	0	0	1
TEX38	16	4	4	6	1	2	7	0	1	7	7	2	1	2	3	11	0	8	0	3	13	9	5	1	9	1	0	0	18	9	0	3	3	3	2
EFCAB14-AS1	0	0	0	0	0	0	0	0	0	0	0	0	0	1	0	0	0	0	0	0	0	0	0	0	0	0	0	0	0	0	0	0	0	0	0
ENSG00000236476	0	0	0	0	0	0	1	0	0	0	0	1	0	0	0	2	0	0	0	0	0	0	0	0	0	0	0	0	0	0	0	0	0	0	0
CYP4B1	528	634	666	500	40	7	1147	226	242	506	327	238	482	267	383	268	4	485	377	44	210	164	544	1858	968	12	66	37	929	518	9	378	517	1269	7
CYP4Z2P	0	1	1	0	0	0	4	0	0	0	0	0	1	0	1	1	0	0	1	0	0	0	0	0	4	0	0	0	3	0	0	0	0	0	0
ENSG00000238145	0	0	0	1	0	0	0	0	0	0	0	0	0	0	0	0	0	0	0	0	0	0	0	0	0	0	0	0	0	0	0	0	0	0	0
CYP4A11	2	3	0	11	2	0	3	7	1	2	3	0	1	2	4	2	0	1	1	0	3	4	1	5	1	0	0	0	0	5	0	0	4	1	1
CYP4X1	263	470	83	459	108	49	613	189	99	234	204	38	172	179	346	281	4	185	182	48	261	77	209	97	231	87	13	28	21	290	63	106	121	43	44
CYP4A26P	0	0	0	0	0	0	0	0	0	0	0	0	0	0	0	0	0	0	0	0	0	0	0	0	0	0	0	0	0	0	0	0	0	0	0
CYP4A43P	0	0	0	0	0	0	0	0	0	0	0	0	0	0	0	0	0	0	2	0	0	0	0	0	0	0	0	0	0	0	0	0	0	0	0
CYP4A27P	0	0	0	0	0	0	1	0	0	0	0	0	0	0	3	0	0	0	0	0	0	0	0	0	0	0	0	0	0	1	0	0	0	0	0
CYP4A44P	0	0	0	0	0	0	0	0	0	0	0	0	0	0	0	0	0	0	0	0	0	0	0	0	0	0	0	0	0	0	0	0	0	0	0
CYP4Z1	3	4	0	6	0	0	6	0	2	1	1	0	0	2	1	3	0	1	1	0	1	0	0	4	6	0	0	1	1	11	0	4	0	0	2
ENSG00000225154	0	0	0	0	0	0	0	0	0	1	0	0	0	0	1	0	0	0	0	0	0	0	0	0	0	0	0	0	0	0	0	0	0	0	0
CYP4A22-AS1	5	0	11	5	3	11	7	2	6	6	5	5	2	24	2	2	1	1	0	6	0	8	3	2	2	0	15	7	21	1	16	4	12	2	17
CYP4A22	2	0	1	0	0	0	1	2	0	0	1	2	0	1	0	0	0	2	1	0	1	0	0	0	0	0	0	0	2	0	0	2	3	1	0
MTND1P34	0	0	0	0	0	0	0	0	0	0	0	0	0	0	0	0	0	0	0	0	0	0	0	0	0	0	0	0	0	0	0	0	0	0	0
LINC00853	65	20	57	54	82	79	68	14	37	41	15	62	24	58	34	18	10	14	67	41	23	65	43	46	59	19	22	32	110	62	30	48	57	61	12
PDZK1IP1	58	29	222	26	1393	84	111	1	1	105	18	27	31	0	7	11	203	16	26	2	11	413	15	425	281	0	403	72	42	28	20	666	3328	37	477
TAL1	302	504	190	462	160	57	420	154	106	394	155	81	225	313	501	294	59	209	214	93	316	150	211	151	145	136	48	67	29	471	102	187	212	153	190
ENSG00000226252	0	0	0	0	0	0	3	0	0	2	0	0	0	0	0	0	0	0	0	0	1	0	0	0	0	0	0	0	0	0	0	0	0	0	0
STIL	52	75	173	88	61	357	93	55	68	76	83	98	108	125	74	105	88	91	79	66	80	106	103	131	143	195	152	422	625	75	98	128	218	122	219
CMPK1	7043	8011	7478	9831	6213	5544	11377	5668	5733	8952	9199	6196	11564	12755	10289	11987	3586	7603	12132	6691	8854	6519	10022	8855	11371	7674	3750	6683	7671	8960	4241	7341	8179	7204	5445
ENSG00000225762	0	0	0	1	0	0	1	0	1	0	0	0	0	0	0	0	0	0	0	0	0	0	0	0	1	0	0	2	0	0	0	0	0	0	0
FOXE3	0	1	0	0	0	0	0	0	0	2	0	0	0	1	5	0	1	0	1	0	0	1	0	0	0	1	0	1	0	0	0	0	0	1	0
FOXD2-AS1	24	16	37	52	18	29	30	6	9	10	3	10	16	44	9	16	3	6	7	6	8	24	10	21	14	16	3	19	31	13	6	21	42	23	12
FOXD2	17	6	18	50	15	14	31	4	10	18	11	4	3	16	4	4	0	6	8	5	4	9	5	6	8	11	1	19	9	11	9	12	29	1	8
RPL21P24	0	0	0	0	1	0	0	0	0	0	0	0	0	0	0	0	0	0	0	0	0	1	0	0	0	0	1	1	0	0	0	0	0	0	0
ENSG00000221346	0	0	0	0	0	0	0	0	0	0	0	0	0	0	0	0	0	0	0	0	0	0	0	0	0	0	0	0	0	0	0	0	0	0	0
ATP6V0E1P4	0	0	0	0	0	0	0	0	0	1	0	0	0	0	0	0	0	0	0	0	0	0	0	0	0	0	0	1	0	0	0	0	0	0	0
ENSG00000221447	0	0	0	0	0	0	0	0	0	0	0	0	0	0	0	0	0	0	0	0	0	0	0	0	0	0	0	0	0	0	0	0	0	0	0
ENSG00000227947	2	1	11	1	1	5	0	4	10	1	0	1	0	6	0	0	0	0	0	0	0	5	0	0	2	15	0	9	2	1	2	0	0	1	11
ENSG00000223814	14	14	2	85	7	17	30	5	0	24	17	3	13	2	14	16	2	9	6	2	3	23	8	12	7	2	25	2	2	15	1	3	11	0	3
ENSG00000204018	16	38	6	109	19	50	37	17	0	58	30	1	25	2	35	25	2	13	6	2	13	112	19	47	10	4	120	2	4	27	3	22	34	4	18
ENSG00000225028	1	3	1	49	0	0	1	1	0	1	0	0	1	0	2	2	0	8	0	0	0	0	3	0	0	1	0	0	0	0	1	0	0	0	1
ENSG00000226133	0	0	0	0	0	0	0	0	0	1	0	0	0	0	0	0	1	0	0	0	0	3	2	1	0	0	0	0	0	0	0	0	0	0	0
ENSG00000231413	0	0	0	0	0	0	0	0	0	0	0	0	0	0	0	0	0	0	0	0	0	0	0	0	1	0	0	0	0	0	0	0	0	0	0
CYP46A4P	0	0	0	0	0	0	0	0	0	0	0	0	0	0	0	0	1	0	0	0	0	0	0	0	0	0	0	0	0	0	0	0	0	0	0
ENSG00000215889	3	0	1	4	0	2	10	0	0	8	1	4	0	1	3	2	0	0	0	1	1	5	0	3	2	1	1	3	2	1	0	2	1	0	1
SKINTL	5	2	8	2	1	5	8	1	3	0	2	11	0	0	4	5	1	2	2	8	1	17	1	17	4	0	1	18	17	2	0	0	2	2	2
ENSG00000223720	0	0	0	0	0	0	0	0	0	0	0	0	0	0	0	0	0	0	0	0	0	0	0	0	0	0	0	0	0	0	0	0	0	0	0
SLC5A9	4	8	3	13	2	8	9	1	3	4	1	0	7	8	1	11	1	3	5	0	4	21	6	1	3	5	7	1	1	5	2	10	9	1	2
SPATA6	950	1168	936	1447	863	461	1435	711	676	1265	1338	1056	1323	1442	1606	1606	418	1176	1334	1018	1309	637	1309	1187	1520	922	464	777	294	1432	869	564	640	1741	600
PPP1R8P1	0	1	0	0	0	0	1	0	1	1	0	0	1	6	3	1	0	0	0	1	5	0	0	0	2	1	1	4	0	1	0	0	0	1	0
RNU6-723P	0	0	0	0	0	0	0	0	0	0	0	0	0	1	0	0	0	0	0	0	0	0	0	0	0	0	0	0	0	0	0	0	0	0	0
ENSG00000235105	36	41	25	33	34	36	40	32	64	41	49	21	51	21	45	28	38	49	44	52	38	39	31	45	39	33	26	38	16	49	62	50	18	35	47
RNU4-61P	0	0	0	0	0	0	0	0	0	0	0	0	0	0	0	0	0	0	0	0	0	0	0	0	0	0	0	0	0	0	0	0	0	0	0
ENSG00000232514	0	0	0	0	0	0	0	0	0	0	1	0	0	0	0	0	1	0	0	0	0	0	0	0	0	0	0	0	0	0	0	0	0	0	0
AGBL4	88	49	172	71	44	18	113	45	75	109	97	118	92	79	81	113	9	84	82	172	84	24	109	120	112	100	22	55	64	119	20	28	19	55	40
BEND5	475	289	121	466	137	37	630	204	115	403	287	114	312	162	298	255	43	255	472	103	365	30	309	156	314	62	62	202	103	443	93	143	106	180	107
ENSG00000229846	0	0	0	0	0	0	0	0	0	0	0	0	0	0	0	0	0	1	1	0	0	0	0	0	0	0	0	0	0	1	0	0	0	0	0
ENSG00000239144	0	0	0	0	0	0	0	0	0	0	0	0	0	0	0	0	0	0	0	0	0	0	0	0	0	0	0	0	0	0	0	0	0	0	0
ENSG00000230114	0	0	0	0	0	0	0	0	0	0	0	0	0	0	0	0	0	0	0	0	0	0	0	0	0	0	1	0	0	0	0	0	0	0	0
AGBL4-IT1	0	0	1	1	1	0	0	0	0	0	0	0	0	1	1	0	0	1	0	0	0	0	0	0	0	0	0	1	0	0	0	0	0	2	3
ENSG00000237478	1	0	0	2	0	0	1	0	0	0	0	0	0	0	0	0	0	0	0	1	1	0	1	0	0	0	0	0	0	1	0	1	0	0	0
ZNF859P	1	0	0	0	0	0	0	1	0	0	0	0	0	0	0	0	0	0	1	0	0	0	0	0	1	0	0	1	1	0	0	0	0	0	0
ENSG00000221746	0	0	0	0	0	0	0	0	0	0	0	0	0	0	0	0	0	0	0	0	0	0	0	0	0	0	0	0	0	0	0	0	0	0	0
ENSG00000227839	1	0	0	0	0	0	0	0	1	0	0	0	0	0	0	0	0	0	0	0	0	0	0	0	0	0	0	0	0	0	0	0	0	0	0
MTND2P29	0	0	1	0	1	0	0	0	0	0	0	0	0	0	0	0	1	0	0	0	1	1	0	3	0	1	0	0	0	0	1	0	0	1	0
ELAVL4	24	7	6	9	4	0	21	3	4	3	1	0	14	5	10	9	1	2	1	4	2	11	0	34	12	2	5	7	5	3	10	15	27	4	1
ENSG00000230828	0	0	0	0	0	0	0	0	0	0	0	0	0	0	0	0	0	0	0	0	0	0	0	0	0	0	0	0	0	0	0	0	0	0	0
ENSG00000237337	0	0	0	0	0	0	0	0	0	0	0	0	0	0	0	0	0	0	0	0	0	0	0	0	0	0	0	0	0	0	0	0	0	0	0
ENSG00000233407	0	0	0	0	0	2	0	0	0	0	0	0	0	0	0	0	0	0	0	0	0	0	0	0	0	0	0	1	0	0	0	0	0	0	0
ENSG00000234080	0	1	5	2	2	2	2	1	1	1	1	4	1	1	0	2	3	0	0	1	1	3	0	0	2	2	2	4	3	1	1	2	2	2	4
HMGB1P45	0	0	0	0	0	0	0	1	0	1	0	0	0	0	1	0	0	0	0	0	0	0	1	1	1	0	1	1	0	0	0	0	0	0	0
FCF1P6	0	1	0	0	3	0	0	0	2	0	0	0	1	2	0	0	0	0	0	0	0	1	1	0	0	1	0	0	0	1	0	0	0	0	0
DMRTA2	0	0	0	0	2	2	1	1	1	0	1	1	0	21	0	2	3	0	0	0	1	0	1	4	3	0	0	1	3	1	0	5	4	0	1
FAF1	2186	2015	3159	2711	1369	1639	3256	1449	1975	2411	2263	2418	2317	4177	2365	2764	1727	1974	3095	3207	2086	1795	2614	2797	2693	2774	1102	1986	1617	2311	1416	1697	1867	2400	1250
ENSG00000225767	0	0	0	0	0	0	0	0	0	0	0	0	0	0	0	0	0	0	0	0	0	0	0	0	0	0	0	0	0	0	0	0	0	0	0
ENSG00000202140	0	0	0	0	0	0	0	0	0	0	0	0	0	0	0	0	0	0	0	0	0	0	0	0	0	0	0	0	0	0	0	0	0	0	0
RNU6-1026P	0	0	0	0	0	0	0	0	0	0	0	0	0	0	0	0	0	0	0	0	0	0	0	0	0	0	0	0	0	0	0	0	0	0	0
RNU6-1253P	0	0	0	0	0	0	0	0	0	0	0	0	0	0	0	0	0	0	0	0	0	0	0	0	0	0	0	0	0	0	0	0	0	0	0
PHBP12	0	0	0	0	1	0	0	0	1	0	1	0	0	0	0	0	0	0	0	0	0	0	0	0	1	0	0	0	0	0	0	0	0	0	0
MRPS6P2	0	0	0	0	0	0	0	1	0	0	0	0	0	0	0	0	0	1	0	0	1	0	0	0	1	0	0	0	0	0	0	0	0	0	0
CDKN2C	429	333	206	513	141	331	773	140	558	621	301	102	359	1815	254	517	207	281	226	207	306	314	374	180	435	196	177	881	236	564	96	481	529	324	915
C1orf185	0	0	0	0	0	0	0	0	0	0	0	0	1	1	1	0	1	0	0	0	0	1	0	0	0	0	0	0	0	0	0	0	0	0	0
ENSG00000200262	0	0	0	0	0	0	0	0	0	0	0	0	0	0	0	0	0	0	0	0	0	0	0	0	0	0	0	0	0	0	0	0	0	0	0
CFL1P2	2	2	3	2	1	3	2	0	0	1	1	0	7	3	0	0	1	1	5	0	1	1	1	4	0	1	1	2	2	0	0	2	1	2	0
ENSG00000239101	0	0	0	0	0	0	0	0	0	0	0	0	0	0	0	0	0	0	0	0	0	0	0	0	0	0	0	0	0	0	0	0	0	0	0
ENSG00000221492	0	0	0	0	0	0	0	0	0	0	0	0	0	0	0	0	0	0	0	0	0	0	0	0	0	0	1	0	0	0	0	0	0	0	0
ENSG00000203356	19	14	0	14	2	3	15	7	6	9	11	9	17	10	18	14	0	10	9	6	9	3	17	9	10	2	1	3	6	20	0	7	12	1	3
ENSG00000238618	0	0	0	0	0	0	0	0	0	0	0	0	0	0	0	0	0	0	0	1	0	0	0	0	0	0	0	0	0	0	0	0	0	0	0
RNF11	4344	6678	7455	6396	4245	5771	8065	5100	5097	5759	6818	5825	7834	15038	8420	8633	2494	5485	7614	7741	6674	5017	7936	6782	8244	6114	2908	3769	5643	6391	3812	4577	5397	6680	3447
ENSG00000233406	1	1	4	4	2	4	3	1	7	7	0	0	4	2	2	2	12	0	0	0	2	7	1	1	2	6	2	10	2	1	2	3	4	0	2
ENSG00000236434	0	1	2	1	1	1	0	0	0	0	2	1	2	3	3	3	0	1	0	0	1	0	1	0	1	1	1	0	0	0	0	0	0	0	0
ENSG00000230272	0	2	6	0	3	0	0	0	0	0	0	3	1	3	3	2	1	1	0	5	0	0	1	0	2	1	1	2	8	7	3	0	7	1	2
TTC39A	343	360	2139	329	1202	3557	530	95	631	348	185	3304	321	1565	219	320	397	268	322	3470	348	3032	228	2149	268	1157	955	2268	3161	431	1010	605	1208	783	702
ENSG00000261664	24	15	28	16	17	21	16	3	18	14	5	60	9	34	4	12	1	8	22	37	9	50	10	38	4	5	6	6	145	26	15	14	20	9	4
EPS15	2962	3939	3498	4251	2158	2262	4490	2514	2538	3557	3438	3704	4032	6328	4177	5049	1567	3160	4091	4117	3663	2407	3639	4115	4880	3267	1881	2923	2656	4076	2724	4706	4827	4387	1686
ENSG00000232027	0	0	0	0	0	0	0	0	0	0	0	0	0	0	0	0	0	0	0	0	1	0	1	0	0	0	0	0	0	0	0	0	0	0	0
RNU6-877P	0	0	0	0	0	0	0	0	0	0	0	0	0	0	0	0	0	0	0	0	0	0	0	0	0	0	0	0	0	0	0	0	0	0	0
ENSG00000238140	0	0	0	0	0	0	0	0	0	0	0	0	0	0	0	0	0	0	0	0	0	0	0	0	0	0	0	0	0	0	0	0	0	0	0
ENSG00000227070	8	5	3	1	8	5	10	2	3	8	4	5	4	13	2	0	3	3	0	6	5	5	3	0	9	4	2	2	4	5	1	11	8	8	4
RNU6-1281P	0	0	0	0	0	0	0	0	0	0	0	0	0	0	0	0	0	0	0	0	0	0	0	0	0	0	0	0	0	0	0	0	0	0	0
CALR4P	0	0	0	0	2	1	0	0	0	0	0	1	0	0	0	0	6	0	0	0	0	1	0	1	2	0	5	4	5	0	14	0	4	0	2
OSBPL9	4805	4534	5808	6508	3501	2761	7066	3176	4203	5033	5530	5420	5014	5903	5047	5649	2483	4613	6201	5649	4634	3416	4692	6031	6308	4990	2675	4780	3719	5754	3685	3704	4095	3734	2946
GAPDHP51	0	0	0	2	0	2	1	0	0	0	0	0	0	1	0	0	0	0	0	1	1	1	0	1	0	1	0	0	1	2	0	0	0	0	0
SLC25A6P3	0	0	0	0	0	1	0	0	0	0	0	0	0	0	0	0	0	0	1	0	0	0	0	0	1	0	0	1	0	0	0	0	1	0	1
ENSG00000212624	0	0	0	0	0	0	0	0	0	0	0	0	0	0	0	0	0	0	0	0	0	0	0	0	0	0	0	0	0	0	0	0	0	0	0
NRD1	3841	3446	4471	4630	3271	5136	5521	2599	3041	3575	3624	4491	4024	5108	4041	4390	4396	3193	4553	4683	3357	3860	3633	4992	4434	6139	3836	4659	7024	3940	4061	4170	5178	2894	2926
ENSG00000231730	27	15	9	26	8	10	38	9	7	6	14	17	8	6	25	14	18	8	21	48	12	13	8	22	7	17	18	19	12	12	37	4	11	6	16
MIR761	0	0	0	0	0	0	0	0	0	0	0	0	0	0	0	0	0	0	0	0	0	0	0	0	0	0	0	0	0	0	0	0	0	0	0
TSEN15P2	0	0	0	0	0	0	0	0	0	0	0	0	0	0	0	0	0	0	0	0	0	0	0	0	0	0	0	0	0	0	0	0	0	0	0
ENSG00000212174	0	0	0	0	0	0	0	0	0	0	0	0	0	0	0	0	0	0	0	0	0	0	0	0	0	0	0	0	0	0	0	0	0	0	0
RAB3B	0	0	1	1	12	89	7	0	1	2	0	3	1	14	1	2	13	1	3	3	1	10	0	3	7	9	17	91	43	1	60	13	5	1	20
RNA5SP48	0	0	0	0	0	0	0	0	0	0	0	0	0	0	0	0	0	0	0	0	0	0	0	0	0	0	0	0	0	1	0	0	0	0	0
ENSG00000229032	1	1	0	0	0	0	2	0	0	0	0	1	0	0	0	0	1	0	0	0	1	0	0	1	0	0	0	0	0	0	0	0	0	0	1
TXNDC12	2952	2378	2170	3841	2525	2091	4718	1891	1604	3062	2604	1894	2933	2243	2683	2476	1620	2174	3916	1823	2550	1910	2959	2258	3310	2730	1375	1416	2697	2736	2069	2235	2659	1641	2015
KTI12	287	204	225	421	240	141	396	193	182	243	217	245	258	314	234	198	95	221	313	171	271	112	257	208	284	161	77	186	272	332	142	267	298	99	228
ENSG00000223390	1	0	2	2	4	6	1	0	1	3	1	5	1	3	0	0	4	1	4	8	4	1	3	2	2	3	2	1	10	1	2	4	4	1	1
TXNDC12-AS1	1	0	0	0	0	0	0	0	0	0	0	0	0	0	0	0	0	0	0	0	0	0	0	0	0	0	0	0	1	0	0	0	0	0	0
BTF3L4	2171	2215	3467	2757	1685	2373	3128	1688	2427	2272	2344	2055	2577	4185	2790	2968	1823	1953	3366	3122	2514	2264	3050	3343	3223	3089	1437	2016	2458	2542	2067	2141	2523	2266	1705
ZFYVE9	1731	2235	2651	2249	1839	3176	2487	2008	1714	2320	3202	2777	2902	3401	2648	3066	803	2801	3113	2543	2255	2129	2436	2573	2799	5007	1197	1333	2856	2663	1760	1278	1166	1380	1003
RN7SL788P	0	0	0	0	0	0	0	0	0	0	0	0	0	0	0	0	0	0	0	0	0	0	0	0	1	0	0	0	0	0	0	0	0	0	1
ENSG00000228407	1	2	1	4	1	0	4	0	3	2	0	1	2	1	4	2	0	0	1	1	0	0	4	2	2	1	0	2	0	2	2	1	1	1	0
ENSG00000223429	0	0	0	1	0	0	0	0	0	1	1	1	1	0	0	0	1	0	0	0	0	1	2	0	0	0	0	0	1	1	1	0	0	0	1
PDCL3P6	0	0	1	0	0	0	0	1	1	0	0	0	1	0	0	0	0	1	1	0	0	0	1	1	1	0	1	0	0	0	1	1	1	2	0
ENSG00000236004	1	1	0	1	0	0	0	0	0	2	0	0	0	1	0	0	0	0	0	0	0	0	1	0	0	0	0	1	0	1	0	0	0	0	1
DNAJC19P7	0	0	0	0	0	0	0	0	0	0	0	0	0	0	0	0	0	0	0	0	0	0	1	0	0	0	0	0	1	0	0	0	0	0	0
ANAPC10P1	0	1	0	0	0	0	0	0	0	0	3	0	3	0	0	0	1	0	0	0	0	0	1	0	0	0	0	0	2	0	0	0	0	0	1
CC2D1B	1371	1292	1088	1777	1329	923	1661	974	811	1392	1342	1393	1477	1812	998	1629	695	1379	1581	1114	1047	1323	1326	1555	1430	1029	805	953	1369	1260	1034	1195	1583	805	611
PLA2G12AP1	8	6	6	12	5	7	13	4	6	7	5	3	15	2	16	11	7	8	8	15	12	4	5	4	10	4	1	1	15	13	2	5	0	5	2
ORC1	16	31	52	18	24	63	33	11	14	15	17	9	21	49	21	18	22	11	10	26	10	19	18	50	37	32	28	114	44	14	19	75	84	35	34
PRPF38A	1846	2352	1375	2574	868	993	2501	1760	1267	2144	1965	1005	2253	2012	2795	2702	538	2060	2610	833	1925	602	2511	1139	2866	907	496	1027	891	2300	787	1505	1381	1018	539
ZCCHC11	1823	2749	1620	1989	1011	904	1748	1820	1215	2128	2770	1695	3262	2913	3859	3464	668	2728	2266	1345	2349	961	2603	1399	3077	1367	779	1286	1109	3203	1479	1886	1807	1422	720
ENSG00000239063	3	5	0	3	1	1	2	1	1	3	4	1	1	1	1	10	0	2	2	1	1	0	2	2	2	0	0	4	5	6	0	1	0	3	3
EEF1GP7	3	0	4	2	3	0	1	1	1	2	2	0	0	0	5	3	1	2	1	0	0	1	2	0	0	0	0	0	2	4	0	0	0	0	1
GPX7	929	483	484	752	606	504	1295	478	405	704	670	598	639	69	757	743	211	584	1080	614	747	468	592	445	782	777	247	73	390	745	313	389	427	126	571
FAM159A	41	7	11	24	19	20	44	4	6	19	16	18	24	7	12	23	7	13	6	2	39	17	15	8	44	25	6	6	21	12	11	69	61	3	7
COA7	249	381	885	400	382	703	298	360	456	299	529	721	545	758	500	603	410	483	558	662	364	488	430	691	547	723	342	414	503	486	579	375	487	363	249
NDUFS5P3	2	1	0	0	0	0	0	0	0	0	1	0	0	0	1	0	0	0	1	0	0	0	3	1	0	0	1	1	1	1	0	0	0	0	0
RN7SL62P	0	0	0	0	0	0	0	0	0	0	0	0	0	0	0	0	0	0	0	0	0	0	0	0	0	0	0	0	0	0	0	0	0	0	0
ZYG11B	2495	3354	2390	2875	1381	1954	2748	2006	1670	2836	3547	2689	3420	3077	4284	4655	1353	3322	3486	2353	3188	1951	2863	2488	4572	2431	1796	1776	2249	3753	2718	1817	2172	2255	1323
RNU2-30P	0	0	0	0	0	0	0	0	0	2	0	0	0	0	0	0	0	0	0	0	0	0	0	0	0	0	0	0	0	0	0	0	0	2	0
ENSG00000228929	82	59	94	101	57	40	131	50	70	70	47	67	69	43	67	51	127	48	87	36	75	44	62	48	68	155	92	101	27	58	48	58	53	51	68
RNU6-969P	0	0	0	0	0	0	0	0	0	0	0	0	0	0	0	0	0	0	0	0	0	0	0	0	0	0	0	0	0	0	0	0	0	0	0
ZYG11A	208	148	10	151	172	375	105	112	11	183	289	63	222	499	314	291	18	232	345	32	225	51	184	0	231	306	176	123	93	221	565	173	160	117	481
ENSG00000242391	2	4	0	1	3	1	1	0	0	2	3	1	0	2	2	3	0	3	1	1	1	0	0	0	1	0	1	4	1	3	7	0	1	2	2
ECHDC2	8409	4069	1638	6637	3848	2316	6099	2839	2035	6080	4993	2716	4005	2508	5233	4806	899	4989	5560	2675	3765	1415	4359	1341	3774	2911	1348	3209	991	5521	3421	2111	2285	3198	3237
ENSG00000230953	1	0	1	1	1	0	0	0	0	0	1	0	0	1	0	0	0	1	0	1	0	0	0	0	1	1	0	0	0	0	1	0	0	0	0
ENSG00000231866	3	1	2	0	0	1	0	0	0	1	1	0	0	0	4	1	0	3	1	0	0	0	1	2	1	0	0	2	0	3	0	1	0	1	0
SCP2	6446	6851	8559	8600	4725	5354	9748	4650	5013	7743	8224	7522	8357	9791	7702	8924	3433	5813	11405	8779	7328	5371	7537	9041	9223	8384	4661	5337	7207	6669	6583	6180	6752	5559	3507
ENSG00000237279	0	0	0	0	0	0	0	0	0	1	0	0	0	0	0	0	0	0	0	0	0	0	0	0	0	1	0	0	0	0	0	0	0	0	0
ENSG00000236360	1	4	1	3	1	2	6	1	4	7	5	7	2	1	4	6	0	2	4	4	0	1	2	4	3	7	3	0	3	4	1	8	7	6	5
TUBBP10	0	0	0	0	0	0	1	0	0	0	0	0	1	1	1	0	0	0	0	0	0	0	0	1	2	0	1	0	0	0	1	0	0	0	0
ENSG00000239645	0	0	0	0	0	0	0	0	0	0	0	0	0	0	0	0	0	0	0	0	0	0	0	0	0	0	0	0	0	0	0	0	0	0	0
PODN	1652	3775	4	2899	19	11	3677	1007	29	3818	2018	28	1385	28	1119	1961	13	1017	1078	7	1123	11	939	24	1149	19	35	127	19	2190	8	238	203	5	115
ENSG00000232993	0	0	0	0	0	1	0	0	0	0	0	0	0	0	0	0	0	0	0	0	0	0	0	0	0	0	0	0	0	0	0	0	0	0	0
HIGD1AP11	0	0	0	0	0	0	0	0	0	0	0	0	0	0	0	0	0	0	0	0	0	0	0	0	0	1	0	0	0	0	0	0	1	0	0
SLC1A7	3	30	2	64	1	1	29	8	0	26	23	2	9	1	17	5	1	3	7	0	13	1	6	4	8	1	1	1	1	46	0	1	15	1	3
ENSG00000235563	5	4	0	3	0	0	6	1	0	1	0	0	1	0	1	1	1	0	1	2	0	1	0	0	4	0	0	0	0	3	0	0	2	1	3
CPT2	1208	925	2684	1009	1156	1499	1208	533	1189	1175	872	2566	1072	1795	1042	1096	557	804	1366	3091	984	2043	953	2341	1070	1644	789	1461	3777	954	932	1118	1246	1193	571
ENSG00000236723	19	8	7	19	5	7	27	10	11	21	16	6	4	6	17	14	2	9	22	5	21	4	16	8	15	8	2	5	8	15	4	4	13	9	6
C1orf123	1963	1394	1211	2798	871	1004	3056	1045	877	1707	1446	1235	1503	1074	1499	1549	727	1277	2274	1115	1477	915	1587	1136	1822	1814	632	1280	1063	1718	862	1011	1106	728	956
ENSG00000259818	2	3	2	3	1	0	5	0	1	4	1	0	4	0	4	6	0	0	8	3	4	1	1	2	1	2	0	0	13	8	0	0	1	3	0
MAGOH	2228	1467	1362	3035	1271	1007	3386	1210	1093	1929	1605	1314	1739	1511	1636	1587	968	1266	2717	1086	1895	1236	2085	1652	1987	1382	826	1316	1409	1698	888	1347	1436	828	968
ENSG00000226754	126	60	54	96	23	42	113	60	52	85	90	87	100	74	107	105	23	88	181	57	89	36	120	90	126	28	21	18	68	131	33	46	42	61	1
LRP8	435	597	490	1169	657	434	1119	1243	699	1220	2188	1092	3988	3232	2914	2362	784	1197	759	845	1584	1135	1350	1430	2120	2026	1082	4987	450	1632	1668	1235	1256	210	1438
ENSG00000234578	1	1	0	0	0	0	0	1	0	0	0	0	0	0	1	1	1	1	1	0	0	1	1	1	2	0	0	1	0	0	0	0	0	0	0
ENSG00000228838	0	0	0	0	0	0	0	0	0	0	0	0	0	0	0	0	0	0	0	0	0	0	0	0	0	0	0	0	0	0	0	0	0	0	0
ENSG00000225030	1	0	0	4	3	2	5	4	0	1	1	2	1	0	2	0	0	1	0	0	5	2	1	1	1	3	0	1	2	3	8	5	0	0	13
ENSG00000232762	0	0	0	0	0	0	1	0	0	0	0	1	1	0	0	0	0	0	0	0	1	0	0	0	0	0	0	0	0	0	0	1	0	0	0
ENSG00000225675	0	4	0	7	0	0	1	5	2	5	2	0	25	10	18	1	1	6	0	0	8	0	4	3	19	3	0	4	3	27	0	9	9	0	0
ENSG00000226938	0	0	0	0	0	0	0	0	0	0	0	0	0	0	0	0	0	0	0	0	0	0	0	0	0	0	0	0	0	0	0	0	0	0	0
ENSG00000230138	3	2	5	8	3	0	9	1	0	0	0	0	0	0	1	2	0	0	0	0	0	2	1	2	10	0	0	1	0	0	2	37	12	0	2
SLC25A3P1	17	17	1	22	37	0	39	4	2	9	17	17	59	0	47	28	0	11	5	0	13	1	28	13	17	49	0	36	0	15	70	15	14	7	0
DMRTB1	3	8	0	6	1	0	19	0	0	7	11	0	14	0	22	17	0	19	2	0	9	0	16	0	10	0	0	4	0	56	1	3	0	0	0
GLIS1	37	23	6	11	1	1	45	5	0	11	25	6	22	3	29	13	2	24	30	1	26	19	6	24	11	3	0	31	64	25	17	8	5	2	0
RNU7-95P	0	0	0	0	0	0	0	0	0	0	0	0	0	0	0	0	0	0	0	0	0	0	0	0	0	0	0	0	0	0	0	0	0	0	0
NDC1	692	937	1757	962	508	872	908	749	1089	894	1092	760	1147	928	1142	1260	522	945	1180	793	928	492	952	981	1347	782	754	999	1216	1015	553	753	759	708	931
ENSG00000201003	0	0	0	0	0	0	0	0	0	2	1	0	0	0	0	0	0	0	0	0	0	0	0	0	0	0	0	0	0	0	0	0	0	0	0
ENSG00000243411	0	0	0	0	0	0	0	0	0	0	0	0	0	0	0	0	0	0	0	0	0	0	0	0	0	0	0	0	0	0	0	0	0	0	0
ENSG00000229687	1	0	0	0	0	0	0	0	0	0	0	0	0	0	0	0	0	0	2	0	0	1	0	0	0	0	0	0	0	0	1	0	1	0	0
YIPF1	2747	1560	1322	2755	1027	1640	1721	1849	780	1798	2966	1611	2685	1807	1894	2852	742	1917	4928	2247	2092	2061	2454	2450	1830	3177	1219	1933	2141	1498	1836	1760	2110	1025	1455
DIO1	9968	10725	1704	6877	6796	7804	14264	5112	82	4835	15328	13805	16025	1102	17635	17652	426	3956	27263	14279	18457	9797	15751	5848	4310	11302	9999	26262	20924	4862	21117	3962	7075	791	16789
HSPB11	3351	1770	960	3797	1040	1182	3462	1896	645	2177	2842	1796	2784	1526	2653	2867	515	1701	4789	2019	2439	1575	3064	1693	1882	1711	1086	3049	1325	1909	975	1680	1840	1036	1551
LRRC42	1379	1151	966	1497	643	840	1136	1023	615	1109	1392	981	1463	1557	1352	1279	478	992	1975	1251	1285	905	1243	1061	993	1216	715	1166	1022	888	641	747	933	695	883
HNRNPA3P12	2	5	7	8	0	3	5	1	3	2	4	2	3	13	1	3	2	6	3	4	2	4	2	4	5	5	0	5	3	2	4	2	5	4	1
LDLRAD1	7	2	0	4	1	0	2	0	0	24	2	0	0	0	0	7	0	1	24	0	0	0	1	0	0	0	0	0	0	0	1	5	0	0	0
ENSG00000197015	0	0	0	1	0	0	0	0	0	0	0	0	0	0	0	0	0	0	0	0	0	0	0	0	0	0	0	0	0	0	0	0	0	0	0
TMEM59	13571	11933	7244	14471	11504	6915	20046	8739	5676	14021	13320	10067	14086	19962	12465	14246	5293	10687	19144	8648	13955	6993	14135	10945	16251	12980	5908	6592	8101	13764	7015	9410	10072	7720	6772
ENSG00000203276	18	4	5	12	10	1	8	3	6	5	10	5	6	7	4	12	3	17	8	6	4	1	12	6	10	4	1	19	0	5	9	9	27	6	7
TCEANC2	304	300	372	389	170	256	352	298	316	380	412	321	440	454	412	539	107	402	474	235	287	152	417	365	501	281	196	253	262	442	304	418	379	287	155
ENSG00000225183	0	0	0	1	0	1	0	0	1	0	2	2	1	2	0	1	2	0	1	0	1	1	3	1	2	3	0	1	3	0	0	0	0	1	0
ENSG00000237611	0	0	0	0	0	0	0	0	0	0	0	0	0	0	0	0	0	0	0	0	0	0	0	0	0	0	0	0	0	0	0	0	0	0	0
ENSG00000212670	90	64	60	129	22	39	176	56	49	86	70	49	59	36	46	77	21	79	84	23	52	30	47	37	96	48	20	40	46	63	34	36	45	23	30
CDCP2	6	3	1	1	0	0	2	0	0	4	1	0	1	1	2	0	0	1	1	0	4	0	0	0	1	1	1	1	0	14	0	2	0	0	1
ENSG00000256407	2	1	0	0	0	0	4	1	1	0	0	0	1	0	0	1	0	0	0	0	1	0	0	3	1	4	1	1	0	3	0	3	0	0	0
ENSG00000248835	177	108	172	191	70	123	217	79	143	109	130	93	155	87	200	189	58	100	119	58	115	76	126	75	179	100	58	93	183	190	147	75	87	63	105
CYB5RL	81	118	141	110	51	141	75	72	110	111	110	87	138	179	229	236	58	150	90	65	115	93	106	94	145	105	71	88	140	204	168	92	104	88	81
MRPL37	1484	1154	3923	1502	1372	1981	1779	787	1672	1479	1205	1873	1302	1844	1210	1163	1614	966	2013	2458	1279	2153	1168	2525	1317	1669	1556	1927	3381	1349	1010	1271	1571	1056	1506
ENSG00000231581	58	18	13	62	5	14	74	28	10	44	15	14	17	16	31	29	16	22	48	25	25	8	28	16	51	15	5	7	16	26	18	9	10	8	15
SSBP3	1222	1236	453	1632	258	609	2267	732	493	1500	950	570	1315	538	1267	1234	500	1064	1247	388	1006	241	982	587	1549	547	214	372	972	1350	293	711	586	512	173
SSBP3-AS1	8	0	0	1	1	0	0	6	0	2	1	0	1	0	0	0	1	0	1	0	0	0	0	0	0	1	0	1	1	0	0	0	0	0	0
ENSG00000225632	0	0	0	0	0	0	0	0	0	0	0	0	0	0	0	0	0	0	0	0	0	0	0	0	0	0	0	0	0	0	0	0	0	0	0
ENSG00000232245	0	0	0	0	0	0	0	0	0	0	0	0	0	0	0	0	0	0	0	0	0	0	0	0	0	0	0	0	0	0	0	0	0	0	0
ENSG00000235741	0	0	0	0	0	0	0	0	0	1	0	0	0	0	0	0	0	0	0	0	0	0	0	0	0	0	0	0	0	0	0	0	0	0	0
ENSG00000237173	0	0	0	0	0	0	0	0	0	0	1	0	0	0	0	0	0	0	0	0	0	0	0	0	0	0	0	0	0	0	0	0	0	0	0
ENSG00000252646	0	0	0	0	0	0	0	0	0	0	0	0	0	0	0	0	0	0	0	0	0	0	0	0	0	0	0	0	0	0	0	0	0	0	0
HNRNPA1P63	0	0	0	2	0	0	0	0	0	2	2	0	1	0	0	1	0	1	1	1	0	0	1	1	1	1	0	4	0	0	1	0	2	0	0
ACOT11	883	870	3448	843	747	2496	673	340	1230	875	803	2929	795	979	934	1589	987	755	844	3773	563	1824	795	2665	934	1835	1280	469	2834	838	884	620	425	1027	644
FAM151A	0	0	0	0	0	0	11	0	0	1	0	0	0	0	0	0	0	0	0	0	0	0	0	0	7	0	0	0	1	0	0	11	0	0	1
ENSG00000240289	0	0	0	0	0	0	0	0	0	0	0	0	0	0	0	0	0	0	0	0	0	0	0	0	0	0	0	0	0	0	0	0	0	0	0
ENSG00000230728	0	0	0	3	0	0	3	0	0	0	0	0	0	0	1	0	0	0	0	0	0	0	0	1	1	0	0	1	0	1	0	0	0	0	0
MROH7	814	618	291	1004	989	11	1278	308	977	921	364	574	537	545	672	1143	489	748	258	244	453	379	546	82	528	403	16	771	427	1093	285	276	244	566	45
TTC4	104	168	186	152	94	117	132	143	131	142	150	158	211	199	192	220	73	154	202	134	156	140	210	197	237	133	129	105	153	180	114	154	131	92	87
PARS2	185	164	256	244	197	141	308	168	185	189	226	297	244	227	180	269	162	194	350	351	215	186	169	265	283	279	131	240	266	238	182	151	138	122	102
TTC22	367	252	332	404	351	170	484	174	69	329	302	246	277	499	239	287	201	295	438	271	275	453	229	188	352	275	155	139	222	366	282	266	277	233	1
ENSG00000237453	0	0	1	0	0	0	0	0	0	0	0	0	0	0	0	0	0	0	0	0	1	0	0	0	0	0	0	0	1	0	0	0	0	0	0
C1orf177	10	2	4	5	2	0	4	0	2	5	3	0	2	4	2	6	0	1	3	2	0	3	1	1	1	2	0	3	8	3	7	2	1	1	0
ENSG00000244324	0	2	0	0	0	0	0	0	0	0	0	0	0	0	0	0	0	0	2	0	0	0	1	0	0	0	0	0	0	0	0	0	0	0	0
DHCR24	1631	1533	981	2115	86	145	2015	1177	205	1646	3172	285	1386	2989	952	2230	253	2102	5386	214	1164	141	1287	742	1487	116	193	756	1222	767	103	2007	1796	281	402
ENSG00000242396	22	7	12	11	4	4	15	2	8	5	12	0	8	10	7	4	2	6	24	0	2	2	1	2	4	5	2	2	15	3	1	11	8	1	2
ENSG00000233203	9	2	11	9	0	1	7	2	0	3	3	1	1	10	7	1	0	3	18	0	2	1	1	1	3	0	0	0	1	0	0	2	2	0	2
TMEM61	23	31	29	26	5	5	55	4	3	19	9	17	16	39	8	11	20	19	12	26	14	1	10	19	10	0	7	8	31	19	7	9	23	3	0
ENSG00000233271	0	0	0	0	0	0	0	0	0	0	0	0	0	0	0	0	0	0	0	0	0	1	0	0	0	0	0	0	0	0	0	0	0	0	0
BSND	1	1	2	1	0	1	2	2	1	0	0	2	0	0	0	0	1	0	0	4	0	0	0	0	1	0	1	0	1	0	4	1	0	1	0
PCSK9	1	3	0	0	1	0	3	0	0	2	1	0	3	0	0	0	0	0	1	0	0	0	0	0	2	0	0	0	0	3	0	3	4	0	0
USP24	1533	2231	2517	2175	1617	1951	2338	1546	1934	2033	2157	2324	2511	3789	2742	2993	1049	2399	2000	1926	1642	1551	1874	1734	3050	1881	1195	1385	2031	2695	1691	2678	2399	2118	1264
ENSG00000231090	0	1	0	0	0	0	0	0	0	0	0	0	0	0	0	0	0	0	1	0	0	0	0	0	0	0	0	0	0	0	0	4	2	0	1
GYG1P3	2	1	0	0	0	0	1	0	0	0	1	0	0	0	0	0	0	0	0	1	0	2	0	1	1	2	1	0	0	1	1	2	1	1	1
GOT2P1	0	0	0	1	0	1	1	0	0	0	0	0	0	0	0	0	0	0	0	0	0	0	1	0	0	0	0	0	0	0	0	0	0	0	0
ENSG00000241908	0	0	0	0	0	0	0	0	0	0	0	0	0	0	0	0	0	0	0	0	0	0	0	0	0	0	0	0	0	0	0	0	0	0	0
ENSG00000232198	1	0	0	0	0	0	0	0	0	0	0	1	1	0	0	0	1	0	0	0	0	0	0	0	0	0	0	0	0	0	0	0	0	0	0
ENSG00000239267	0	0	0	0	0	0	0	0	0	0	0	0	0	0	0	0	0	0	0	0	0	0	0	0	0	0	0	0	0	0	0	0	0	0	0
ENSG00000241384	0	0	0	0	0	0	0	0	0	0	0	0	0	0	0	0	0	0	0	0	0	0	0	0	0	0	0	0	0	0	0	0	0	0	0
RN7SKP291	0	0	0	0	0	0	0	0	0	0	0	0	0	0	0	0	0	0	0	0	0	0	0	0	0	0	0	0	0	0	0	0	0	0	0
RNU6-830P	0	0	0	0	0	0	0	0	0	0	0	0	0	0	0	0	0	0	0	0	0	0	0	0	0	0	0	0	0	0	0	0	0	0	0
ENSG00000251845	0	0	0	0	0	0	0	0	0	0	0	0	0	0	0	0	0	0	0	0	0	0	0	0	0	0	0	0	0	0	0	0	0	0	0
ENSG00000234810	0	1	0	6	3	1	3	1	0	1	1	0	3	2	1	1	0	5	0	0	0	1	2	0	2	1	1	0	1	1	0	0	2	0	0
ENSG00000233147	10	8	0	6	6	0	11	3	0	7	4	0	15	66	12	2	0	2	6	2	39	0	20	3	3	0	0	0	0	13	0	1	1	5	0
ENSG00000230250	0	2	0	0	1	0	0	0	0	0	0	0	0	1	0	0	0	1	0	0	0	0	0	0	0	0	0	0	0	1	0	0	0	0	1
PIGQP1	0	0	0	0	0	0	0	0	0	0	0	0	0	0	0	0	0	0	0	0	0	0	0	2	0	0	0	0	0	0	0	0	0	0	0
ENSG00000233079	4	3	0	1	0	0	1	1	0	0	0	0	1	4	2	0	0	0	0	0	4	0	0	0	1	0	0	0	0	2	0	0	0	0	0
ENSG00000235612	0	1	0	2	3	0	6	0	0	0	0	0	2	0	0	0	0	0	0	0	3	0	0	0	0	0	0	0	0	1	0	2	0	0	0
ENSG00000229871	6	0	1	2	1	1	3	1	1	1	2	0	0	1	1	2	1	0	2	2	3	3	0	0	2	6	0	0	5	1	0	0	1	1	4
ENSG00000260971	37	34	21	27	18	21	43	25	23	36	11	64	13	20	33	19	3	17	16	136	29	25	21	121	31	19	11	14	113	21	20	7	13	68	15
ENSG00000223956	2	1	0	0	0	0	1	1	0	1	0	0	0	1	1	1	0	1	1	0	0	0	1	0	0	0	0	0	2	0	0	0	1	0	1
PPAP2B	56057	52652	12260	35943	14696	7267	57818	39122	9533	54404	44102	18174	52282	73344	43336	47153	1569	38387	36215	23321	46835	7923	52083	15711	64461	11457	2919	2273	5137	44694	5974	6762	9577	21671	6474
RPL21P23	0	0	1	0	1	1	0	2	1	0	1	1	0	1	0	0	2	0	2	0	0	0	1	0	0	0	0	0	4	0	0	1	0	0	1
ENSG00000224980	0	1	0	0	0	0	0	0	0	0	0	0	0	0	0	0	0	0	0	0	0	0	0	0	0	0	0	0	0	1	1	0	1	0	0
ENSG00000225475	3	0	3	0	3	1	0	2	1	0	1	0	0	0	0	0	2	0	0	1	0	0	0	0	0	0	0	1	0	0	3	0	0	0	2
PRKAA2	568	1100	1399	741	124	391	668	567	616	717	851	1191	1065	1491	1568	1550	78	872	678	1633	783	368	999	754	1043	389	327	459	1289	1054	117	356	365	900	427
C1orf168	214	129	1161	41	7	1203	119	7	257	156	51	536	51	39	220	44	3	94	23	253	31	214	70	101	190	297	261	76	1719	102	19	101	11	527	36
ENSG00000229913	0	0	0	0	0	0	0	0	0	0	0	0	0	0	0	0	0	0	0	1	0	0	0	0	0	0	0	0	0	0	0	0	0	0	0
C8A	0	1	0	0	0	0	0	0	0	0	0	0	0	56	0	0	0	0	0	0	0	1	0	1	1	0	0	0	7	0	0	2	1	58	1
C8B	0	1	0	0	0	0	0	0	0	0	0	0	0	3	0	0	0	0	1	1	0	0	0	2	0	0	6	0	2	0	0	0	0	29	0
ENSG00000236341	0	0	2	0	0	0	0	0	0	0	0	0	0	0	0	0	0	0	0	0	0	0	0	0	0	0	0	0	1	0	0	0	0	0	0
ENSG00000221591	0	0	0	0	0	0	0	0	0	0	0	0	0	0	0	0	0	0	0	0	0	0	0	0	0	0	0	0	0	0	0	0	0	0	0
ENSG00000231229	0	0	0	0	0	0	0	0	0	0	0	0	0	0	0	0	0	0	0	1	0	0	0	0	0	0	0	0	4	0	0	1	0	1	0
DAB1	9	37	3	127	0	8	27	8	2	70	31	2	21	2	61	22	2	15	7	4	13	1	15	9	15	7	6	49	8	31	0	13	8	2	14
ENSG00000227935	0	0	0	0	0	0	0	0	0	0	0	0	0	0	0	0	0	0	0	0	0	0	0	0	0	0	0	0	0	0	0	0	0	0	0
RPS20P5	1	1	0	0	1	0	1	0	0	0	0	0	0	0	1	0	0	1	0	0	0	0	1	1	0	0	0	0	0	0	0	0	0	0	0
ENSG00000238773	0	0	0	0	0	0	0	0	0	0	0	0	0	0	0	0	0	0	0	0	0	0	0	0	0	0	0	0	0	0	0	0	0	0	0
DAB1-AS1	0	0	0	0	0	0	0	0	0	0	0	0	0	0	0	0	0	0	0	0	0	0	0	0	0	0	0	0	0	0	0	0	0	0	0
ENSG00000230363	0	0	0	0	0	0	0	0	0	0	0	0	0	1	0	0	0	0	0	0	0	0	0	0	0	0	0	0	0	0	0	0	0	0	0
HNRNPA1P6	1	0	2	4	0	3	3	0	5	2	2	1	1	1	0	3	4	1	2	0	1	1	0	3	4	4	2	3	0	1	1	2	2	2	1
RPS26P15	11	2	2	3	7	5	10	0	1	3	8	4	1	3	1	0	4	1	3	3	1	1	0	4	2	7	0	9	4	0	1	2	3	4	1
ENSG00000235038	0	0	0	0	0	0	0	0	0	1	0	0	1	1	0	0	0	0	0	0	0	0	0	0	0	0	0	0	0	0	0	0	0	0	0
ENSG00000230546	0	0	0	0	0	0	0	0	0	0	0	0	0	0	0	0	0	0	0	0	0	0	0	0	0	0	0	0	0	0	0	0	0	0	0
ENSG00000233216	0	1	0	0	0	0	0	0	0	0	0	0	0	0	0	0	0	0	0	0	0	0	0	0	0	0	0	0	0	0	0	1	0	0	0
OMA1	806	790	1102	1088	647	678	1453	544	995	1000	942	1296	1098	1219	997	1201	245	880	1251	1579	952	951	1069	1313	1341	884	489	630	1069	941	753	976	834	893	550
ENSG00000240550	0	0	0	0	0	0	0	0	0	0	0	0	0	0	0	0	1	0	0	0	0	0	0	0	0	0	0	0	0	0	0	0	0	0	0
TACSTD2	797	326	238	465	715	962	629	311	117	451	258	34	251	64	128	162	416	249	736	474	215	169	194	3882	480	474	765	181	56	164	149	253	1416	51	62
ENSG00000185839	6	11	13	6	3	8	8	4	14	12	7	8	7	23	10	13	3	11	7	15	11	4	10	16	15	7	16	9	5	4	7	9	13	11	11
MYSM1	1177	1611	2407	1267	800	1121	1070	887	1268	1037	1234	1077	1531	1820	2044	2309	774	1356	1005	1939	1000	932	1335	1410	1500	1032	654	1034	630	1866	1276	1230	1453	1415	964
ENSG00000222168	0	0	0	0	0	0	0	0	0	0	0	0	0	0	0	0	0	0	0	0	0	0	0	0	0	0	0	0	0	0	0	0	0	0	0
ENSG00000240700	0	0	0	0	0	0	0	0	0	0	0	0	0	0	0	0	0	0	0	0	0	0	0	0	0	0	0	0	0	0	0	0	0	0	0
JUN	150519	105365	3479	86320	1631	10129	33846	17397	3892	117667	15320	1999	13742	22946	22671	36016	2514	28321	33983	2721	28194	3430	38173	4952	44035	475	1865	4922	1874	87035	1400	12098	10562	1637	10509
LINC01135	577	280	56	283	52	62	431	174	33	342	449	190	557	168	537	258	16	369	406	48	305	109	327	54	379	32	116	32	46	465	45	105	103	464	4
ENSG00000231740	1	0	0	0	0	0	0	0	0	1	0	0	0	0	0	0	0	1	0	0	0	0	0	0	0	0	0	0	1	5	0	0	0	0	0
ENSG00000232453	224	89	8	230	36	16	219	102	13	149	142	16	126	30	112	148	11	141	225	7	113	31	129	21	143	5	17	10	65	107	10	42	44	10	14
PHBP3	2	1	1	0	0	3	0	0	4	1	1	3	1	4	0	1	3	0	0	2	0	0	2	1	0	4	2	3	0	1	1	1	2	0	0
ENSG00000230812	19	16	6	13	3	237	62	12	0	1	4	10	10	1	18	8	13	6	14	13	21	65	5	45	24	4	20	6	26	8	9	67	53	2	10
ENSG00000241042	0	1	0	0	0	0	0	0	0	0	0	0	0	0	0	0	0	0	0	0	0	0	0	0	0	0	0	0	0	0	0	0	1	0	0
ENSG00000235215	2	0	0	0	0	0	0	1	0	0	0	0	0	0	0	0	0	0	0	0	0	0	0	0	0	0	0	0	1	0	0	0	0	0	0
ENSG00000237352	4	0	0	0	0	0	0	0	0	0	0	0	0	0	0	0	0	0	0	0	0	0	0	0	0	0	0	0	0	0	0	0	1	0	0
ENSG00000224609	0	0	0	4	0	0	4	0	0	6	0	0	3	1	1	3	0	1	0	1	0	1	0	2	2	0	1	1	0	1	1	0	0	0	0
FGGY	425	319	500	505	316	371	529	296	298	500	439	390	504	538	484	553	161	474	527	271	622	454	468	438	556	485	254	251	639	511	227	360	417	212	204
ENSG00000226883	1	0	2	0	0	0	2	0	0	0	0	0	0	0	0	0	0	0	0	0	1	0	0	0	0	0	0	0	0	2	0	0	0	0	0
ENSG00000231816	5	0	2	7	0	0	10	1	0	3	2	1	1	0	1	2	3	4	0	2	2	3	3	8	4	0	0	12	2	4	4	1	1	1	0
HOOK1	1126	1850	2362	1684	1170	924	1485	1168	1556	1333	1844	1989	2001	3566	2271	2893	962	1930	2022	2781	1648	1064	1899	1909	2334	1672	804	1189	1583	2050	2177	937	1084	1941	554
CYP2J2	19	9	33	10	16	17	35	3	5	25	11	2	10	204	5	4	2	9	11	0	13	2	10	3	28	2	27	71	18	16	7	8	12	1	8
C1orf87	16	0	0	0	1	3	39	0	0	15	0	0	2	0	1	0	1	1	0	0	0	0	4	0	8	0	1	0	6	0	1	1	0	0	0
PGBD4P8	0	0	0	0	0	0	0	0	0	0	0	0	0	0	0	0	0	1	0	0	0	0	0	0	0	0	0	0	0	0	0	0	0	0	0
ENSG00000238242	0	0	0	0	0	0	0	0	0	0	0	0	0	0	0	0	0	0	0	0	0	0	0	1	0	0	0	0	1	0	0	0	0	0	0
ENSG00000226476	1	3	0	3	0	1	0	0	2	0	0	0	1	0	8	3	0	1	0	0	1	0	0	0	3	0	0	2	1	4	0	1	0	2	0
ENSG00000231252	4	14	1	2	0	0	4	1	1	4	2	0	2	0	8	5	1	0	5	0	5	0	3	0	2	0	0	3	0	13	0	2	0	0	0
NFIA	7155	5459	3339	7596	2504	1476	8772	3197	2982	5799	5554	3302	5254	3303	6074	5974	1010	5231	6289	3074	5311	2020	4998	2837	6950	2485	738	1995	1642	5413	1711	2404	2352	2779	1417
ENSG00000237928	78	75	1	81	44	8	108	38	3	106	30	13	75	7	89	69	15	42	117	3	99	1	121	35	68	8	36	82	25	123	99	61	27	7	23
ENSG00000237853	4	3	1	5	22	7	2	0	2	4	2	3	2	1	0	3	3	9	10	1	2	13	3	4	1	3	2	0	17	8	8	1	1	0	0
ENSG00000223920	0	0	1	0	0	1	0	1	0	0	0	0	0	0	0	1	0	0	0	0	0	0	0	0	1	0	0	0	0	0	0	0	0	0	0
TM2D1	1601	1536	1654	1722	1146	1099	1682	1269	1276	1528	1545	1487	1927	2566	2236	1949	571	1313	2010	1847	1544	1058	2133	2097	2164	1556	943	1140	972	1790	1177	1331	1502	1532	1062
INADL	2109	3422	2430	1882	1286	2505	2202	1747	2577	2427	3224	4100	3680	4735	3876	4074	1677	2398	3127	3251	2468	1676	3185	2634	3263	2529	2220	2152	1023	3132	2210	2153	1753	2356	766
RNU6-414P	0	0	0	0	0	0	0	1	0	0	0	0	0	0	0	0	0	0	0	0	0	0	0	0	0	0	0	0	0	0	0	0	0	1	0
RNU6-1177P	0	0	0	0	2	0	0	0	0	0	0	0	0	1	0	0	0	0	0	0	0	0	0	0	0	0	0	0	0	0	0	0	0	0	0
LAMTOR5P1	1	0	0	1	0	0	1	0	0	1	2	1	0	2	0	0	0	3	2	2	0	3	2	0	0	1	0	0	0	0	4	0	1	0	0
RN7SL180P	13	0	0	2	0	0	6	0	1	1	0	0	1	0	0	1	0	0	9	1	0	0	1	0	1	0	0	0	0	0	0	2	1	0	0
ENSG00000225771	0	0	0	0	0	0	0	0	0	0	0	0	0	0	0	1	0	0	0	0	0	0	0	0	0	0	0	0	0	0	0	0	0	0	0
PIGPP2	0	0	0	0	0	0	0	0	0	0	0	1	0	0	0	0	0	0	0	0	0	0	0	0	0	0	0	0	0	0	0	0	0	0	0
RPS15AP7	0	0	0	1	0	0	1	0	0	0	0	0	1	0	0	0	0	0	0	0	0	0	0	0	0	0	0	0	0	0	0	0	0	0	0
L1TD1	5	115	1	103	13	2	86	40	1	18	30	0	56	2	48	54	0	6	40	3	29	0	87	6	73	5	5	5	6	68	0	2	8	2	9
ENSG00000237227	0	0	0	0	0	0	0	1	0	0	0	0	0	0	0	0	0	0	0	0	0	0	0	0	1	0	0	0	0	0	0	0	0	0	0
ENSG00000200174	0	0	0	0	0	0	0	0	0	0	0	0	0	0	0	0	0	0	0	0	0	0	0	0	0	0	0	0	0	0	0	0	0	0	0
KANK4	41	55	1066	31	39	8	32	48	20	81	38	55	44	2	85	41	98	40	70	417	28	153	42	435	89	416	145	276	336	75	652	76	70	3	25
RNU6-371P	0	0	0	0	0	0	0	0	0	0	0	0	0	0	0	0	0	0	0	0	0	0	0	0	0	0	0	0	0	0	0	0	0	0	0
USP1	1420	2275	3213	2237	1282	2062	2178	1697	2027	2119	2264	1772	2838	2818	2819	2649	1308	1868	2544	2206	2166	1745	2409	2135	3585	2682	1109	1852	1366	2545	1570	2002	1891	1636	1246
DOCK7	824	1375	781	1109	736	911	969	810	646	1463	1198	1035	1229	1863	1582	1408	894	1071	921	781	1213	741	1024	1131	1283	988	692	850	578	1511	998	1031	995	586	510
ANGPTL3	0	0	0	0	0	0	0	0	0	0	0	1	0	0	0	0	0	0	0	0	0	0	0	0	0	0	0	0	0	0	0	0	1	0	0
ENSG00000213703	0	0	0	0	0	1	0	0	0	0	0	0	1	0	0	2	2	0	0	0	0	0	0	0	0	1	0	0	0	0	0	0	1	1	1
ENSG00000235545	7	10	0	11	7	0	8	2	4	6	7	5	5	1	6	4	3	10	6	1	6	0	1	3	9	2	0	3	4	14	6	3	2	1	0
ATG4C	759	1116	839	1058	381	333	1304	633	581	1001	1057	715	881	545	1194	1104	242	1039	989	609	1139	308	1040	782	1251	770	604	776	712	990	669	861	834	446	490
ENSG00000234318	1	1	3	3	0	0	1	1	0	0	0	0	1	1	4	1	1	1	0	0	1	0	0	1	0	0	0	1	2	1	2	0	0	0	0
ENSG00000237163	0	0	0	0	0	0	0	0	0	0	0	0	0	0	0	0	0	0	0	0	0	0	0	0	0	0	0	0	0	2	0	0	0	0	0
ENSG00000229537	0	0	0	0	0	0	0	1	0	0	0	0	0	0	0	0	0	0	0	0	0	0	0	0	0	0	0	0	0	0	0	0	0	0	0
ENSG00000227485	0	0	0	0	0	0	0	0	0	0	0	0	0	0	0	0	0	0	0	0	0	0	0	0	0	0	0	0	0	0	0	0	0	0	0
ENSG00000229225	0	0	0	0	0	0	0	0	0	0	0	0	0	0	0	0	0	0	0	0	0	0	0	0	0	0	0	0	0	0	1	0	0	0	0
ENSG00000203605	0	0	0	0	0	0	0	0	0	1	0	0	0	0	0	0	0	0	0	0	0	0	0	0	0	0	0	0	0	0	0	0	0	0	0
LINC00466	3	0	0	0	1	0	0	1	0	0	1	0	0	0	0	0	0	0	1	0	0	0	0	0	0	0	0	7	0	0	0	0	0	0	1
RNA5SP49	0	0	0	0	0	0	0	0	0	0	0	0	0	0	0	0	0	0	0	0	0	0	0	0	0	0	0	0	0	0	0	0	0	0	0
ENSG00000244164	0	0	0	0	0	0	0	0	0	0	0	0	0	0	0	0	0	0	0	0	0	0	0	0	0	0	0	0	0	0	0	0	0	0	0
ENSG00000228734	0	0	0	0	0	0	0	0	0	0	0	0	0	0	0	0	0	0	0	0	0	0	0	0	0	0	0	0	0	0	0	0	0	0	0
ENSG00000223683	0	0	0	0	0	1	0	0	0	0	0	0	0	0	0	0	0	0	0	0	0	0	0	0	0	0	0	0	0	0	0	0	0	0	0
ENSG00000230798	4	0	1	7	0	0	3	2	0	9	0	0	1	0	4	3	0	1	2	0	0	0	6	1	1	1	0	1	1	1	0	1	1	0	1
FOXD3	24	7	0	21	0	0	2	1	0	17	1	0	7	0	4	3	0	2	2	0	0	0	3	0	5	0	0	0	0	2	0	0	0	0	0
ENSG00000252784	0	0	0	0	0	0	0	0	0	0	0	0	0	0	0	0	0	0	0	0	0	0	0	0	0	0	0	0	0	0	0	0	0	0	0
ENSG00000236674	0	0	0	0	0	0	0	0	1	0	0	1	0	1	1	0	0	0	0	0	0	0	0	1	0	0	1	0	0	0	0	0	0	0	0
ALG6	408	495	530	555	517	631	635	356	384	492	496	443	548	371	697	544	381	437	570	553	450	370	454	566	755	525	420	573	509	495	419	518	549	315	438
ITGB3BP	861	685	881	1211	790	760	914	597	780	974	816	824	919	509	485	960	594	588	1239	817	822	471	620	665	646	733	790	1211	414	923	441	417	382	942	535
EFCAB7	545	548	411	647	290	332	826	377	340	637	528	360	615	506	638	661	201	453	639	555	571	271	708	473	636	488	248	511	288	626	386	338	315	364	327
RNU7-123P	0	2	0	0	0	0	2	0	0	0	0	0	0	0	0	0	0	0	0	0	0	0	0	0	0	0	0	0	0	0	0	0	0	0	0
DLEU2L	9	12	4	8	6	4	13	6	3	8	4	3	3	7	16	16	3	10	4	9	6	12	6	13	4	1	1	1	1	9	9	3	4	15	5
PGM1	1736	1577	5202	1797	1531	1616	2087	1333	2163	2287	2603	2952	2089	2890	1471	2417	1226	1767	3039	4006	1837	2517	2076	3534	2640	3730	2033	2265	2713	1462	1181	1472	1508	1047	1531
RN7SL130P	2	1	4	4	6	3	0	4	4	4	5	9	3	6	1	3	5	4	0	6	0	4	3	2	4	3	2	6	4	0	2	2	2	4	4
ROR1	53	173	312	129	41	126	116	54	11	122	58	27	108	34	156	95	222	57	25	37	62	250	34	307	124	14	86	33	94	117	46	91	131	28	70
ENSG00000177452	3	1	2	3	0	0	3	1	2	2	2	2	2	2	1	2	0	0	0	1	0	2	2	1	2	3	4	6	0	2	0	1	1	1	2
CFL1P3	0	0	1	0	1	0	0	0	0	0	0	0	1	0	1	0	1	1	0	1	0	0	0	1	0	0	1	0	0	0	0	0	1	0	1
RNU6-809P	0	0	0	0	0	0	0	0	0	0	0	0	0	0	0	0	0	0	0	0	0	0	0	0	0	0	0	0	0	0	0	0	0	0	0
ENSG00000200508	0	0	0	0	0	0	0	0	0	0	0	0	0	0	0	0	0	0	0	0	0	0	0	0	0	0	0	0	0	0	0	0	0	0	0
ENSG00000223949	2	1	1	0	0	0	2	3	0	2	0	0	2	0	2	0	0	1	5	0	3	0	0	11	0	0	0	1	0	10	0	6	0	0	0
UBE2U	0	0	0	0	0	0	0	0	0	2	0	0	0	0	0	0	0	0	0	0	1	1	0	0	1	0	0	11	0	1	0	1	0	0	0
RNU7-62P	0	0	0	0	0	0	0	0	0	0	0	0	0	0	0	0	0	0	0	0	0	0	0	0	0	0	0	0	0	0	0	0	0	0	0
CACHD1	892	1273	171	895	226	73	1495	567	166	1176	1089	376	994	862	1246	1503	56	1247	747	110	1280	138	812	106	1302	66	113	99	175	1333	87	387	352	232	283
RAVER2	714	863	1195	1224	580	890	1083	608	562	1271	879	831	900	978	1280	1022	434	830	897	902	919	887	864	717	1090	1511	710	1054	1413	889	647	402	526	405	537
JAK1	4457	6099	8684	6391	4104	4679	6447	4280	4730	5985	5337	6251	5949	8744	6677	6771	5461	5212	5483	6652	4815	4828	4979	9120	7242	7478	4611	3366	3514	5681	3803	7486	8954	5452	2400
ENSG00000234784	0	0	0	0	0	0	0	0	0	0	0	0	0	0	0	0	1	0	0	0	1	2	0	0	0	0	0	0	0	0	0	0	0	0	0
ENSG00000233877	0	0	0	0	0	0	0	0	0	0	0	0	0	0	0	0	0	0	0	0	0	0	0	0	0	0	0	0	0	0	0	0	0	0	0
ENSG00000226891	46	35	13	61	20	2	39	29	16	52	25	12	21	15	52	46	22	43	18	6	22	9	33	3	30	6	2	5	2	88	27	0	17	30	7
SLC2A3P2	2	6	1	14	1	0	1	5	1	15	6	5	2	1	12	11	3	7	7	0	2	1	8	0	3	1	1	0	0	16	4	2	5	17	1
RNU6-1176P	0	0	0	1	0	0	1	0	0	0	0	0	1	0	2	0	0	0	0	0	0	0	0	0	0	0	0	0	0	1	0	0	0	0	0
MIR101-1	1	2	0	1	0	0	0	0	0	0	0	1	0	1	5	0	0	1	0	0	0	0	2	0	0	0	0	0	0	0	0	0	0	0	0
ENSG00000231485	1	4	5	4	0	0	3	2	4	0	3	1	1	3	9	1	8	3	1	1	2	2	0	2	0	1	1	0	5	5	1	1	0	1	0
ENSG00000235804	0	0	0	0	1	1	2	0	0	1	1	0	0	2	0	0	2	0	0	0	0	0	0	1	0	0	0	1	0	0	0	1	0	0	1
MRPS21P1	2	3	4	1	0	1	0	0	1	0	1	0	0	0	0	1	2	0	0	0	2	0	1	0	1	0	0	6	0	0	1	0	1	0	0
ENSG00000242363	0	0	0	0	0	0	0	0	0	0	0	0	0	0	0	0	0	0	0	0	0	0	0	0	0	0	0	0	0	0	0	0	0	0	0
AK4	307	284	423	598	89	53	369	201	670	567	299	223	526	651	391	398	46	282	417	95	169	57	300	405	403	7	248	27	3937	311	235	375	472	201	128
ENSG00000231622	0	0	1	0	1	0	0	0	0	0	0	0	0	1	0	0	1	0	0	0	0	0	0	0	1	2	0	0	0	1	0	1	0	0	0
DNAJC6	153	182	1600	212	157	410	125	127	533	155	204	808	235	126	177	391	225	252	160	754	136	465	211	1367	216	174	248	140	787	240	266	136	178	72	111
ENSG00000229294	0	0	0	2	0	0	0	0	2	0	0	1	0	0	0	0	1	0	0	0	0	0	0	2	0	0	0	0	0	0	1	0	0	0	0
COX6CP13	0	1	0	0	0	0	0	0	2	0	0	0	0	0	0	0	0	0	0	0	0	0	0	5	0	0	0	0	0	0	0	0	0	0	0
ENSG00000242909	0	0	0	0	0	0	0	0	0	0	0	0	0	0	0	0	0	0	0	0	0	0	0	0	0	0	0	0	0	0	0	0	0	0	0
RNU2-15P	0	0	0	0	0	0	0	0	0	0	0	0	0	0	0	0	0	0	0	0	0	0	0	0	0	0	0	0	0	0	0	0	0	0	0
LEPR	996	1439	308	1795	269	92	1870	934	203	1632	1817	326	1780	559	1230	2709	206	840	676	226	828	195	747	429	1666	305	136	1270	184	2003	445	439	328	282	81
LEPROT	5435	6619	4007	6679	3444	2116	6947	4557	3365	6217	6244	3258	6615	4448	7739	7090	2226	5380	7539	3434	6406	2481	5793	7064	7195	3175	1963	2505	1497	6876	3564	4719	5634	3046	1903
ENSG00000237852	3	0	3	0	0	0	1	1	1	2	1	2	0	1	1	0	0	2	0	1	0	0	0	0	0	0	0	0	0	1	0	0	1	0	0
ENSG00000238931	1	0	0	3	0	0	0	0	0	0	0	0	0	0	0	0	0	0	0	0	0	0	0	0	0	0	0	0	0	0	0	0	0	0	0
ENSG00000224570	0	0	0	0	0	0	0	0	0	0	0	0	0	0	0	0	0	0	0	0	0	0	1	0	0	0	0	0	0	0	0	0	0	0	0
RN7SL854P	0	0	0	0	0	0	0	0	0	0	0	0	0	0	0	0	1	0	0	0	0	0	0	0	0	0	0	0	0	0	0	0	0	0	0
PDE4B	667	593	817	978	196	430	992	533	2045	1196	682	902	1780	2074	1217	879	142	910	1434	292	728	294	1264	1574	1465	238	323	272	961	964	171	2312	2627	2706	458
ENSG00000227466	0	0	0	0	0	0	0	0	0	0	0	0	0	0	0	0	0	0	0	0	0	0	0	0	1	0	0	0	0	0	0	0	0	0	0
RNU4-88P	0	0	0	0	0	0	0	0	0	0	0	0	0	0	0	0	0	0	0	0	0	0	0	0	0	0	0	0	0	0	0	0	0	0	0
SGIP1	774	843	122	950	30	79	613	401	227	731	472	278	691	575	1005	847	24	529	491	83	598	34	768	44	600	15	31	69	49	628	109	154	131	700	54
ENSG00000248458	0	3	0	2	0	0	1	0	0	0	1	0	0	1	1	3	0	0	0	0	0	0	0	3	0	0	0	0	1	3	0	3	1	2	0
TCTEX1D1	8	4	7	13	1	7	18	0	2	24	0	3	11	4	9	6	5	2	5	5	10	4	5	17	6	1	10	6	3	24	2	9	23	4	3
ENSG00000227787	1	1	2	0	0	0	1	0	0	0	0	0	0	0	1	0	0	0	0	0	0	1	0	1	0	0	0	0	0	0	0	0	1	0	2
INSL5	0	1	0	6	1	1	5	1	1	0	0	0	1	0	0	1	1	0	1	0	4	1	3	1	7	0	0	10	99	2	0	0	0	0	5
WDR78	727	610	250	912	223	221	906	456	331	779	549	291	1020	278	831	782	316	630	783	228	732	145	929	301	845	302	179	619	122	910	561	325	317	441	258
ENSG00000231080	0	0	0	0	0	0	0	0	0	0	0	0	0	0	0	0	0	0	0	0	0	0	0	0	0	0	0	0	0	0	0	0	0	0	1
MIER1	1203	1970	1289	2090	893	996	2021	1226	1203	1728	1999	1186	2045	2459	2361	2854	703	1750	1952	1259	1626	739	2072	1605	2806	1107	618	1207	1143	2063	1278	1819	2014	1351	1010
SLC35D1	810	1248	559	939	509	1067	949	848	484	1304	1338	621	1501	1829	1826	1702	314	1465	1117	545	1286	814	1269	647	1904	765	761	388	1414	1485	1116	1007	1005	518	720
C1orf141	0	0	0	0	0	2	5	0	0	10	0	0	3	0	0	0	0	1	0	0	2	0	2	0	1	1	0	0	6	0	7	0	0	0	1
ENSG00000252433	0	0	0	0	0	0	0	0	0	0	0	0	0	0	0	0	0	0	0	0	0	0	0	0	0	0	0	0	0	0	0	0	0	0	0
IL23R	0	0	2	0	0	4	4	0	0	0	2	0	2	0	0	1	1	0	0	1	0	0	1	0	1	0	0	0	0	3	0	6	4	0	0
RNU6-586P	0	0	0	0	0	0	0	0	0	0	0	0	0	0	0	0	0	0	0	0	0	0	0	0	0	0	0	0	0	0	0	0	0	0	0
ENSG00000221733	0	0	0	0	0	0	0	0	0	0	0	0	0	0	0	0	0	0	0	0	0	0	0	0	0	0	0	0	0	0	0	0	0	0	0
RNU4ATAC4P	0	0	0	0	0	0	0	0	0	0	0	0	0	0	0	0	0	0	0	0	0	0	0	0	0	0	0	0	0	0	0	0	0	0	0
ENSG00000228523	0	2	0	1	0	0	1	0	1	0	0	0	0	1	0	0	0	1	0	0	0	1	0	1	0	0	0	0	2	0	0	0	0	0	0
IL12RB2	9	30	0	7	1	48	11	6	8	18	19	0	21	1	11	17	1	8	13	3	11	6	14	8	49	0	0	3	1	13	4	26	38	0	10
SERBP1	8448	10786	14691	12209	6493	8676	12335	8744	10755	10564	11824	10731	13222	14445	13419	13885	4040	10536	13237	8855	10893	5824	11509	10335	14744	9991	6098	7645	6886	11007	6089	8503	9589	7567	4943
RNU6-387P	0	0	0	0	0	0	0	0	0	0	0	0	0	0	0	0	0	0	0	0	0	0	0	0	0	0	0	0	0	0	0	0	0	0	0
ENSG00000235200	0	0	0	0	0	0	0	0	0	0	0	0	0	0	0	0	0	0	0	0	0	0	0	0	0	0	0	0	0	0	0	0	0	0	0
RNU6-1031P	0	0	0	1	0	0	0	0	0	0	0	0	0	0	0	0	0	0	0	0	0	0	0	0	0	0	0	0	0	0	0	0	0	0	0
ENSG00000238139	0	0	0	0	0	0	0	0	0	0	0	0	0	0	0	0	0	0	0	0	0	0	0	0	0	0	0	0	0	0	0	0	0	0	0
RN7SL392P	0	0	0	0	0	0	0	0	0	0	0	0	0	0	0	0	0	0	0	0	0	0	0	0	0	0	0	0	0	0	0	0	0	0	0
HNRNPCP9	1	1	0	0	0	1	1	0	1	0	0	0	0	0	0	0	0	0	0	0	0	0	0	1	1	0	0	0	0	0	0	0	0	1	0
GADD45A	4353	2221	3424	1720	1062	1621	3784	843	942	2319	1173	1109	1278	731	1285	1443	785	919	2971	1776	1215	3479	2689	1846	1908	1177	579	584	1485	2166	425	795	1873	519	1493
GNG12	4661	8495	6216	5874	1659	3044	6439	5247	3567	5973	8144	4945	10070	10201	9882	10187	1947	6610	8396	6000	7489	4947	7699	8236	8291	3258	2245	2968	1448	8615	3314	4440	3942	4622	2544
RNU7-80P	0	0	0	0	0	0	0	0	0	0	0	0	0	0	0	0	0	0	0	0	0	0	0	0	0	0	0	0	0	0	0	0	0	0	0
GNG12-AS1	15	23	9	24	4	20	25	25	9	29	33	14	26	27	25	32	4	28	37	14	26	15	22	11	21	7	3	6	16	34	20	18	8	27	13
ENSG00000241501	0	0	0	0	0	1	0	0	0	0	0	0	0	0	0	0	0	0	0	0	0	0	0	0	0	0	0	0	0	0	0	0	0	0	0
ENSG00000235055	0	0	0	0	0	0	1	0	0	0	0	0	0	0	0	0	0	0	0	3	0	0	0	0	0	0	0	0	0	0	0	0	0	0	0
DIRAS3	613	359	71	138	67	54	1641	76	21	575	209	18	393	1378	232	277	28	149	191	42	963	194	339	22	266	1	178	107	11	371	205	31	35	278	3
ARL5AP3	1	0	1	3	1	0	0	1	1	0	0	0	0	0	0	0	0	0	0	0	1	0	2	1	0	0	0	0	0	0	1	0	0	0	0
WLS	1780	2264	1008	3142	569	1018	3944	1592	1173	3175	1887	1267	2848	2641	2660	2333	462	1943	2207	756	2564	455	2170	1688	3736	322	417	693	374	2668	706	1207	819	596	636
CTBP2P8	6	7	4	8	2	2	5	3	1	2	2	3	0	4	10	6	4	6	2	2	5	0	3	1	1	4	3	3	1	6	3	1	1	1	3
MIR1262	0	0	0	0	0	0	0	0	0	0	1	0	0	0	0	0	0	0	0	0	0	0	0	0	0	0	0	0	0	0	0	0	0	0	0
RPS7P4	3	6	5	9	4	4	10	3	7	6	6	1	6	6	7	4	5	6	9	0	2	2	6	1	6	4	3	11	2	5	1	5	4	3	4
COX6B1P7	1	0	0	0	0	0	0	0	0	0	0	0	0	0	0	0	0	0	0	0	0	0	0	0	0	0	0	0	0	0	0	0	0	0	0
TCEB1P18	0	0	1	0	1	0	1	0	0	0	0	0	0	0	0	0	0	0	0	0	0	0	0	0	0	0	0	0	0	0	0	0	0	0	0
ENSG00000229440	0	0	0	0	0	0	0	0	0	0	0	0	0	0	0	0	0	0	0	0	0	0	0	0	0	0	0	0	0	0	0	0	0	0	0
RPE65	0	1	1	4	0	5	0	0	0	1	0	0	0	8	1	0	0	0	0	1	1	1	3	4	1	0	0	9	0	0	0	1	2	0	6
DEPDC1	15	30	84	9	13	203	19	16	23	10	26	47	23	84	24	37	42	18	15	93	11	97	13	49	74	78	60	531	1206	18	35	109	105	32	200
ENSG00000233589	0	0	0	0	0	1	0	0	0	0	0	0	0	0	0	0	0	0	0	2	0	1	0	0	0	1	0	0	1	0	0	0	0	0	0
ENSG00000234264	0	0	0	0	0	2	0	0	0	0	0	1	0	0	0	0	0	0	0	5	0	2	0	0	4	0	0	2	75	2	0	1	2	1	3
TXNP2	0	0	0	0	0	1	0	0	0	0	0	0	0	0	0	0	0	0	0	0	0	0	0	0	0	0	0	0	0	0	0	0	0	0	0
ENSG00000223883	0	0	4	2	1	0	0	0	0	0	0	0	0	0	1	0	0	0	0	0	0	4	0	1	0	0	1	0	0	0	0	0	1	0	0
ENSG00000235446	0	0	0	0	0	0	0	0	0	0	0	0	0	0	0	0	0	0	0	0	0	0	0	0	0	0	0	0	0	0	0	0	0	0	0
ENSG00000229639	0	0	0	0	0	1	0	0	0	1	0	0	0	0	0	0	0	0	0	0	0	0	0	0	0	0	0	0	0	0	0	0	0	0	0
LRRC7	388	198	45	286	0	261	223	155	67	269	362	283	434	616	595	447	0	239	184	44	291	50	380	14	317	25	186	287	226	362	51	109	16	43	47
RN7SL538P	0	0	0	3	0	0	0	0	0	1	0	0	0	0	2	0	0	0	0	0	0	0	0	0	0	0	0	0	0	0	0	0	0	0	0
PIN1P1	2	1	0	1	0	0	0	0	0	0	0	1	0	0	0	0	1	0	1	0	0	0	2	0	0	0	0	0	0	0	0	0	0	1	0
ENSG00000237919	0	0	0	0	0	0	0	0	0	0	0	0	0	1	0	0	0	0	0	0	0	0	0	0	0	1	0	0	1	0	0	0	0	1	0
ENSG00000261223	159	50	1	104	0	20	81	48	12	79	92	50	114	62	200	111	0	81	28	6	67	7	109	6	86	5	28	102	13	110	24	6	6	3	10
LRRC40	468	692	738	707	255	424	607	471	576	603	618	653	747	756	886	969	306	508	755	986	633	564	867	962	873	642	416	784	965	745	549	622	672	409	548
ENSG00000231835	5	2	0	0	0	0	3	0	0	2	1	0	2	1	0	3	0	2	0	1	0	0	0	0	0	0	0	7	0	1	0	0	0	0	0
RN7SL242P	0	0	0	0	0	0	0	0	0	0	0	0	0	0	0	0	0	0	0	0	0	0	0	0	0	0	0	0	0	0	0	0	0	0	0
SRSF11	6749	6345	4625	7643	3616	4314	6426	3884	5032	5909	5664	4312	5789	7940	7483	8648	2072	6536	5399	3791	4796	2790	6161	4090	7343	4194	2446	4312	3825	7022	3858	4381	5524	4744	5417
ENSG00000228988	1	0	0	1	0	0	0	0	0	0	0	0	0	0	0	0	0	0	0	0	0	0	1	0	0	0	0	0	0	0	0	1	0	0	0
ANKRD13C	791	1078	1292	1194	606	789	1141	792	799	1016	1138	1042	1251	1400	1501	1569	617	1014	1234	1099	1090	791	1203	1195	1410	1134	623	986	698	1343	822	940	1045	827	729
HHLA3	737	221	114	609	134	124	938	280	204	505	454	406	415	370	357	432	100	364	541	170	425	174	505	243	486	247	92	264	374	288	185	229	257	165	187
ENSG00000226088	1	0	0	0	0	0	0	0	0	0	0	0	0	0	0	0	0	0	0	0	0	1	0	0	0	0	0	0	0	0	3	0	0	0	0
CTH	347	400	132	383	173	86	540	263	198	359	437	271	601	182	898	529	39	448	450	149	518	98	419	143	436	182	127	523	1126	769	251	120	120	109	161
ENSG00000233020	0	0	0	0	0	0	0	0	0	0	0	1	0	0	0	0	0	0	0	0	0	1	1	0	1	0	0	0	1	0	0	0	0	0	0
CASP3P1	0	0	0	0	0	0	0	0	0	0	0	0	0	0	0	0	0	0	0	0	0	0	0	0	0	0	0	0	0	0	0	0	0	0	0
ENSG00000229051	0	0	0	0	5	5	2	0	0	0	0	0	0	2	0	0	0	0	0	0	0	0	0	1	0	1	0	3	1	1	1	2	16	2	0
ENSG00000226208	0	0	0	0	0	0	0	0	0	0	0	0	0	0	0	0	0	0	0	0	0	0	0	0	0	0	0	0	0	0	0	0	0	0	0
PTGER3	121	35	10	142	130	306	195	71	114	116	50	43	104	359	119	78	8	60	50	34	44	31	56	75	56	53	30	94	31	125	34	65	413	27	132
ENSG00000235782	0	0	0	0	0	3	0	0	0	0	0	0	0	0	0	0	0	0	0	0	0	0	0	1	0	0	0	0	1	0	0	0	0	0	0
ZRANB2-AS1	0	0	0	0	1	3	1	0	0	0	0	0	0	0	0	0	0	0	0	0	0	1	0	1	1	1	0	0	0	0	0	0	0	0	1
ZRANB2	3479	4396	3144	4095	2167	2339	3440	2629	3117	3252	3952	2795	4137	6491	4388	5678	1623	3719	3381	2107	2782	1553	3944	2317	4959	3421	1600	2360	2839	3753	2964	2645	3528	3380	2601
MIR186	10	24	11	18	12	6	13	14	16	7	24	6	17	22	19	32	6	31	4	10	9	10	16	4	19	11	1	2	5	13	13	5	17	20	9
ZRANB2-AS2	50	28	34	37	18	17	44	48	29	45	58	38	50	74	56	54	5	46	58	50	36	31	53	24	46	31	12	13	14	64	12	31	25	19	16
ENSG00000237726	0	2	0	6	1	0	2	0	0	2	2	0	0	1	3	2	0	3	0	0	3	2	3	0	1	2	0	0	0	0	0	0	1	0	1
ENSG00000226324	1	0	0	0	0	0	0	0	0	0	0	0	0	0	0	0	0	0	0	0	0	0	0	0	0	0	0	0	0	0	0	0	0	0	0
ENSG00000227126	1	4	3	10	0	0	2	9	2	6	7	7	12	8	9	11	1	9	8	7	4	6	5	1	8	3	0	1	0	14	0	2	4	1	5
NEGR1	536	722	7	1114	26	1	1548	339	13	982	496	11	623	128	979	935	1	518	483	9	566	14	868	28	749	1	7	30	9	1078	11	143	36	11	12
ENSG00000231985	6	2	0	1	1	0	0	0	0	1	0	1	0	0	0	0	1	0	0	0	0	1	2	2	0	0	0	2	0	0	0	0	0	0	0
NEGR1-IT1	0	1	0	0	0	0	0	0	0	0	0	0	0	0	0	0	0	0	0	0	0	0	0	0	0	0	0	0	0	0	0	0	0	0	0
GDI2P2	0	1	6	1	3	2	1	4	2	1	0	3	5	5	5	7	5	3	2	3	2	0	2	5	6	2	1	11	3	5	8	6	4	1	0
RPL31P12	0	0	1	2	0	0	2	1	2	1	1	0	1	1	1	0	1	0	1	0	2	1	2	0	1	1	0	1	1	2	0	0	0	1	0
RNU6-1246P	0	0	0	0	0	0	0	0	0	0	0	0	0	0	0	0	0	0	0	0	0	0	0	0	0	0	0	0	0	0	0	0	0	0	0
ENSG00000225087	0	1	0	2	0	0	0	0	0	0	0	0	0	0	1	2	0	3	0	0	0	0	0	0	0	0	0	0	0	0	0	0	0	0	0
ENSG00000227016	0	0	0	0	0	0	0	0	0	0	1	0	0	0	0	1	1	0	0	0	0	0	0	0	0	0	0	0	0	0	0	0	0	0	0
KRT8P21	0	1	3	0	0	0	0	1	0	1	0	0	2	0	0	1	1	1	3	1	2	0	0	2	3	1	1	0	0	1	1	1	1	0	0
RN7SKP19	0	0	0	0	1	0	0	0	0	0	0	0	0	0	0	0	0	0	0	0	0	0	0	0	0	0	0	1	0	0	0	1	0	0	0
ENSG00000233973	0	0	0	0	0	0	1	0	0	0	0	0	0	0	0	0	0	0	0	0	0	0	0	0	0	0	0	0	1	0	0	0	0	0	0
ENSG00000223479	2	0	0	0	1	1	2	1	0	5	3	1	2	2	1	0	0	3	0	0	2	1	7	1	4	1	1	1	1	4	0	0	2	1	2
ENSG00000241626	0	1	0	0	2	0	1	0	0	1	0	0	0	0	0	0	0	0	0	0	1	0	1	0	1	0	0	1	0	1	0	0	0	0	0
RNA5SP50	0	0	0	0	0	0	0	0	0	0	0	0	0	0	0	0	0	0	0	0	0	0	0	0	0	0	0	0	0	0	0	0	0	0	0
RNU4ATAC8P	0	0	0	0	0	0	0	0	0	0	0	0	0	0	0	0	0	0	0	0	0	0	0	0	0	0	0	0	0	0	0	0	0	0	0
LRRIQ3	154	62	31	117	34	60	63	50	43	196	106	49	227	256	403	113	10	171	182	74	213	145	135	44	136	43	25	74	43	146	228	120	58	46	41
FPGT	632	898	723	989	317	565	957	685	635	879	1048	650	1383	1300	1503	1353	303	973	1125	780	959	568	1251	751	1403	503	342	429	697	1205	832	736	721	560	448
FPGT-TNNI3K	87	52	11	49	12	6	26	13	19	72	30	25	17	34	86	49	9	38	23	36	22	23	16	9	48	17	11	22	3	47	8	15	24	40	14
TNNI3K	14	9	3	10	2	0	10	4	3	7	6	1	0	1	14	4	1	2	13	12	10	10	8	4	12	2	0	19	0	8	1	7	10	2	4
ENSG00000237324	0	0	0	0	0	0	0	0	0	0	0	0	0	1	0	0	0	0	0	0	0	0	0	0	0	0	0	0	0	0	0	0	0	0	0
ENSG00000233894	2	0	0	4	0	0	1	3	0	0	1	0	0	0	8	0	0	3	4	0	0	0	0	0	4	0	0	0	0	0	0	0	0	0	2
LRRC53	0	0	1	0	0	0	0	0	0	0	0	0	0	0	0	0	0	1	0	0	0	0	0	0	0	0	0	0	0	0	0	0	0	0	0
ENSG00000225495	0	0	0	0	0	1	0	0	1	2	0	0	0	2	0	0	0	0	0	0	0	0	0	0	0	0	0	0	0	0	0	0	0	0	0
C1orf173	14	7	1	13	0	6	18	15	0	47	20	2	15	0	18	11	1	32	5	1	13	2	12	1	56	1	0	4	74	11	0	15	1	0	0
ENSG00000234497	0	0	0	0	0	0	0	0	0	0	0	0	0	0	0	0	0	0	0	0	0	0	0	0	0	0	0	0	0	0	0	0	0	0	0
CRYZ	2347	2397	1915	4471	1167	1342	3484	2587	2297	2718	2751	1449	4000	3417	3027	4032	496	3127	3293	961	3110	799	2704	893	4871	1797	1371	1070	922	2772	1363	1907	1957	1429	775
ENSG00000242681	0	2	0	1	1	0	1	2	0	0	0	0	1	0	0	1	0	0	1	0	0	1	1	0	1	0	1	0	1	1	0	0	2	1	0
TYW3	1342	1699	2068	1898	972	1237	1855	1442	1631	1672	1847	1663	2300	2203	2457	2203	597	1581	2161	1732	1634	931	2006	1473	2334	1602	838	781	1219	2138	1482	1337	1214	1166	998
ENSG00000229943	0	0	0	0	0	0	0	0	0	0	0	0	0	0	0	0	0	0	0	0	0	0	0	0	0	0	0	0	0	0	0	0	0	0	0
ENSG00000261213	4	1	0	6	0	0	5	1	1	0	1	0	1	0	2	1	0	0	0	0	1	0	1	0	0	0	0	0	0	1	0	0	1	0	0
ENSG00000224127	0	0	0	0	0	0	1	0	1	0	2	0	0	0	0	0	0	1	2	0	0	0	0	0	0	0	0	0	0	2	0	1	0	0	0
LHX8	28	57	1	12	0	10	45	11	6	1	30	0	4	1	8	9	0	4	10	0	16	0	5	1	8	0	0	0	0	5	0	8	7	0	0
ENSG00000224149	1	3	0	0	0	0	0	0	1	0	4	0	1	1	0	2	0	0	3	0	0	1	0	0	1	0	0	0	0	1	0	1	1	0	0
RNU6-622P	0	0	0	0	0	0	0	0	0	0	0	0	0	0	0	0	0	0	0	0	0	0	0	0	0	0	0	0	0	0	1	0	0	0	0
SLC44A5	12	158	9	20	3	5	38	183	45	60	164	15	197	114	244	18	0	6	4	1	21	8	9	4	448	16	6	55	340	60	56	86	137	3	3
ENSG00000224493	0	0	0	0	0	0	0	0	0	0	0	0	0	1	0	0	0	0	0	0	0	0	0	0	0	0	0	0	0	0	0	0	0	0	0
RNU6-503P	0	0	0	0	0	0	0	0	0	0	0	0	0	0	0	0	0	0	0	0	0	0	0	0	0	0	0	0	0	0	0	0	0	0	0
ENSG00000213579	0	0	2	2	0	0	0	0	1	0	1	1	0	1	1	0	3	0	0	1	0	0	0	0	3	1	0	0	0	0	0	2	0	1	2
ENSG00000230863	1	0	0	0	0	0	1	0	1	2	0	0	1	2	0	0	0	0	1	0	1	2	0	0	0	0	0	1	0	3	1	0	0	0	1
ENSG00000178193	0	2	1	6	1	0	2	0	0	3	0	0	0	2	0	2	0	1	1	0	0	0	2	2	3	1	0	1	3	5	0	0	1	0	0
ACADM	2061	2920	7802	2720	1832	1904	2302	2365	4220	2965	3240	3908	4400	3404	3876	5150	2737	2581	4066	5950	2981	2396	4084	8226	4389	4182	2007	2183	3828	3299	2943	2853	2754	2783	1634
ENSG00000181227	3	13	11	1	7	5	2	2	7	7	6	18	6	4	3	4	4	0	3	28	5	18	1	11	6	9	1	2	21	7	3	1	9	3	3
RABGGTB	2068	1790	5536	2120	2774	3047	2568	1414	2802	1773	1678	2971	1984	2606	1653	2354	3399	1324	2777	3129	1433	2134	2232	3483	2358	3572	3102	4721	2043	2034	4131	2290	3072	2306	3140
SNORD45C	0	0	0	0	0	0	0	0	0	0	0	0	0	0	0	0	0	0	0	0	0	0	0	0	0	0	0	0	0	0	0	0	0	0	0
SNORD45A	0	0	0	0	0	0	0	0	0	0	0	0	0	0	0	0	0	0	0	0	0	0	0	0	0	0	0	0	0	0	0	0	0	0	0
SNORD45B	0	0	0	0	0	0	0	0	0	0	0	0	0	0	0	0	0	0	0	0	0	0	0	0	0	0	0	0	0	0	0	0	0	0	0
MSH4	5	6	15	5	9	23	1	8	9	7	1	2	10	8	2	10	16	12	0	4	2	5	0	3	5	6	9	18	12	5	37	2	4	4	11
ASB17	0	0	0	0	0	0	0	0	0	0	0	0	0	0	0	0	0	0	0	1	0	0	0	0	0	0	0	0	0	0	0	0	0	0	0
ENSG00000225605	0	0	0	0	0	0	0	0	0	0	0	0	0	0	0	0	1	0	0	0	0	0	0	0	0	0	0	0	0	0	0	0	0	0	0
ENSG00000230027	0	0	1	0	0	0	0	0	0	0	0	0	0	0	0	0	0	0	0	0	0	0	0	0	0	1	0	0	0	0	0	0	0	0	0
ST6GALNAC3	1357	1368	421	1225	1221	249	1409	1536	605	1299	1452	928	2262	2351	1718	1882	88	1526	1481	378	2406	403	1997	1066	1892	1325	863	2322	416	1805	1439	783	1117	844	1273
ENSG00000223905	0	0	0	0	0	0	1	0	0	0	0	0	0	0	0	0	0	0	0	0	0	0	0	0	0	0	0	0	0	0	0	0	0	0	0
TPI1P1	33	34	73	29	84	162	41	29	63	37	40	122	51	93	42	46	102	31	54	95	52	103	57	105	63	78	103	119	51	36	63	41	59	62	61
RNU6-161P	0	0	0	0	0	0	0	0	0	0	0	0	0	0	0	0	0	0	0	0	0	0	0	0	0	0	0	1	0	0	0	0	0	0	0
ENSG00000237552	0	0	0	0	0	0	0	0	0	0	0	0	0	0	0	0	0	0	0	0	0	0	0	0	0	0	0	0	0	0	3	0	0	0	0
ST6GALNAC5	23	9	7	26	6	99	29	11	0	31	5	15	16	2	2	10	24	6	3	10	6	1	2	570	24	0	526	33	16	24	37	22	181	1	21
ENSG00000230498	0	0	0	0	0	1	1	0	0	0	0	0	0	0	0	0	1	0	0	1	0	0	0	5	2	0	8	0	0	1	0	0	5	0	0
PIGK	1754	2650	2360	2722	1444	2243	2962	1971	1705	2419	2687	2183	3059	3173	3166	3429	1022	2360	3521	2148	2518	1453	2979	2155	3663	3595	1644	1694	2163	2452	3344	1988	2246	1718	2047
ENSG00000226084	120	48	138	120	106	105	174	59	117	108	93	63	68	68	64	56	258	67	130	49	63	87	89	68	79	204	62	216	62	75	51	79	74	74	71
ENSG00000228187	0	0	1	0	1	0	0	0	0	2	0	0	0	0	0	0	2	2	0	0	2	0	0	1	1	0	0	1	0	0	0	0	1	0	0
AK5	41	26	21	180	7	12	39	20	13	34	23	7	46	8	77	23	7	35	38	1	15	7	33	68	37	11	6	4	24	37	42	23	2	1	10
ENSG00000233099	0	0	0	0	0	0	0	0	0	0	0	0	0	0	0	0	0	0	0	0	0	0	0	0	0	0	0	0	0	0	0	0	0	0	0
ENSG00000221664	0	0	0	0	0	0	0	0	0	0	0	0	0	0	0	0	0	0	0	0	0	0	0	0	0	0	0	0	0	0	0	0	0	0	0
RNU7-8P	0	0	0	0	0	0	0	0	0	0	0	0	0	0	0	0	0	0	0	0	0	0	0	0	0	0	0	0	0	0	0	0	0	0	0
ZZZ3	1916	2765	3268	2897	1658	1905	2965	2392	2350	2519	3452	2324	3834	4451	3332	4428	1229	3152	3473	2620	2693	1967	3209	2376	4299	2555	1393	1678	2530	3786	2180	2076	2219	2198	1581
RNA5SP20	0	0	0	0	0	0	0	0	0	0	0	0	0	0	0	0	0	0	0	0	0	0	0	0	0	0	0	0	0	0	0	0	0	0	0
RN7SL370P	0	0	0	0	0	0	0	0	0	0	0	0	0	0	0	0	0	0	0	0	0	0	0	0	0	0	0	0	0	0	0	0	0	0	0
USP33	2173	3423	3127	3632	1791	1868	3390	2229	2366	3046	3322	3095	4186	5541	4422	4513	1285	2976	3764	3397	3096	1985	3734	3426	3969	3389	1783	2227	2280	3764	2401	2908	2941	2742	1474
ENSG00000232672	3	2	0	2	1	4	3	1	2	1	2	3	3	4	5	4	3	1	2	2	4	3	1	2	2	2	0	3	1	3	1	1	2	3	2
FAM73A	822	2068	1531	1192	545	1281	911	1476	938	1239	2197	1487	2578	2334	2987	3211	717	1898	1642	1572	1646	1170	1949	1637	2194	1599	1051	893	899	2479	1692	1193	1110	1927	602
RNA5SP21	0	0	0	0	0	0	0	0	0	0	0	0	0	0	0	0	0	0	0	0	0	1	0	0	0	0	0	0	0	0	0	0	0	0	0
ENSG00000219201	84	231	246	231	194	220	175	177	159	177	222	178	233	170	230	220	108	154	195	187	235	203	152	211	211	176	188	149	205	237	178	219	293	230	105
NSRP1P1	10	2	1	13	1	1	4	2	4	2	2	2	3	4	7	2	0	0	4	5	1	2	1	1	3	0	2	0	1	6	0	2	7	2	12
HSPE1P25	0	0	0	0	0	0	0	0	0	0	0	0	0	0	0	0	0	0	0	0	0	0	0	0	0	0	0	0	0	0	0	0	0	0	1
NEXN-AS1	38	13	12	25	9	0	26	10	11	35	16	10	13	10	19	25	2	14	28	4	15	0	18	11	8	9	2	5	8	14	2	16	9	7	12
NEXN	606	1199	1137	1912	161	76	780	654	655	1102	738	234	877	275	1543	1022	249	925	1045	239	622	84	1002	474	696	526	133	278	128	612	181	511	334	446	240
FUBP1	3603	4609	3147	4590	2236	1817	3743	3098	3279	3592	4480	3641	4650	4579	5013	5703	1174	4516	4081	2861	3317	2117	4660	3147	5275	3209	1306	1923	2389	3801	1757	3380	3751	3274	1413
DNAJB4	2420	4215	2668	3625	862	1605	1494	1801	1331	3993	2309	1173	2968	2669	5102	4230	511	2202	2815	1810	2645	1096	9628	2244	3345	2112	712	758	756	5760	737	1362	1719	1307	1215
GIPC2	110	143	162	246	51	26	143	41	58	223	114	170	140	61	165	148	13	96	117	318	95	32	131	611	151	549	72	32	103	183	44	106	114	55	31
ENSG00000213561	1	1	0	1	0	0	2	1	1	0	0	2	2	1	2	0	0	2	0	0	4	2	1	4	1	3	1	1	6	2	0	0	1	0	0
RNU6-1102P	0	0	0	0	0	0	0	0	0	0	0	0	0	0	0	0	0	0	0	0	0	0	0	0	0	0	0	0	0	0	0	0	0	0	0
ENSG00000213560	3	0	1	5	1	0	0	0	2	1	1	2	1	2	0	0	4	1	0	1	1	3	2	0	1	0	2	1	1	0	0	2	2	4	0
RNA5SP22	0	0	0	0	0	0	0	0	0	0	0	0	0	0	0	0	0	0	0	0	0	1	0	0	0	0	0	0	0	0	0	0	0	0	0
RNFT1P2	0	0	0	0	0	0	0	0	0	0	0	0	0	0	0	0	0	0	0	0	0	0	0	0	0	0	0	0	0	0	0	0	0	0	0
ENSG00000237413	3	2	0	0	0	0	0	0	0	1	0	0	0	1	0	1	0	0	0	2	1	0	0	0	0	0	0	0	1	2	0	1	1	0	0
PTGFR	7	58	1	77	1	2	64	6	2	139	25	0	43	1	63	30	0	12	4	1	30	1	16	2	59	0	1	2	1	109	0	32	0	0	5
ENSG00000227556	0	0	0	0	0	0	0	0	0	0	0	0	0	0	0	0	0	0	0	0	0	0	0	0	0	0	0	0	0	0	0	0	0	0	0
RNA5SP23	0	0	0	0	0	0	0	0	0	0	0	0	0	0	0	0	0	0	0	0	0	0	0	0	0	0	0	0	0	0	0	0	0	0	0
ENSG00000212038	0	0	0	0	0	0	0	1	0	0	0	0	0	0	0	0	0	0	0	0	0	0	0	0	0	0	0	0	0	0	0	0	0	0	0
IFI44L	379	783	482	284	88	914	1851	1270	585	864	224	47	796	317	794	895	52	1157	265	116	471	212	568	286	1174	262	75	64	398	951	161	962	1169	202	137
IFI44	996	816	563	801	230	715	1555	957	605	1032	401	108	767	475	896	959	124	788	577	187	499	382	673	401	1192	330	113	168	359	857	260	951	1233	240	240
ENSG00000238015	4	0	3	0	0	1	0	2	0	0	0	0	1	0	1	1	1	1	0	0	0	0	1	0	1	1	0	0	1	4	0	1	1	0	1
ENSG00000221683	0	0	0	0	0	0	0	0	0	0	0	0	0	0	0	0	0	0	0	0	0	0	0	0	0	0	0	0	0	0	0	0	0	0	0
ENSG00000235400	0	2	4	0	0	2	0	0	1	0	1	0	1	1	2	2	0	0	0	1	0	0	1	0	2	0	0	0	3	0	0	0	0	0	0
ELTD1	1367	1552	1336	2151	1181	1406	1438	1400	1264	1803	1139	1005	1704	2505	2306	1963	692	1059	742	1327	824	1082	1261	2647	1235	2878	756	908	483	1364	1521	1216	2623	1514	706
PSAT1P3	1	0	1	0	1	3	1	2	2	2	0	1	1	3	0	1	2	0	4	0	1	1	2	2	0	1	0	2	4	0	8	0	3	0	1
ENSG00000235011	0	0	0	0	0	0	0	0	0	0	0	0	0	0	0	0	0	0	0	0	0	0	0	0	0	0	0	0	0	0	0	0	0	0	0
ADH5P2	1	0	0	0	0	0	0	0	0	0	1	1	2	0	0	1	2	1	1	0	0	1	2	1	0	0	0	1	0	1	0	1	0	0	0
ENSG00000235756	0	0	1	1	0	0	0	1	0	0	0	0	0	0	1	0	0	0	0	0	0	0	0	0	1	0	0	0	0	0	0	0	0	0	0
ENSG00000260322	0	0	0	1	0	0	0	0	0	0	0	0	0	0	0	0	0	0	0	0	0	0	0	0	0	0	0	0	0	0	0	0	0	0	0
HMGB1P18	0	0	0	0	0	0	0	0	0	1	0	0	0	1	2	0	1	0	0	0	0	0	1	1	0	0	0	0	0	0	0	0	0	0	0
ENSG00000225598	0	0	0	0	0	0	0	0	0	0	0	0	0	0	0	0	0	0	0	0	0	0	0	0	0	0	0	0	0	0	0	0	0	0	0
HNRNPA1P64	0	1	0	0	1	0	2	0	1	0	1	0	2	0	0	0	0	0	3	0	0	0	2	0	4	1	2	4	1	0	0	1	0	0	0
ENSG00000227062	0	0	0	0	0	0	0	0	0	0	0	0	0	0	0	0	0	0	0	0	0	0	0	0	0	0	0	0	0	0	0	0	0	0	0
ENSG00000234108	1	0	3	0	0	3	2	0	1	1	1	1	0	0	0	0	2	0	1	1	0	1	1	2	1	3	0	0	2	0	4	0	0	0	2
ENSG00000224326	0	0	0	0	0	0	0	0	0	0	0	0	0	0	0	0	0	0	0	0	0	0	0	0	0	0	0	0	0	0	0	0	0	0	0
ENSG00000234184	0	1	0	0	1	1	47	0	0	1	0	0	1	0	0	0	0	0	0	0	0	1	0	1	66	0	0	0	0	2	0	147	56	0	2
MTND2P30	0	0	1	0	0	0	0	0	0	0	0	0	0	0	0	0	0	0	0	0	0	1	0	0	0	0	1	0	0	0	0	0	0	0	1
RPL7P10	2	2	4	3	3	1	3	1	2	1	2	1	1	3	1	3	5	0	3	0	3	1	2	3	0	2	1	3	0	4	1	2	0	1	1
ENSG00000235089	2	3	1	0	0	0	0	0	3	2	3	0	0	0	1	0	2	1	0	0	3	0	2	0	3	2	1	1	1	1	0	2	0	2	3
RN7SKP247	0	0	0	0	0	0	0	0	0	0	0	0	0	0	0	0	0	0	0	0	0	0	0	0	0	0	0	0	0	0	0	0	0	0	0
LPHN2	4414	7049	1140	5876	737	639	5890	4474	1434	6485	7269	430	7970	5759	8805	9627	214	8086	5769	546	6760	653	5827	1204	9248	1141	2045	1821	200	8077	973	2424	2780	863	1085
HNRNPA3P14	1	0	2	1	0	0	0	2	1	2	3	0	1	1	7	5	0	2	0	0	8	0	3	0	3	0	1	0	1	3	1	1	0	1	1
ENSG00000227288	9	13	10	5	3	8	13	5	6	6	7	14	11	10	6	15	2	16	7	7	7	5	4	6	13	13	1	3	11	13	4	8	13	3	6
ENSG00000227960	0	0	0	0	0	0	0	0	0	2	0	0	0	0	0	0	0	0	0	0	0	0	0	0	0	0	0	0	0	0	0	0	0	0	0
ENSG00000234953	0	0	0	0	0	0	0	0	0	0	0	0	0	0	0	0	0	0	0	0	0	0	0	0	0	0	0	0	0	0	0	0	0	0	0
MED28P8	0	0	0	0	0	0	0	0	0	0	0	0	0	0	0	0	0	0	0	0	0	0	0	0	0	0	0	0	0	0	0	0	0	0	0
ENSG00000236676	0	0	0	1	0	0	1	0	0	0	0	0	0	0	0	0	0	1	1	0	1	0	0	0	0	0	0	0	0	1	0	0	0	1	0
ENSG00000234683	2	0	1	2	0	0	1	0	2	0	1	1	0	0	1	1	0	0	1	1	0	1	1	0	1	0	0	0	0	0	0	4	0	2	0
ST13P20	2	3	0	0	0	0	1	2	0	4	6	0	5	1	8	3	0	7	0	2	12	0	3	0	2	0	3	3	0	3	3	0	1	0	0
ENSG00000233290	0	0	0	0	0	0	0	0	0	0	0	0	0	0	0	0	0	0	0	0	0	0	0	0	0	0	0	0	0	0	0	0	0	0	0
ENSG00000230817	0	0	0	2	0	0	0	0	0	1	0	0	1	0	0	1	0	0	0	0	0	0	0	0	0	0	0	0	0	0	0	0	0	0	0
ENSG00000236268	5	5	0	14	0	0	13	4	0	12	24	3	22	1	11	11	0	8	8	2	7	2	10	1	10	0	2	9	13	19	0	3	1	1	3
ENSG00000231364	0	0	0	0	0	0	0	0	0	0	0	0	0	0	0	0	0	0	0	0	0	0	0	0	0	0	0	0	0	0	0	0	0	0	0
ENSG00000233008	126	87	0	149	60	54	104	74	14	104	173	71	122	163	141	123	0	109	196	59	181	69	123	19	109	54	13	25	138	164	4	50	43	32	41
ENSG00000237076	0	0	0	0	0	0	0	0	0	0	0	0	0	0	1	0	0	0	0	0	0	1	0	0	0	0	0	0	0	0	0	0	0	0	0
ENSG00000223231	0	0	0	0	0	0	0	0	0	1	0	0	0	0	0	0	0	0	0	0	0	0	0	0	0	0	0	0	0	0	0	0	0	0	0
TTLL7	276	423	52	693	23	92	326	140	94	501	241	98	468	1356	746	594	22	272	111	108	245	65	364	71	231	43	82	95	136	403	65	101	92	130	332
TTLL7-IT1	0	2	0	1	0	0	0	0	0	0	0	0	1	1	0	1	0	0	0	0	0	0	0	0	0	0	0	0	0	0	0	0	0	0	0
ENSG00000229486	0	0	0	0	0	0	0	0	0	1	0	0	0	0	0	0	0	0	0	0	0	0	0	0	0	0	0	0	0	0	0	0	0	0	0
PRKACB	1618	3319	1994	2176	1300	1397	3223	1643	1655	2265	2384	2380	3113	3147	2855	3448	291	2223	2428	2494	2549	1240	2743	2184	3726	1102	1109	1507	1125	2797	1163	3395	3235	1720	1228
ENSG00000213540	3	1	2	0	0	0	0	1	1	2	0	0	0	2	3	0	0	2	0	0	0	3	0	1	2	0	1	1	1	2	1	1	1	1	0
ENSG00000226970	7	0	2	6	2	3	4	1	1	3	4	3	0	3	3	0	1	2	10	0	3	3	3	5	2	2	0	5	4	2	0	3	0	4	2
ENSG00000199959	0	0	0	0	0	0	0	0	0	0	0	0	0	0	0	0	0	0	0	0	0	0	0	0	0	0	0	0	0	0	0	0	0	0	0
SAMD13	363	443	108	304	82	115	674	230	234	481	339	186	535	699	627	469	90	440	453	155	477	93	639	250	518	122	68	211	156	726	74	231	120	417	151
ENSG00000249237	1	0	0	3	0	0	3	1	0	1	1	0	0	5	2	2	0	2	0	1	0	0	0	0	2	2	2	3	0	0	0	3	0	0	0
UOX	12	33	4	9	30	14	4	11	7	22	24	38	31	56	73	27	3	16	45	59	17	78	15	71	10	33	46	85	292	34	38	75	37	32	59
ENSG00000244369	0	0	0	0	0	0	0	0	0	0	0	0	0	0	0	0	0	0	0	0	0	0	0	0	0	0	0	0	0	0	0	0	0	0	0
DNASE2B	1	30	3	1	4	7	9	24	5	5	0	5	13	2	2	5	9	0	6	6	3	3	4	6	1	3	13	56	2	7	6	15	17	2	7
RPF1	1311	1241	1570	1785	1014	660	1846	927	1133	1577	1273	1491	1555	2009	1443	1536	538	1134	2125	1609	1590	752	1608	1596	1735	1415	834	1447	1114	1497	766	1364	1362	824	1001
GNG5	3213	2582	3819	4165	3136	1871	4639	1683	2492	3425	2650	2559	2497	6660	2412	2347	2353	2068	4523	3288	3085	1996	2576	4174	3214	3111	1907	4473	2070	2749	1163	3202	3773	2463	2366
SPATA1	14	21	13	11	6	13	30	4	11	21	17	7	19	53	26	22	11	13	18	11	21	15	23	15	15	5	6	21	12	20	5	15	18	8	18
CTBS	742	1318	1172	1010	780	378	1329	662	548	1350	967	811	1196	2385	1182	1301	412	610	1046	718	974	747	844	895	1309	1025	335	639	721	1169	422	1254	1570	954	433
C1orf180	0	0	0	0	0	0	0	0	0	0	0	0	0	0	0	0	0	0	2	0	0	2	0	2	0	0	0	0	2	0	0	0	0	0	1
ENSG00000232622	1	0	0	2	0	0	0	0	0	0	0	0	0	0	0	0	0	0	0	0	0	1	0	0	0	0	0	0	0	0	0	0	0	0	0
SSX2IP	518	930	750	605	441	812	971	562	570	728	849	807	960	1263	1100	1237	506	832	998	656	832	527	970	691	1092	1076	850	1493	1297	972	751	793	800	779	882
ENSG00000251899	0	0	0	0	0	0	0	0	0	0	0	0	0	0	0	0	0	0	0	0	0	0	0	0	0	0	0	0	0	0	0	0	0	0	0
LPAR3	6	21	6	13	5	30	21	0	3	6	7	2	15	16	23	12	3	13	9	0	20	41	12	118	4	10	37	6	5	11	12	2	2	0	4
MCOLN2	54	14	31	8	9	32	102	33	38	43	2	2	65	328	67	45	29	67	7	6	63	113	38	104	231	99	99	39	23	66	97	365	419	58	253
WDR63	63	49	112	62	75	45	141	45	47	84	44	88	127	78	87	147	13	55	70	71	46	79	92	76	88	123	87	80	138	52	140	21	44	34	70
MCOLN3	155	126	462	111	87	685	187	164	267	202	44	30	277	2454	301	245	306	176	276	251	214	460	204	133	266	1104	823	860	1368	209	815	87	138	521	539
[truncated: 51,935 more rows]

## Sheet: Regression_Results
gene_name	logFC	AveExpr	P.Value	adj.P.Val
SLITRK6	-5.69532	-3.2165	1.56797e-27	4.98396e-23
ENSG00000250846	-6.07484	-2.94126	3.56994e-26	5.67371e-22
FGF10	-6.88956	-2.0862	1.59792e-23	1.69305e-19
LRRN4CL	-6.0326	-1.63038	3.07173e-23	2.44095e-19
SCARA5	-9.45705	-0.511064	8.59326e-23	5.46291e-19
EPHA5	-7.71524	-1.01784	1.27387e-22	6.73312e-19
ENSG00000248479	-5.11185	-3.58205	1.48279e-22	6.73312e-19
PAPSS2	-3.76146	3.83411	3.90046e-22	1.37756e-18
C6	-6.21329	-1.61692	2.04599e-22	8.12923e-19
ZNF804B	-8.42731	-0.643773	3.45633e-21	1.00915e-17
DPT	-9.79599	1.86778	3.49229e-21	1.00915e-17
ASXL3	-6.74624	-1.25201	3.86203e-21	1.02299e-17
DIO3OS	-6.1985	-2.35156	7.15903e-21	1.62541e-17
ENSG00000232079	-4.31879	-3.80182	5.55462e-21	1.35815e-17
TMEM132C	-5.18376	-2.12395	3.30254e-20	6.9983e-17
IGSF10	-5.31929	0.835631	6.59282e-20	1.2327e-16
ENSG00000230587	-4.51449	-2.36127	5.58604e-20	1.10974e-16
TLE4	-2.95223	3.1402	1.2856e-19	2.0432e-16
ALDOC	-2.94238	1.4051	1.1451e-19	1.91569e-16
OSR1	-6.37563	-1.01005	1.00921e-19	1.78215e-16
KCNJ13	-7.86389	-1.01305	1.52057e-19	2.19694e-16
FGF10-AS1	-3.42657	-4.30572	1.39815e-19	2.11626e-16
C1orf192	-6.01729	-2.33021	3.05567e-19	4.22294e-16
ENSG00000250686	-4.88189	-3.17958	5.46506e-19	7.23802e-16
OMD	-6.82292	0.642047	8.78653e-19	1.11715e-15
KCNA1	-6.62773	-1.92426	2.66282e-18	3.13482e-15
NOL4	-6.34687	-0.889736	2.42355e-18	2.96288e-15
GPC3	-5.04747	1.67705	3.87681e-18	4.10761e-15
DBX2	-4.20082	-3.78632	3.13489e-18	3.55877e-15
GRIA1	-4.07964	-3.45383	3.42408e-18	3.75303e-15
DCN	-7.08486	5.59898	5.42458e-18	5.38831e-15
PI16	-7.59939	0.819245	4.97328e-18	5.09938e-15
RELN	-6.99579	-0.0626359	8.43494e-18	8.12464e-15
BHLHE22	-5.23135	-2.10673	1.28741e-17	1.20358e-14
CSDC2	-5.6038	-2.57764	1.50352e-17	1.32752e-14
ZFPM2	-3.48664	2.73239	1.92533e-17	1.61049e-14
AGPAT4	-2.66768	2.36658	2.06506e-17	1.68308e-14
ENSG00000225913	-2.8073	-4.55562	1.36357e-17	1.23836e-14
SLC17A7	-4.56563	-1.29749	1.59475e-17	1.37002e-14
FBLN5	-3.04165	4.62474	2.4338e-17	1.79909e-14
CP	-6.58334	0.593766	2.28974e-17	1.77063e-14
OGN	-8.05468	0.811621	2.33959e-17	1.77063e-14
DIO3	-4.78884	-3.23262	2.26253e-17	1.77063e-14
LTBP4	-4.10383	5.7573	3.14203e-17	2.2405e-14
STAB2	-5.6687	-2.33002	3.17191e-17	2.2405e-14
NEGR1	-5.53214	1.09243	3.61443e-17	2.49757e-14
ADH1B	-7.5567	1.65082	4.94589e-17	3.27521e-14
TNNT3	-3.38087	-0.568859	4.53726e-17	3.06854e-14
CHRDL1	-7.54911	2.26975	6.66357e-17	4.32262e-14
ABCA9	-3.86678	2.01716	1.17317e-16	7.45805e-14
PID1	-3.74301	1.9057	1.23002e-16	7.66616e-14
PDGFRA	-6.23445	1.30482	1.58527e-16	9.50745e-14
GSTM5	-5.61791	-0.080873	1.47113e-16	8.99255e-14
CLIC3	-3.93537	4.62455	1.90661e-16	1.12229e-13
SVEP1	-4.75723	2.03051	1.96431e-16	1.13523e-13
PRRX1	-3.07342	4.69388	2.45054e-16	1.36654e-13
TEKT2	-5.22087	-1.01893	2.22776e-16	1.26449e-13
FBLN1	-4.9816	4.51732	2.92613e-16	1.57644e-13
MIOX	-5.19607	0.79974	2.90019e-16	1.57644e-13
VWA5B1	-4.28426	-2.59666	3.30682e-16	1.75184e-13
ANKRD35	-3.43587	-1.01889	3.40327e-16	1.77338e-13
ENSG00000261316	-4.1309	-3.83466	3.70059e-16	1.89721e-13
SRPX	-3.66917	2.49034	5.09879e-16	2.49741e-13
SMARCA2	-1.32564	7.13526	4.14314e-16	2.09038e-13
CFH	-3.23822	5.68627	5.51206e-16	2.61502e-13
LRP1B	-7.3594	1.57613	6.04496e-16	2.82566e-13
RNU6-242P	-2.89333	-4.66631	5.10701e-16	2.49741e-13
C9orf152	-3.81285	-3.62079	5.30824e-16	2.55648e-13
EPHA3	-2.99	4.1302	6.78217e-16	3.0414e-13
WSCD2	-7.20312	2.4945	7.80557e-16	3.44594e-13
ANKRD53	-4.73299	-1.08851	6.79354e-16	3.0414e-13
AOX1	-4.11637	3.35086	9.06759e-16	3.84297e-13
CPQ	-2.4926	7.46978	6.74889e-16	3.0414e-13
PLCH1	-3.1046	3.03879	9.40556e-16	3.93375e-13
C1orf186	-3.95675	0.534059	8.89902e-16	3.84297e-13
FLRT2	-3.68182	3.43644	1.02498e-15	4.1397e-13
ABCA6	-3.13731	1.85823	1.02887e-15	4.1397e-13
HAND2-AS1	-4.92786	-1.62013	9.06497e-16	3.84297e-13
PODN	-5.75686	2.18431	1.19413e-15	4.62886e-13
AIF1L	-3.44749	6.53858	1.02685e-15	4.1397e-13
WDR38	-3.62899	-3.75449	1.05962e-15	4.21014e-13
FGF7	-6.04684	1.58029	1.29664e-15	4.96566e-13
GJA1	-2.47945	7.46819	1.16546e-15	4.57348e-13
FZD10-AS1	-4.03396	-0.820008	1.41021e-15	5.33631e-13
GAS1	-3.79552	1.99374	1.85148e-15	6.84316e-13
C7	-7.47964	3.38954	1.92943e-15	7.04929e-13
ANTXR1	-2.61073	6.4224	1.55614e-15	5.81923e-13
ENSG00000221857	-5.14491	0.432089	2.12605e-15	7.6794e-13
GFRA1	-4.91241	1.53342	2.30374e-15	8.1363e-13
ENSG00000240602	-4.90894	-0.934244	2.16917e-15	7.74712e-13
HTRA3	-3.87643	2.11247	2.69055e-15	9.28513e-13
SYNE1	-1.99673	6.63907	2.34293e-15	8.18379e-13
CXCL12	-3.01233	5.57693	2.71666e-15	9.28513e-13
CCL21	-9.81381	1.38308	3.0078e-15	1.00638e-12
BCL11A	-4.21494	0.295544	3.07872e-15	1.01938e-12
EXT1	-1.74932	5.02309	2.94092e-15	9.9447e-13
ANKDD1A	-2.32188	2.52005	3.50394e-15	1.13649e-12
ZCCHC24	-1.80845	4.55861	3.44512e-15	1.12893e-12
KHDRBS2	-6.98534	0.141559	3.60931e-15	1.15884e-12
EMID1	-2.92233	2.83775	4.31587e-15	1.37184e-12
PLP1	-5.51707	-1.37748	5.32127e-15	1.67467e-12
C1QTNF7	-4.77661	1.12335	6.18679e-15	1.92448e-12
ENSG00000251615	-3.26884	1.44098	7.07148e-15	2.14715e-12
PLSCR4	-2.10635	5.16747	6.23613e-15	1.92448e-12
RAB23	-2.17202	4.86362	7.09276e-15	2.14715e-12
NNAT	-3.94313	-3.66781	7.32036e-15	2.19514e-12
SLITRK2	-4.51217	-2.95069	7.49251e-15	2.22577e-12
BICC1	-3.66261	1.77733	8.84713e-15	2.5565e-12
SLC43A3	-3.48688	4.29762	8.7533e-15	2.55259e-12
TWIST2	-3.99898	-3.07485	9.04774e-15	2.59091e-12
COLEC12	-4.09743	1.99282	1.09003e-14	3.06405e-12
MYOC	-9.28446	-0.42202	1.10856e-14	3.06405e-12
GLI1	-4.10731	-1.44834	9.89096e-15	2.80709e-12
SLC25A5	2.59203	8.09297	7.7604e-15	2.284e-12
OLFML1	-2.36096	2.35009	1.37125e-14	3.69378e-12
OSTN	-4.04279	-4.01965	1.27125e-14	3.48345e-12
ENSG00000232862	-3.43782	-3.97189	1.31239e-14	3.56545e-12
APOD	-7.01261	3.23511	1.52552e-14	3.9746e-12
MFAP4	-6.78435	2.5736	1.63763e-14	4.1643e-12
SOBP	-3.29403	2.21332	1.63737e-14	4.1643e-12
TRAM2	-1.92001	5.06427	1.38372e-14	3.69605e-12
MLLT3	-1.92503	4.60541	1.49305e-14	3.92216e-12
TFF3	-5.85721	6.24868	1.45787e-14	3.86167e-12
LMOD1	-3.39107	4.78348	1.57533e-14	4.07101e-12
SOX10	-4.26649	-3.40783	1.66185e-14	4.19234e-12
GDF10	-7.02543	-0.399677	1.89782e-14	4.60489e-12
ENSG00000237061	-3.21312	-4.33036	1.84648e-14	4.58533e-12
LRRC15	-6.34127	-0.651846	1.94838e-14	4.69176e-12
FMO2	-5.20318	2.20395	2.10661e-14	5.03463e-12
ENSG00000227863	-2.99385	-4.52419	1.89007e-14	4.60489e-12
SH3RF1	-1.36405	5.28208	1.86615e-14	4.59824e-12
SBSPON	-6.22498	-0.259002	2.28938e-14	5.31169e-12
XPOT	2.05727	7.49051	1.69571e-14	4.24408e-12
ARHGAP24	-2.43334	5.07963	2.19064e-14	5.1579e-12
TG	-4.06176	13.7302	1.10569e-14	3.06405e-12
ENSG00000243092	4.4272	-2.36402	2.46687e-14	5.64115e-12
SHMT2	2.56893	5.85285	2.25987e-14	5.28178e-12
IFT140	-1.79651	5.15408	2.38295e-14	5.48873e-12
TSPAN19	-4.98327	-2.37886	2.77946e-14	6.31056e-12
ENSG00000233393	-3.45431	-4.14726	3.00288e-14	6.76946e-12
CADM2	-5.46846	-2.27688	3.48308e-14	7.7967e-12
ENSG00000261185	-5.66375	0.233022	3.98085e-14	8.78717e-12
GAPDH	1.27388	10.5256	2.17441e-14	5.1579e-12
SPIRE1	1.98944	5.73939	3.8467e-14	8.55044e-12
AK7	-2.92477	0.817313	4.95851e-14	1.06494e-11
EFS	-3.73343	1.78535	5.13797e-14	1.08945e-11
SLIT2	-2.72077	3.82616	4.85456e-14	1.04971e-11
ENSG00000230623	-2.68891	-4.67671	4.82608e-14	1.04971e-11
PTGFR	-4.33286	-2.69197	5.14117e-14	1.08945e-11
NEDD9	-1.85378	5.48502	4.65036e-14	1.01942e-11
BOC	-2.18577	4.12707	5.39037e-14	1.13469e-11
WFDC8	-2.93321	-4.34706	5.70325e-14	1.19266e-11
PRELP	-4.40075	3.07177	6.5056e-14	1.31711e-11
NBL1	-3.16316	4.2789	6.12115e-14	1.26461e-11
GLT8D2	-3.44815	3.96326	6.9951e-14	1.40726e-11
MEOX2	-2.60453	2.19438	7.58634e-14	1.51521e-11
TYMS	3.20631	2.3854	7.67475e-14	1.51521e-11
FBN1	-2.75525	5.90918	6.39197e-14	1.3024e-11
CTPS1	1.42233	3.75196	7.77083e-14	1.52471e-11
SELENBP1	-1.99534	6.9914	6.37021e-14	1.3024e-11
ENSG00000232453	-2.63033	0.276845	9.44798e-14	1.82008e-11
SORBS2	-2.16872	7.83334	6.12691e-14	1.26461e-11
TNXB	-3.2221	2.97226	9.3374e-14	1.80975e-11
ENSG00000093100	-1.45155	4.3844	8.56585e-14	1.67039e-11
PCDH9	-4.32894	0.154028	1.01486e-13	1.93164e-11
YARS	1.34835	6.18358	7.66575e-14	1.51521e-11
HTR2A	-3.23258	-4.15684	9.74118e-14	1.86526e-11
PKDCC	-2.49454	1.30711	1.07414e-13	2.0323e-11
ACKR2	-2.65687	0.13605	1.14388e-13	2.1445e-11
ACSM2A	-3.729	-3.75447	1.16956e-13	2.17401e-11
FAM181A-AS1	-4.8736	-2.52991	1.29709e-13	2.36405e-11
AGER	-3.87376	2.86501	1.33975e-13	2.40596e-11
GALNT9	-4.3611	0.80456	1.40362e-13	2.50413e-11
PAPOLG	-1.54611	5.07359	1.14694e-13	2.1445e-11
ENSG00000254602	-3.53594	-1.91012	1.30898e-13	2.36405e-11
CAPN6	-6.55447	-0.526172	1.41018e-13	2.50413e-11
EYA3	-1.18788	4.61003	1.29179e-13	2.36405e-11
C1orf198	-1.57947	5.57972	1.20079e-13	2.2191e-11
HAND2	-5.12008	-1.28704	1.57062e-13	2.74307e-11
ART4	-4.62831	0.456641	1.69433e-13	2.94295e-11
BNC2	-3.10766	1.37246	1.71718e-13	2.95022e-11
AKAP12	-2.04518	5.77966	1.30232e-13	2.36405e-11
TMEM178A	-2.67812	1.31818	1.76465e-13	2.98356e-11
CAPS	-2.32494	3.95014	1.55856e-13	2.73703e-11
GPR142	-4.02936	-3.13293	1.72636e-13	2.95022e-11
INMT	-2.89907	3.09188	1.74457e-13	2.96539e-11
SERPINF1	-3.12897	3.67004	1.70396e-13	2.94359e-11
FAIM2	-4.95473	-2.09542	1.80401e-13	3.03399e-11
EPPIN	-3.94597	-3.74724	1.85617e-13	3.10527e-11
ZKSCAN7	-1.51857	2.09008	1.95724e-13	3.22347e-11
RERE	-1.53409	6.49117	1.50486e-13	2.65742e-11
ANGPTL5	-4.31154	-2.13287	2.05912e-13	3.35647e-11
GGT5	-2.6227	4.10603	2.04744e-13	3.35463e-11
NLGN1	-4.69934	-1.62733	2.22944e-13	3.54325e-11
PTCH2	-2.60097	0.226547	2.36769e-13	3.70737e-11
MXRA8	-2.97903	3.17332	2.26353e-13	3.57954e-11
NR2F1	-2.16346	3.09389	2.33649e-13	3.67662e-11
PRUNE	-1.38641	5.54122	1.93765e-13	3.20783e-11
ENSG00000218357	-4.04188	-3.23678	2.53034e-13	3.8668e-11
RC3H1	-0.957889	5.02814	2.11451e-13	3.41176e-11
FAM189A2	-3.11488	5.42414	2.13681e-13	3.43033e-11
TFPI	-2.1902	3.83652	2.43292e-13	3.77992e-11
SEMA6D	-1.82407	3.46861	2.51722e-13	3.86532e-11
ENSG00000261786	-2.8657	4.14736	2.43781e-13	3.77992e-11
ADH1C	-4.73943	-2.01729	2.76823e-13	4.17019e-11
GLIS3	-2.65591	4.65541	2.48335e-13	3.83184e-11
RNF187	1.44702	6.96867	2.0777e-13	3.36947e-11
RASSF9	-3.36498	1.04689	3.1465e-13	4.63031e-11
SDC2	-2.954	8.04272	1.93035e-13	3.20783e-11
NYNRIN	-2.3114	3.93262	2.82157e-13	4.21063e-11
TBX1	-4.1762	-1.27167	3.0482e-13	4.50652e-11
FZD5	-1.74221	4.88082	2.5791e-13	3.92245e-11
FNDC1	-4.86925	4.82993	2.7973e-13	4.1941e-11
C11orf88	-4.5677	-3.25207	3.2538e-13	4.74428e-11
ENSG00000206129	-5.33862	-0.395975	3.44191e-13	4.95043e-11
TSHZ3	-2.62854	3.45073	3.24682e-13	4.74428e-11
CNN2	-2.83229	5.9642	2.73035e-13	4.1327e-11
F10	-4.02783	0.228688	3.75082e-13	5.34635e-11
AHNAK	-2.091	8.35626	2.20749e-13	3.52599e-11
FBLN2	-2.82418	4.59267	3.39027e-13	4.89833e-11
FAM181A	-5.1614	-1.48684	3.99331e-13	5.64139e-11
CRABP1	-7.00323	3.44437	4.18443e-13	5.88523e-11
NDRG1	-1.37271	6.75461	2.9888e-13	4.43934e-11
CRYGN	-5.32094	1.614	4.52105e-13	6.29637e-11
BMP8A	-7.28847	0.237619	4.50614e-13	6.29637e-11
FREM1	-4.35837	-1.15728	4.53618e-13	6.29637e-11
CCDC80	-3.22537	5.70343	3.69098e-13	5.28475e-11
CPE	-2.97823	7.1695	3.30626e-13	4.79876e-11
CACHD1	-2.37069	3.35014	4.67055e-13	6.4547e-11
PRPF38A	-1.02886	5.1916	3.91354e-13	5.55338e-11
CYP2T2P	-3.40571	-1.22639	5.00921e-13	6.89276e-11
ENSG00000259787	-4.87642	-2.0655	5.17281e-13	7.08719e-11
MFAP5	-5.64167	0.766275	5.3719e-13	7.26601e-11
BMP5	-5.86274	-1.54129	5.37001e-13	7.26601e-11
WDR65	-2.89507	-0.0364246	5.44493e-13	7.30264e-11
LPAR1	-3.16794	3.15485	5.27569e-13	7.19713e-11
ENSG00000242693	2.76474	-4.59483	5.41944e-13	7.29925e-11
CXCL14	-7.55554	0.35216	5.77714e-13	7.68335e-11
HIC2	-1.64859	2.43683	5.77381e-13	7.68335e-11
PTCHD3	-3.77826	-3.89593	6.1407e-13	8.0991e-11
ENSG00000239776	4.14073	-1.68285	6.23214e-13	8.18574e-11
LIX1	-5.65301	0.786254	6.60567e-13	8.57012e-11
HSPB6	-4.27231	1.08497	6.69251e-13	8.64748e-11
SEMA3D	-5.34897	4.1102	6.39433e-13	8.36421e-11
ENSG00000234779	-3.88891	-2.17347	7.09492e-13	9.05699e-11
PTCSC3	-7.05268	2.69521	7.87495e-13	9.93306e-11
FKBP7	-1.28606	3.06178	7.52601e-13	9.56887e-11
MAML2	-2.00375	4.16225	6.94842e-13	8.9418e-11
UTS2R	-5.25921	-1.60846	8.28158e-13	1.04047e-10
GLI2	-3.43891	-1.15348	8.53469e-13	1.06805e-10
RBMXL1	-1.12939	4.15449	7.58398e-13	9.60416e-11
LPHN2	-2.52325	5.96943	6.60186e-13	8.57012e-11
DCTD	-1.0023	6.81275	6.07885e-13	8.05093e-11
SLC5A5	-8.30921	-0.527276	9.48794e-13	1.17082e-10
RFTN1	-2.27452	5.73536	7.05097e-13	9.03719e-11
IGF2	-3.89797	2.50584	1.09187e-12	1.32973e-10
SERPING1	-2.6742	5.66555	9.2037e-13	1.14725e-10
PCDH10	-4.93589	-1.59299	1.25292e-12	1.47851e-10
NLGN3	-2.90834	-1.52992	1.22876e-12	1.46832e-10
LYVE1	-3.85042	2.35568	1.25052e-12	1.47851e-10
RNF112	-2.44229	-1.30918	1.26054e-12	1.47851e-10
RBPMS	-1.76162	5.85102	9.40316e-13	1.16753e-10
RUNX1T1	-2.59662	2.66208	1.2596e-12	1.47851e-10
SCARA3	-3.52159	4.14965	1.16991e-12	1.40858e-10
FBN2	-4.06943	0.435404	1.37079e-12	1.59855e-10
ASAP2	-1.00185	5.87862	9.82877e-13	1.20161e-10
GARS	1.754	6.57115	9.50331e-13	1.17082e-10
EYA1	-3.86091	-2.00615	1.37798e-12	1.59855e-10
ST6GALNAC6	-1.29197	4.79972	1.12181e-12	1.36098e-10
E2F1	3.13246	1.59083	1.49323e-12	1.7135e-10
EIF2S2	1.02233	6.78072	9.74528e-13	1.196e-10
C9orf171	-3.34862	-4.23683	1.48512e-12	1.71036e-10
BRINP3	-4.58266	-1.25887	1.50896e-12	1.72532e-10
PROX1-AS1	-4.68475	-1.48818	1.55875e-12	1.75076e-10
ENSG00000224825	-2.12432	-4.86032	1.55082e-12	1.75076e-10
STON1	-1.80591	2.22829	1.55142e-12	1.75076e-10
PROX1	-3.89194	3.07827	1.55659e-12	1.75076e-10
ENSG00000240754	-4.29264	-0.714924	1.66117e-12	1.8415e-10
WISP2	-4.84137	-0.775056	1.66272e-12	1.8415e-10
CRELD1	-1.12651	5.25934	1.25441e-12	1.47851e-10
ENSG00000242815	-2.3091	-4.77845	1.70753e-12	1.88456e-10
FEZ1	-1.85476	1.68472	1.74995e-12	1.9247e-10
STRIP2	2.58713	1.18525	1.80633e-12	1.97306e-10
ACSM2B	-3.43712	-4.01375	1.79332e-12	1.96561e-10
GGCT	1.58469	5.288	1.37436e-12	1.59855e-10
SFRP2	-6.92411	1.68709	1.87921e-12	2.03172e-10
ENSG00000231246	-3.58787	-3.19969	2.00864e-12	2.14972e-10
GSN	-1.90062	8.63493	1.16526e-12	1.40833e-10
PACSIN1	3.65756	0.497191	2.17945e-12	2.27882e-10
HSPA9	1.73518	8.8278	1.17457e-12	1.40887e-10
KIT	-3.09499	5.56369	1.61238e-12	1.80462e-10
WDR86-AS1	-3.98149	1.05687	2.21332e-12	2.29828e-10
PDGFRL	-2.30438	4.54041	1.84152e-12	2.0008e-10
FCN2	-3.38929	-3.93691	2.325e-12	2.39167e-10
SMAD3	-1.17634	5.94878	1.62666e-12	1.81422e-10
SLC30A2	3.07041	5.16137	1.84431e-12	2.0008e-10
GFRA2	-3.38044	2.8769	2.23217e-12	2.30363e-10
LAYN	-2.99434	3.58225	2.11113e-12	2.222e-10
FSTL1	-1.37776	6.84085	1.51553e-12	1.72662e-10
HP1BP3	-0.938715	7.61771	1.43147e-12	1.65457e-10
PKNOX2	-5.41693	2.03947	2.41785e-12	2.4739e-10
SEMA4A	-2.73628	4.29299	2.02496e-12	2.15991e-10
VIT	-6.0407	-0.793466	2.47797e-12	2.51644e-10
SCRG1	-4.10285	-3.03825	2.47276e-12	2.51644e-10
AGR3	-5.60113	-1.03431	2.51967e-12	2.54254e-10
SLC14A1	-2.77984	2.46596	2.4205e-12	2.4739e-10
ZBED2	-3.29994	5.54753	1.94323e-12	2.08674e-10
HHIP	-5.26341	-2.59783	2.71903e-12	2.7264e-10
TCF7L2	-1.25671	4.37115	2.21976e-12	2.29828e-10
TMEM119	-3.49855	2.2978	2.75524e-12	2.75403e-10
CNTN1	-5.36692	-0.271398	2.90896e-12	2.8895e-10
EMP2	-1.48944	5.02621	2.19653e-12	2.28914e-10
ENSG00000237807	-3.5921	-0.535358	3.00695e-12	2.96829e-10
ENSG00000261685	-3.81445	-1.98848	2.94702e-12	2.91819e-10
ENSG00000225706	-5.74618	-1.79102	3.1056e-12	3.05093e-10
PTRF	-1.40689	7.16085	1.93343e-12	2.08325e-10
CSGALNACT1	-2.37435	6.46004	2.08323e-12	2.19992e-10
CHD3	-1.40094	6.51428	2.05181e-12	2.18123e-10
GOT1	2.4458	6.47973	2.13285e-12	2.23745e-10
TTC39A	2.52307	4.13266	2.69771e-12	2.71359e-10
RRAGD	1.36003	6.8615	2.08102e-12	2.19992e-10
DCDC1	-2.97228	-0.517109	3.47226e-12	3.35202e-10
C4orf22	-3.22768	-2.40611	3.48004e-12	3.35202e-10
TTF1	-1.04421	4.25157	2.88484e-12	2.87453e-10
TMPRSS13	-4.74724	1.04598	3.66573e-12	3.47817e-10
ENSG00000232192	-2.06008	-5.06014	3.67735e-12	3.47882e-10
DNAH7	-1.81225	2.86816	3.38922e-12	3.28445e-10
DNAH6	-2.70273	1.9548	3.64416e-12	3.46807e-10
ENSG00000205562	-3.36424	-2.84486	3.70016e-12	3.47969e-10
FOXP2	-3.90462	2.38148	3.64083e-12	3.46807e-10
ART5	-4.17601	-1.19214	3.82336e-12	3.55686e-10
ENSG00000255098	3.33332	-2.08569	3.78033e-12	3.53416e-10
B3GALT2	-4.64676	-0.215684	3.9641e-12	3.65226e-10
KRT85	-3.69633	-3.70107	3.96374e-12	3.65226e-10
MAPKBP1	-1.34018	4.35419	3.30034e-12	3.21794e-10
FAM53B-AS1	3.78388	-2.34222	4.14456e-12	3.79651e-10
MAN1A1	-2.15176	5.13343	3.13478e-12	3.06591e-10
CDC42EP2	-2.1485	3.44464	3.8462e-12	3.56429e-10
SGSM1	-2.02688	2.01249	4.27957e-12	3.88658e-10
ALDH1A1	-1.83389	7.97897	2.5119e-12	2.54254e-10
LINC00094	-1.08724	4.22875	3.58184e-12	3.43277e-10
ENSG00000230725	-3.85786	-3.16363	4.70998e-12	4.25142e-10
RBFOX2	-1.069	6.28988	3.10987e-12	3.05093e-10
IL1R1	-1.63488	5.65257	3.38831e-12	3.28445e-10
MKL1	-0.982479	4.61644	3.73992e-12	3.5067e-10
ABCA8	-3.1774	3.73994	4.25428e-12	3.87468e-10
TCF7L1	-1.9966	3.73436	4.20849e-12	3.84399e-10
ENSG00000254041	-2.96936	-4.2544	5.07539e-12	4.53164e-10
COL27A1	-3.38604	2.97254	4.89869e-12	4.38619e-10
RREB1	-0.866958	5.38548	3.82699e-12	3.55686e-10
KCNAB1	-3.15331	4.4916	4.35282e-12	3.94185e-10
TCEAL5	-5.552	-0.759155	5.71685e-12	5.01977e-10
ENSG00000228956	-4.03235	-1.44578	5.65208e-12	4.97665e-10
SNCAIP	-2.62229	-0.0300953	5.77905e-12	5.04651e-10
SCN2B	-5.34394	-0.199386	5.86865e-12	5.11071e-10
ZC3H7B	-1.33524	6.69295	3.69905e-12	3.47969e-10
ITGA9	-2.31091	5.99196	4.0127e-12	3.68635e-10
FLNB-AS1	-3.40178	-3.12926	6.13954e-12	5.26014e-10
HIVEP3	-1.81911	3.36903	5.43019e-12	4.81492e-10
LMAN2L	-1.1288	4.71984	4.72142e-12	4.25142e-10
RORB	-4.18622	-1.77789	6.38843e-12	5.415e-10
PPM1M	-1.95457	3.65344	5.43811e-12	4.81492e-10
HHIP-AS1	-3.1302	-2.1957	6.50214e-12	5.49673e-10
ABCA10	-2.77424	1.4937	6.71046e-12	5.65779e-10
ENSG00000259275	-2.69254	-3.71509	6.75469e-12	5.68002e-10
VGLL3	-3.16253	1.59182	6.86465e-12	5.72703e-10
ANKK1	-3.98284	-1.87026	7.00592e-12	5.79922e-10
ASTE1	-0.946879	3.37699	6.10265e-12	5.24267e-10
TXNIP	-2.5307	9.3847	3.58547e-12	3.43277e-10
LONP1	1.90136	6.49222	4.7561e-12	4.27054e-10
MAMDC2	-3.33701	2.76059	7.09544e-12	5.85807e-10
TSHZ2	-2.24471	1.82805	7.54798e-12	6.16761e-10
CCDC176	-1.25978	3.46584	6.78476e-12	5.68894e-10
C1S	-4.37108	5.08359	6.23844e-12	5.31622e-10
SZT2	-0.982205	4.76128	6.021e-12	5.20064e-10
ELMO1	-2.35555	5.47174	5.74231e-12	5.02824e-10
CYTH3	-1.11576	6.09549	5.37519e-12	4.78588e-10
CST6	-5.18522	-0.481033	8.39774e-12	6.7068e-10
CDR2	-1.18215	5.89105	5.5617e-12	4.91068e-10
PGM5	-2.23601	3.58187	7.16151e-12	5.8973e-10
PLGRKT	1.3971	5.14636	6.09924e-12	5.24267e-10
C1orf110	-3.18772	-3.78242	8.53897e-12	6.8025e-10
SKI	-1.11131	5.5649	5.9879e-12	5.18615e-10
PPARD	-1.04633	5.34242	6.18394e-12	5.28394e-10
NDNF	-3.71748	-0.826038	9.09398e-12	7.17274e-10
FBLN7	-2.33844	3.35806	7.96214e-12	6.40456e-10
PIK3C2G	-2.777	-4.61545	9.34571e-12	7.35304e-10
IQCA1	-1.57283	4.8919	6.98949e-12	5.79922e-10
SLC16A1	2.26126	4.23337	7.71997e-12	6.27588e-10
NPY5R	-4.2429	-2.2375	9.80832e-12	7.61646e-10
NWD1	-3.53606	1.14612	9.82429e-12	7.61646e-10
SLC16A11	-4.13648	0.83287	1.00011e-11	7.69443e-10
DMRTB1	-3.44578	-4.05434	1.00089e-11	7.69443e-10
VDAC1	1.41289	7.44526	5.91461e-12	5.13666e-10
CD302	-1.59062	5.76011	6.89914e-12	5.74074e-10
ASNS	2.38302	5.43919	7.31262e-12	5.9907e-10
SNAI1	-2.90523	1.96669	9.92925e-12	7.6791e-10
CIB4	-4.36517	-1.59711	1.03914e-11	7.90193e-10
LTBP2	-2.30314	7.07089	6.30425e-12	5.35794e-10
SH3BP4	-1.42744	4.59524	7.93375e-12	6.40057e-10
AFAP1	-1.21064	4.93749	7.70735e-12	6.27588e-10
PTCH1	-1.86766	3.59038	8.90269e-12	7.03933e-10
ING5	-1.23228	4.39111	8.23604e-12	6.59423e-10
ART3	-3.13656	-3.16364	1.10747e-11	8.36752e-10
WDR86	-4.61157	2.3039	1.10826e-11	8.36752e-10
NET1	-1.61435	5.45729	7.979e-12	6.40456e-10
AFAP1L2	-1.91316	7.22319	6.8011e-12	5.68894e-10
CCDC39	-3.79181	-1.67644	1.17507e-11	8.7884e-10
CRISPLD2	-2.13955	3.88943	9.81251e-12	7.61646e-10
SOX15	-3.71057	-2.20503	1.21293e-11	9.00801e-10
MAPK15	-5.4373	0.0986457	1.23408e-11	9.14369e-10
RABGAP1	-1.17043	6.37543	7.82074e-12	6.34158e-10
PDE7A	-2.05022	4.36866	9.67842e-12	7.55868e-10
SCUBE3	-4.47876	4.59467	1.01629e-11	7.78406e-10
SLC16A2	-2.49046	4.65347	9.55807e-12	7.48307e-10
ENSG00000237015	-3.1149	-4.00068	1.29269e-11	9.48951e-10
ENSG00000260196	2.13095	1.68691	1.26473e-11	9.3057e-10
AQP5	-4.08263	-1.00259	1.34785e-11	9.80387e-10
OLFM2	-2.74758	2.40098	1.24854e-11	9.22102e-10
LARP4	1.25735	6.21081	8.66229e-12	6.86632e-10
FRMD4A	-1.65759	4.04762	1.11243e-11	8.37907e-10
RTCA	0.765321	5.08587	1.00217e-11	7.69443e-10
BNIPL	-2.67101	0.842139	1.42149e-11	1.02457e-09
RNF38	-1.1484	5.8484	9.53608e-12	7.48307e-10
RRAS	-2.00898	3.7628	1.19843e-11	8.92112e-10
PHYHD1	-4.63564	2.67438	1.38112e-11	1.00229e-09
TSPAN11	-3.20792	1.37799	1.46145e-11	1.04861e-09
BSG	1.45592	9.45272	7.30163e-12	5.9907e-10
ARAP2	-1.56525	5.96213	1.02438e-11	7.80834e-10
ZNF664	1.51641	8.93627	7.90973e-12	6.39742e-10
SNED1	-2.04715	4.82923	1.1864e-11	8.85232e-10
LAPTM4A	-1.00768	8.18487	8.63948e-12	6.86536e-10
SCYL2	1.19778	5.9624	1.12292e-11	8.43806e-10
EPHA4	-2.10053	4.59199	1.30895e-11	9.56463e-10
PFKFB1	-3.05279	-1.90007	1.74436e-11	1.22398e-09
NFE2L2	-1.00034	7.2184	1.01975e-11	7.79175e-10
MXRA7	-1.74343	7.25853	1.04801e-11	7.95037e-10
CEP68	-1.12494	4.91234	1.30863e-11	9.56463e-10
CYS1	-5.26757	1.09913	1.90487e-11	1.32201e-09
ADRA2A	-4.00513	0.331216	1.97877e-11	1.36436e-09
DLGAP2	-3.96575	-0.57644	2.04148e-11	1.39726e-09
MANEAL	2.00796	3.11901	1.77886e-11	1.24544e-09
ENSG00000258117	-5.07122	-0.637894	2.07548e-11	1.40664e-09
RECK	-1.40646	3.45555	1.71228e-11	1.20413e-09
NIFK-AS1	-1.55737	2.82657	1.82133e-11	1.2668e-09
IFT57	-0.991006	5.95965	1.33667e-11	9.74482e-10
CWC22	-0.885519	4.84445	1.49242e-11	1.06125e-09
FOXP1	-1.35542	5.32661	1.44075e-11	1.0361e-09
RERGL	-4.81739	0.86492	2.1403e-11	1.44748e-09
PKNOX1	-1.4723	5.04601	1.55442e-11	1.10042e-09
KCTD16	-4.12586	-0.62454	2.24061e-11	1.49937e-09
ALAD	-0.960373	6.09834	1.41557e-11	1.02262e-09
IGFBP5	-3.02388	8.52134	1.15476e-11	8.65692e-10
GPR125	-1.46669	5.74191	1.50177e-11	1.06552e-09
BRD2	-0.918294	7.67183	1.25032e-11	9.22102e-10
PRRX2	-2.96431	-1.01368	2.30584e-11	1.53315e-09
KMT2A	-1.37147	6.0191	1.47004e-11	1.05004e-09
POLDIP3	-0.865828	6.04294	1.46961e-11	1.05004e-09
LGR6	-3.71858	1.16736	2.30777e-11	1.53315e-09
MME	-3.42648	-0.683168	2.38544e-11	1.57966e-09
C16orf59	1.84914	-0.194525	2.39888e-11	1.58526e-09
CAV1	-2.50118	7.16187	1.38958e-11	1.00613e-09
DLX3	-3.20932	0.387308	2.41556e-11	1.58639e-09
NBPF10	-1.23253	4.46745	1.80487e-11	1.25811e-09
SLC44A4	-3.87125	-0.236731	2.46702e-11	1.61351e-09
ENSG00000213985	-3.87311	1.2681	2.50516e-11	1.62841e-09
LUM	-4.95978	4.24544	2.14919e-11	1.45041e-09
MFAP2	-3.09419	0.114205	2.60376e-11	1.68218e-09
BCAM	-2.03156	7.20659	1.48265e-11	1.05667e-09
YTHDC1	-0.744258	6.32502	1.61881e-11	1.14092e-09
BBS12	-1.31629	4.00128	2.05118e-11	1.39726e-09
SEC14L3	-4.79433	-2.82376	2.72745e-11	1.75141e-09
AEBP1	-2.77239	4.93543	1.97048e-11	1.3616e-09
ASB1	-0.920744	4.47703	2.0481e-11	1.39726e-09
CYP39A1	-2.42764	2.715	2.47887e-11	1.61462e-09
FER1L5	-3.85109	-2.75704	2.83189e-11	1.80509e-09
ENSG00000258274	-3.46205	-3.0786	2.89943e-11	1.83223e-09
CTSA	1.36778	6.38626	1.79076e-11	1.25101e-09
SCNN1G	-2.87759	3.20017	2.52788e-11	1.63982e-09
LRRN3	-4.72099	2.56947	2.7571e-11	1.76688e-09
PTGIR	-2.46106	0.257276	3.00454e-11	1.88368e-09
C1R	-3.48637	4.62	2.31038e-11	1.53315e-09
WNT5A	-2.9538	2.41165	2.79374e-11	1.78675e-09
SLC25A30	1.89101	5.5921	2.05285e-11	1.39726e-09
PIP4K2C	1.23682	6.00715	1.95398e-11	1.35315e-09
SLC30A10	-2.54161	-4.28867	3.0797e-11	1.92699e-09
NTRK2	-2.46315	8.29582	1.59897e-11	1.12944e-09
PCOLCE2	-3.81903	0.588041	3.19388e-11	1.9906e-09
FZD1	-2.26501	6.22476	2.0148e-11	1.3862e-09
C9orf9	-1.1773	3.82157	2.54635e-11	1.64844e-09
DZIP1L	-2.05793	0.888934	3.22369e-11	2.00525e-09
SBF1	-1.22576	6.22276	2.02941e-11	1.39323e-09
PPP1R26P1	-3.26005	-3.81348	3.42766e-11	2.11968e-09
ENSG00000226237	-3.32168	-1.26335	3.49271e-11	2.14553e-09
SLITRK5	-5.33028	0.558454	3.51284e-11	2.15058e-09
ENSG00000252229	3.28293	-1.36243	3.52499e-11	2.15058e-09
SDPR	-2.05933	6.46224	2.16472e-11	1.45658e-09
TARS	1.02862	6.56211	2.1675e-11	1.45658e-09
PGA3	-2.21466	-4.72361	3.63741e-11	2.20646e-09
F3	-3.75569	4.05089	2.9644e-11	1.86218e-09
ENSG00000228216	-4.26381	-1.88023	3.67604e-11	2.22565e-09
RGS8	-5.46997	0.193072	3.71788e-11	2.23819e-09
GPR110	-3.7985	3.16414	3.27021e-11	2.03022e-09
CORO1C	1.45812	5.8208	2.41504e-11	1.58639e-09
ZNF781	-2.57869	1.39543	3.62966e-11	2.20597e-09
RAB11B	-0.846794	6.86737	2.17589e-11	1.45913e-09
ENSG00000256542	-3.82312	-1.91837	3.78057e-11	2.26735e-09
ZNF618	-1.40983	4.22593	2.85777e-11	1.81311e-09
POLR3GL	-0.94874	4.84592	2.68302e-11	1.72867e-09
PWRN1	-4.73579	-1.51766	3.89809e-11	2.33342e-09
TBC1D13	-0.938899	4.98213	2.68659e-11	1.72867e-09
ANK2	-2.35437	4.35003	2.95874e-11	1.86218e-09
GDF6	-3.97648	-1.65336	3.98105e-11	2.37414e-09
ENSG00000250509	4.25725	-1.13674	4.0573e-11	2.41057e-09
SLC6A3	-3.98157	-1.75973	4.07714e-11	2.41784e-09
CTNNAL1	-1.44896	6.55492	2.44887e-11	1.60494e-09
NAV3	-2.31633	0.196553	4.14924e-11	2.43785e-09
H2AFY	0.944605	6.89894	2.41166e-11	1.58639e-09
CYBRD1	-2.14617	8.69835	2.06225e-11	1.40065e-09
MRAP2	-3.83796	-2.5051	4.27449e-11	2.47035e-09
CIR1	-0.889404	5.33123	2.84658e-11	1.80963e-09
SMOC1	-5.32579	0.721616	4.25939e-11	2.47035e-09
ENSG00000254855	-3.32081	-3.46469	4.31949e-11	2.4873e-09
LRP1	-1.90327	5.58207	2.83376e-11	1.80509e-09
SERINC2	1.91632	5.35734	2.93311e-11	1.84984e-09
PATZ1	-1.20223	5.41412	2.8878e-11	1.82852e-09
FST	-3.84694	-0.533155	4.43572e-11	2.54043e-09
FRMD5	3.88223	1.52581	4.3351e-11	2.49178e-09
LINC01133	-3.28689	-3.89835	4.49304e-11	2.56863e-09
TLE1	-1.26048	4.42691	3.29795e-11	2.04344e-09
ZBTB34	-1.16095	3.40179	3.69658e-11	2.23383e-09
TXNL1	-1.01723	7.76509	2.4781e-11	1.61462e-09
UBXN10	-2.06473	3.53142	3.97145e-11	2.37287e-09
FBXW10	-3.53705	-2.05191	5.04931e-11	2.83064e-09
IFT74	-0.935657	4.50145	3.70762e-11	2.23625e-09
PGF	-2.1083	5.09888	3.58705e-11	2.18425e-09
ZNF660	-1.29987	2.21335	4.74279e-11	2.6777e-09
RTN4RL2	-2.84365	2.88356	4.65604e-11	2.63809e-09
ECM2	-1.92566	3.74129	4.24708e-11	2.46796e-09
PHLDB1	-1.10884	5.57675	3.52227e-11	2.15058e-09
SERHL2	-3.59448	0.0139342	5.52183e-11	3.07924e-09
TEKT1	-3.98582	-3.77649	5.54897e-11	3.08356e-09
ENSG00000254489	-4.46657	-1.0822	5.54794e-11	3.08356e-09
SSBP3	-1.24427	4.18498	4.1462e-11	2.43785e-09
NR6A1	-1.64577	2.62478	4.88916e-11	2.75056e-09
GABRD	2.6285	0.404665	5.5704e-11	3.09007e-09
ENSG00000134602	1.97158	3.65059	4.59462e-11	2.6095e-09
MT-ATP8	1.6721	11.0045	2.26191e-11	1.51044e-09
AUNIP	4.06741	-2.97658	5.80705e-11	3.20456e-09
MBD2	-0.988555	6.4125	3.4733e-11	2.13958e-09
PRDM2	-1.13363	5.66996	3.7543e-11	2.25584e-09
NHS	-2.44669	2.23915	5.37362e-11	3.00715e-09
PLEKHO2	-1.88656	4.98893	4.10852e-11	2.43191e-09
FIGN	-2.25508	0.946676	5.86967e-11	3.23351e-09
CCDC178	-3.25393	-0.741973	6.06889e-11	3.31453e-09
LRP5	-1.3155	5.29652	4.13585e-11	2.43785e-09
IGSF3	2.34938	5.47325	4.17655e-11	2.44937e-09
MSRB3	-1.67014	4.57287	4.52907e-11	2.58458e-09
NLRP14	-2.76262	-2.76479	6.32535e-11	3.44311e-09
IFT122	-0.924542	4.48133	4.59737e-11	2.6095e-09
DPP6	-5.07832	3.39123	5.61957e-11	3.1065e-09
TPI1	1.05556	8.48101	3.14423e-11	1.96351e-09
MDH2	1.56551	7.4451	3.49646e-11	2.14553e-09
PLA2R1	-2.80894	6.46216	3.99699e-11	2.37918e-09
CDH11	-2.66848	2.37873	6.04828e-11	3.30896e-09
CHCHD3	1.24833	6.03522	4.18521e-11	2.44993e-09
CPSF7	-0.787815	6.16129	4.27034e-11	2.47035e-09
IRS1	-1.85395	5.82109	4.56045e-11	2.59782e-09
PGM5-AS1	-3.30096	-1.91426	7.29862e-11	3.91882e-09
ROBO3	-2.37937	1.47735	6.94294e-11	3.74085e-09
LCN8	-3.92065	-2.03732	7.34613e-11	3.93767e-09
ITPR1	-1.76653	6.64836	4.2455e-11	2.46796e-09
TFF2	-4.76902	-2.32317	7.55686e-11	4.03024e-09
ME2	1.29414	5.3496	5.02906e-11	2.82427e-09
CDON	-1.43435	5.74369	4.84291e-11	2.72937e-09
CWF19L2	-0.963169	4.32332	5.59495e-11	3.09828e-09
ENSG00000251826	2.75355	-4.21094	7.83582e-11	4.15115e-09
PDHA1	1.4844	7.10894	4.34669e-11	2.49393e-09
MYOZ1	-2.31307	0.681116	7.73258e-11	4.1033e-09
CS	1.78817	7.54094	4.22858e-11	2.46743e-09
CNTN5	-3.72128	1.50882	7.55419e-11	4.03024e-09
CHD2	-0.753964	7.43262	4.28749e-11	2.47336e-09
FCGBP	-2.64645	8.01684	4.14878e-11	2.43785e-09
ENSG00000256943	-3.23521	-3.55992	8.50908e-11	4.4632e-09
ENSG00000253105	-3.2082	-3.2351	8.57788e-11	4.46978e-09
DDX31	-0.957107	4.7608	5.92208e-11	3.25111e-09
KCNIP1	-3.61158	-2.50027	8.60702e-11	4.47031e-09
TCERG1L	-6.98241	0.881181	8.55961e-11	4.46978e-09
C8orf88	-3.14054	1.49834	8.2113e-11	4.34284e-09
ENSG00000251405	-2.89373	-3.29242	8.84171e-11	4.58471e-09
FRMPD2	3.52418	1.35586	8.59578e-11	4.47031e-09
AP4B1	-0.912754	3.74928	6.98875e-11	3.75879e-09
MGP	-1.89335	7.85108	4.69797e-11	2.65711e-09
SLC7A1	1.86066	5.51291	6.01122e-11	3.29435e-09
DNM1P47	-3.35538	-2.25168	9.30374e-11	4.77752e-09
FNBP1	-1.24549	5.57518	5.91312e-11	3.25111e-09
MT-ND4L	1.57254	11.615	3.44091e-11	2.12374e-09
MYCL	-2.164	2.32683	8.39875e-11	4.41261e-09
SNX24	1.4028	4.5947	6.70099e-11	3.62858e-09
CEMP1	-3.03192	-1.38321	9.50986e-11	4.85201e-09
HEMGN	-3.21207	-3.06369	9.63097e-11	4.90593e-09
SETX	-1.22981	6.8394	5.45607e-11	3.04792e-09
PTPRZ1	-3.30605	-3.20355	9.84302e-11	4.99134e-09
HSPA5	-1.55353	9.7057	4.23064e-11	2.46743e-09
RXFP1	-3.63273	0.0240339	9.93489e-11	5.02851e-09
PHKA1	1.70651	5.16354	6.72697e-11	3.63646e-09
VEGFC	-1.40356	5.23175	6.61134e-11	3.58614e-09
CBX7	-1.44362	5.91884	6.32598e-11	3.44311e-09
CYP4F32P	-4.08404	-0.389158	1.06739e-10	5.35991e-09
GNA14	-1.95018	3.81184	8.26801e-11	4.35832e-09
HEPH	-1.74707	2.78731	9.3722e-11	4.80492e-09
IGF1R	-1.55281	5.86017	6.94363e-11	3.74085e-09
CMAHP	-2.18977	3.70444	8.86071e-11	4.58708e-09
CDC45	2.82059	-0.674283	1.14405e-10	5.66611e-09
AKR1C2	-3.21805	1.29443	1.09013e-10	5.46542e-09
ENSG00000116883	-2.85923	0.536874	1.13385e-10	5.64219e-09
ENSG00000204717	-3.50096	-2.83915	1.16043e-10	5.72755e-09
ZFYVE20	-1.03205	5.19111	7.59501e-11	4.0405e-09
ENTPD3	-3.39121	1.40048	1.10801e-10	5.53761e-09
UNC5C	-2.78672	4.41633	8.54822e-11	4.46978e-09
ENSG00000237813	-3.76237	-0.407229	1.20794e-10	5.91611e-09
TMEM200B	-2.17451	0.128359	1.20291e-10	5.90968e-09
STRAP	0.87329	7.38449	6.45632e-11	3.50805e-09
AXIN2	-1.63989	3.92	9.18479e-11	4.73173e-09
TSGA10IP	-4.2404	-0.948671	1.23035e-10	6.00737e-09
C12orf44	1.16282	5.22605	8.22744e-11	4.34414e-09
C18orf56	3.20029	-1.70308	1.25879e-10	6.12741e-09
SLC22A24	2.36519	-5.00979	1.26615e-10	6.1538e-09
ARHGAP29	-1.34562	6.06158	7.60152e-11	4.0405e-09
ENSG00000223502	-3.88831	-2.34314	1.29453e-10	6.26299e-09
SHF	-1.81187	1.75468	1.19056e-10	5.85809e-09
ENSG00000231943	-2.93155	-3.23959	1.31614e-10	6.34424e-09
TGFBR3	-1.4309	4.67475	9.29049e-11	4.77752e-09
C12orf5	2.00471	3.03904	1.13045e-10	5.6409e-09
WDR82	-0.769822	7.03697	7.47462e-11	3.9998e-09
ENSG00000257588	-3.26768	-3.02057	1.40437e-10	6.67225e-09
GPR39	-3.6159	0.131333	1.40824e-10	6.67225e-09
DHRS3	-1.82211	5.36525	9.16762e-11	4.73055e-09
PTPN13	-1.58715	6.01237	8.56403e-11	4.46978e-09
PRX	-2.18515	3.45574	1.13426e-10	5.64219e-09
ENSG00000257920	-2.6773	-4.36015	1.43799e-10	6.78307e-09
SPTBN2	2.84105	0.996964	1.40851e-10	6.67225e-09
SLC16A5	-2.85368	2.0444	1.32889e-10	6.39031e-09
MYEF2	1.68831	4.01235	1.09991e-10	5.50577e-09
LIX1L	-1.14975	4.55144	1.04145e-10	5.24619e-09
ARNT	-0.824018	5.44891	9.47973e-11	4.84867e-09
ENSG00000182319	-2.11252	5.05155	1.0169e-10	5.13068e-09
C2orf81	-1.99635	1.14334	1.50012e-10	7.04324e-09
FAM133A	-3.70297	-2.3276	1.5967e-10	7.45268e-09
ZFHX3	-1.23521	5.65434	1.0019e-10	5.063e-09
PELI2	-1.69593	2.93178	1.34805e-10	6.45717e-09
DLD	1.50522	7.01769	8.96191e-11	4.63192e-09
MT1F	-2.6737	6.18009	9.82375e-11	4.99134e-09
GDF15	5.0405	3.76614	1.39198e-10	6.62359e-09
ENSG00000251160	-2.50597	0.136236	1.6254e-10	7.56444e-09
PGAM5	1.26724	4.39735	1.18644e-10	5.84686e-09
FOXJ1	-4.48925	0.319774	1.67635e-10	7.75613e-09
CDH13	2.11241	3.43206	1.36653e-10	6.52248e-09
CD81	-1.1036	8.18523	8.29851e-11	4.36716e-09
STOX2	-1.35712	3.78535	1.30919e-10	6.32432e-09
ENSG00000179061	-3.1283	-3.53329	1.76314e-10	8.12219e-09
PPM1H	1.83878	4.35662	1.272e-10	6.17281e-09
RAB1A	-0.821111	7.31314	9.48805e-11	4.84867e-09
PHACTR4	-0.686527	5.39655	1.14442e-10	5.66611e-09
NRK	-3.6613	-1.61182	1.82165e-10	8.33135e-09
HCCS	1.31879	4.88318	1.22698e-10	6.00012e-09
SMIM10	-1.81078	2.36485	1.61321e-10	7.51871e-09
HSD11B1	-3.20762	-0.448881	1.85988e-10	8.45139e-09
C1QTNF2	-2.78061	-0.678091	1.90347e-10	8.60651e-09
DRC1	-3.47694	-2.6345	1.91453e-10	8.64422e-09
WDR55	0.898075	4.71609	1.36663e-10	6.52248e-09
UNC13C	-3.73271	-0.284616	2.01781e-10	9.0463e-09
SARS	0.758805	7.53945	1.06282e-10	5.34537e-09
FAM13A	-1.42494	6.38185	1.20559e-10	5.91373e-09
LINC00925	-3.56287	-1.00148	2.11853e-10	9.41811e-09
VAMP7	1.10675	5.8811	1.27759e-10	6.19048e-09
TMEM50B	-1.11084	7.01945	1.15215e-10	5.69553e-09
SH3D21	-2.21521	2.596	1.86119e-10	8.45139e-09
IL33	-1.59371	4.15295	1.57125e-10	7.34466e-09
TGFB3	-1.58607	3.06436	1.79567e-10	8.24815e-09
F5	-4.44322	-0.494897	2.22397e-10	9.81821e-09
PDZRN3	-2.61486	0.595807	2.16669e-10	9.60538e-09
PSAT1	2.29104	4.96061	1.52734e-10	7.16046e-09
HIF3A	-2.83906	0.780094	2.18195e-10	9.65952e-09
ANKRD13A	0.963881	6.85587	1.23386e-10	6.01525e-09
CRYBG3	-1.77429	6.26431	1.31731e-10	6.34424e-09
AJUBA	-1.41658	4.14925	1.64211e-10	7.63101e-09
GAPDHP63	1.87339	-1.59915	2.29587e-10	1.01216e-08
BMP4	-2.33896	2.28944	2.02675e-10	9.06079e-09
LINC00884	-2.79019	-0.644663	2.31823e-10	1.0206e-08
ATP5B	1.58328	9.62296	9.84575e-11	4.99134e-09
IQCG	-1.30951	3.52734	1.80201e-10	8.26533e-09
NTS	-4.7289	-2.36996	2.34605e-10	1.02857e-08
ABR	1.36078	5.73583	1.4383e-10	6.78307e-09
AMN	-3.64778	-1.73681	2.36459e-10	1.03527e-08
WSB2	0.994014	6.50663	1.33873e-10	6.42791e-09
SF3A1	-0.694691	6.55115	1.34888e-10	6.45717e-09
GLIPR2	-1.80937	3.78023	1.85746e-10	8.45139e-09
ANGPT1	-1.85082	2.82939	2.09916e-10	9.35707e-09
ENSG00000215527	1.85955	0.378229	2.49108e-10	1.08468e-08
FAH	1.7327	5.19346	1.66623e-10	7.72051e-09
TBX18	-2.43537	-0.586099	2.61407e-10	1.13512e-08
CYB5R3	-0.99626	6.52034	1.46513e-10	6.88914e-09
BEX4	-1.24937	6.66086	1.45819e-10	6.86669e-09
LEPR	-1.96692	3.85631	2.00273e-10	8.99133e-09
ENSG00000199916	2.77556	0.453104	2.64246e-10	1.14588e-08
IHH	-3.54339	-3.43938	2.76086e-10	1.19073e-08
ABCB7	1.04853	4.85039	1.83112e-10	8.35066e-09
PQLC3	-1.24562	4.15798	1.9794e-10	8.91178e-09
ENOPH1	0.858376	5.73245	1.68224e-10	7.77203e-09
TECRL	-3.24329	-4.05809	2.79392e-10	1.20335e-08
MYL9	-1.98417	6.62743	1.56361e-10	7.31971e-09
CALR	-1.346	10.0003	1.14032e-10	5.66349e-09
BRD3	-1.03225	5.11347	1.82151e-10	8.33135e-09
GTF3C4	-0.983477	5.3365	1.7835e-10	8.20411e-09
MAB21L1	-3.41331	-1.49043	2.91761e-10	1.25132e-08
MRGPRF	-3.4709	0.133641	2.87225e-10	1.23375e-08
SLC25A13	1.46218	5.257	1.88923e-10	8.55428e-09
AIFM1	1.70687	5.77072	1.82776e-10	8.34732e-09
PHF2	-1.08013	5.42221	1.87254e-10	8.4908e-09
PNPLA7	-1.98314	3.21483	2.42701e-10	1.05968e-08
LCA5	-1.5943	3.57817	2.3344e-10	1.02488e-08
NFIA	-1.14747	6.44138	1.7294e-10	7.97833e-09
GGCX	-0.874194	4.64573	2.10185e-10	9.35707e-09
ENSG00000259976	-1.24124	4.59604	2.15226e-10	9.55471e-09
HOXA11	2.90185	-4.50928	3.20829e-10	1.35972e-08
CMC2	1.3039	4.54589	2.21382e-10	9.78701e-09
NUAK2	-1.5679	4.10025	2.32259e-10	1.02111e-08
DES	-5.12221	1.19575	3.13506e-10	1.33402e-08
COL17A1	-3.72512	2.21482	2.92104e-10	1.25132e-08
IP6K3	-2.72249	3.05997	2.68746e-10	1.16222e-08
ENSG00000249249	-1.83407	-0.14739	3.26322e-10	1.38116e-08
GLUL	-1.68796	9.5265	1.3884e-10	6.61645e-09
PKDREJ	-2.88571	-3.08709	3.37374e-10	1.41475e-08
MYH15	-3.81144	-1.85953	3.3876e-10	1.41858e-08
BTNL8	-3.2305	-1.71887	3.39182e-10	1.41858e-08
RCN3	-1.76375	1.85909	3.09489e-10	1.32046e-08
RNASEK	1.51378	0.992514	3.32527e-10	1.39811e-08
SRCIN1	3.61116	1.58955	3.3002e-10	1.39125e-08
ABL1	-0.954723	6.17728	2.02652e-10	9.06079e-09
KCNK17	-3.60393	-0.920188	3.55675e-10	1.48366e-08
PTMA	-1.03656	10.0092	1.41485e-10	6.69232e-09
CYP19A1	-3.33434	-2.12488	3.58916e-10	1.49326e-08
ENSG00000250243	-2.71965	-4.12941	3.60394e-10	1.49634e-08
FUT3	3.18892	-3.99722	3.60599e-10	1.49634e-08
GLT8D1	-0.75465	6.11351	2.06865e-10	9.23514e-09
SPTBN1	-1.07424	8.53296	1.65194e-10	7.6655e-09
PLAC9	-2.64579	1.89858	3.29387e-10	1.39042e-08
ENSG00000224992	-2.59735	-2.84849	3.67858e-10	1.5146e-08
PTX3	-2.57143	-0.11833	3.64897e-10	1.50827e-08
FOXD3	-2.45622	-4.85466	3.7794e-10	1.55009e-08
HNRNPM	-0.605234	7.0855	1.99645e-10	8.97586e-09
CHRNA4	-3.87637	-0.960337	3.86999e-10	1.5791e-08
TSPAN33	2.20425	4.88814	2.59429e-10	1.12807e-08
RANBP3L	-2.514	1.76995	3.58041e-10	1.49157e-08
PTPRD	-5.93127	1.14136	3.81596e-10	1.56307e-08
C8orf31	-2.65242	1.07848	3.83987e-10	1.57084e-08
LINC01065	-2.32735	-4.75392	4.10236e-10	1.65479e-08
CYCS	1.86829	8.11635	1.95948e-10	8.83461e-09
C10orf107	-4.00827	-0.954162	4.12207e-10	1.65853e-08
WLS	-1.41007	5.0787	2.65139e-10	1.14819e-08
PCDHB15	-2.11124	0.799488	3.97232e-10	1.61051e-08
C1orf194	-3.26406	-3.77975	4.2211e-10	1.68474e-08
ENSG00000203876	-1.78764	-0.92347	4.25341e-10	1.6921e-08
ISY1	-0.787327	3.34002	3.30699e-10	1.39227e-08
ENSG00000241151	-2.37411	-4.8135	4.34721e-10	1.72295e-08
JADE1	-1.18223	6.24112	2.44681e-10	1.06686e-08
ENSG00000253288	-5.19931	-2.33392	4.32169e-10	1.71497e-08
NAMPT	1.45643	6.51671	2.41874e-10	1.05753e-08
KCNK16	-4.28377	-2.96001	4.43077e-10	1.75388e-08
CDT1	2.35394	1.34511	4.15784e-10	1.6687e-08
SGSM2	-1.00387	5.14303	2.82528e-10	1.21522e-08
ENSG00000232907	-3.19825	-2.52277	4.54661e-10	1.79303e-08
TRIB3	3.86084	4.4772	3.34615e-10	1.40503e-08
FAM111B	3.23962	0.418048	4.45703e-10	1.76208e-08
FRMPD3	-2.72004	2.53085	3.88518e-10	1.58326e-08
SLC22A3	-4.01695	0.0270983	4.57542e-10	1.80216e-08
ENSG00000224093	-3.08178	-3.3537	4.67648e-10	1.83514e-08
ENSG00000204533	2.6789	-4.61256	4.67419e-10	1.83514e-08
ENSG00000234281	-3.17269	-3.19737	4.73901e-10	1.85559e-08
FGF13-AS1	-3.71331	-1.67491	4.74026e-10	1.85559e-08
INHBB	-2.2716	3.9209	3.47836e-10	1.45287e-08
MYO19	1.63327	4.66131	3.20671e-10	1.35972e-08
CISD1	1.47726	5.29529	3.00511e-10	1.2856e-08
POLI	-1.23812	4.95208	3.11219e-10	1.32606e-08
HOXA2	-2.72617	-2.34804	4.88533e-10	1.89835e-08
SEMA3B	-2.49336	3.28394	3.9412e-10	1.60198e-08
GPR62	-2.98908	-3.91169	5.08633e-10	1.96445e-08
MDN1	-1.11051	5.64637	3.04685e-10	1.30171e-08
CYSTM1	1.07772	6.92511	2.70079e-10	1.16641e-08
TRPM5	-3.433	-1.87253	5.27294e-10	2.02667e-08
FRMD4B	-1.96176	5.49064	3.2886e-10	1.39005e-08
TMEFF2	-3.31313	-4.04316	5.44402e-10	2.0899e-08
RAB36	-1.54077	4.43006	3.70785e-10	1.52468e-08
TBC1D4	-2.06332	5.95352	3.1845e-10	1.35324e-08
FAM211B	-1.80658	3.70067	4.11318e-10	1.65705e-08
PHF21A	-0.830415	4.83548	3.67835e-10	1.5146e-08
GPR75-ASB3	-0.838999	3.89556	4.13392e-10	1.6612e-08
PRICKLE2	-1.34311	4.89934	3.74286e-10	1.53709e-08
PVRL3	-1.28644	5.42178	3.63786e-10	1.5076e-08
ENSG00000232502	-3.01425	-2.81605	6.12408e-10	2.32334e-08
ENSG00000228750	-2.9628	-2.87327	6.12522e-10	2.32334e-08
EHMT1	-0.770607	5.14077	3.85151e-10	1.57357e-08
COL23A1	-2.5347	5.79787	3.6777e-10	1.5146e-08
ENSG00000256654	-2.97733	-4.51579	6.21583e-10	2.3521e-08
E2F7	3.69947	-1.53591	6.31408e-10	2.3836e-08
ANKRD20A8P	-3.53185	-2.09146	6.35583e-10	2.39368e-08
ENSG00000261625	-2.68174	-3.62976	6.4154e-10	2.4104e-08
FKBP1B	-1.92714	0.333792	6.20185e-10	2.34961e-08
SNX25P1	2.56694	-2.59741	6.46503e-10	2.42332e-08
C2orf73	-1.99604	0.0661635	6.32428e-10	2.38462e-08
RRAGC	0.827274	5.40041	3.93528e-10	1.60162e-08
TTL	0.971963	4.77269	4.27495e-10	1.69854e-08
HIRA	-1.90033	5.02478	4.2243e-10	1.68474e-08
LOXL4	-2.71613	2.65042	5.53747e-10	2.1181e-08
CERCAM	-2.27887	3.61873	5.00063e-10	1.93605e-08
OR7E91P	-3.92896	-2.71099	6.68295e-10	2.49911e-08
VPS9D1-AS1	-2.58392	-2.77034	6.81471e-10	2.53942e-08
IDH3A	1.64198	5.90806	3.96294e-10	1.60876e-08
SCN3A	-4.45001	-0.594582	6.75776e-10	2.52364e-08
STK25	-0.883413	5.80321	4.01409e-10	1.62537e-08
TTC7B	1.39321	4.26798	4.79369e-10	1.87189e-08
NDUFA9	1.34362	5.59652	4.18156e-10	1.67399e-08
ENSG00000236495	-2.57235	-4.63045	7.02222e-10	2.60527e-08
HAGHL	4.0218	0.896244	6.76443e-10	2.52364e-08
GRK5	-1.17062	4.21708	4.85553e-10	1.89139e-08
LINC00092	-3.63226	-0.722419	7.04453e-10	2.60637e-08
AMPH	-2.74374	-1.09995	7.12381e-10	2.62384e-08
PTBP2	-1.40041	3.75811	5.23906e-10	2.01609e-08
MTHFD1L	1.2818	3.92307	5.19417e-10	2.00366e-08
MDC1	-0.984466	4.96578	4.5998e-10	1.80952e-08
SIN3A	-0.797203	6.17752	4.07268e-10	1.64491e-08
GNAQ	-1.07896	6.31603	4.03924e-10	1.63348e-08
RGMA	-2.30514	0.560301	7.05179e-10	2.60637e-08
ANG	-2.24991	0.323919	7.1806e-10	2.63864e-08
STXBP6	-5.10604	3.04718	6.43957e-10	2.41662e-08
RNF126P1	-3.10982	-3.58014	7.65361e-10	2.78032e-08
GOLGA2	-0.842483	6.16411	4.25231e-10	1.6921e-08
SPECC1L	-0.762988	4.9584	4.8724e-10	1.89564e-08
JUN	-3.39773	8.18349	3.64803e-10	1.50827e-08
ANGPTL1	-2.59721	5.03095	5.01078e-10	1.93762e-08
NAALAD2	-3.3113	-0.639209	7.81489e-10	2.83243e-08
ENSG00000225398	-3.19944	-3.09559	7.90139e-10	2.85351e-08
CPXM1	-4.92512	2.32364	7.02421e-10	2.60527e-08
CDC14B	-0.892803	5.63203	4.75318e-10	1.85836e-08
OCA2	-4.92977	0.88603	7.86536e-10	2.84424e-08
TRA2B	-0.728668	7.01748	4.21538e-10	1.68474e-08
EPHA10	3.03889	-0.0245184	8.18136e-10	2.93513e-08
USP54	-1.63653	6.51578	4.48561e-10	1.77118e-08
KCND2	-2.94959	-1.4562	8.60431e-10	3.05242e-08
PCDHB7	-2.44707	-0.0686102	8.48432e-10	3.01996e-08
SLC27A6	-5.11813	-1.08291	8.68825e-10	3.07533e-08
SFRP4	-3.69899	2.3432	7.57016e-10	2.75946e-08
LINC01058	-2.5354	-3.43469	8.83258e-10	3.11601e-08
CTDSP1	-1.21704	6.1262	4.90663e-10	1.9043e-08
PPIF	1.97776	6.43491	4.93462e-10	1.91283e-08
TCEAL2	-4.35417	3.38078	7.25677e-10	2.66048e-08
HOXA3	-2.11391	-0.931475	9.19616e-10	3.23308e-08
ZFP36L2	-1.93872	8.3904	4.1673e-10	1.67039e-08
CCDC89	-2.55696	-2.13048	9.34942e-10	3.27652e-08
IDE	0.860642	5.58278	5.51324e-10	2.11392e-08
COX6A1	1.40144	6.98063	4.84065e-10	1.88791e-08
ZNF521	-1.78963	3.08166	7.34254e-10	2.68573e-08
GNAL	-2.35725	3.19708	7.40916e-10	2.70698e-08
KIF19	-2.95775	0.35431	9.20511e-10	3.23308e-08
ENSG00000243888	-1.97248	-0.289926	9.4059e-10	3.29269e-08
ORC6	2.38797	0.671909	9.22581e-10	3.23677e-08
NFRKB	-0.861673	4.92477	6.07254e-10	2.31164e-08
SGIP1	-2.57988	2.49613	8.09772e-10	2.915e-08
RHOBTB3	1.87009	6.64669	5.21112e-10	2.00776e-08
ROR2	-4.4657	2.12392	8.73163e-10	3.08669e-08
FGL2	-2.11914	5.28268	6.09202e-10	2.31628e-08
NME7	-1.11902	4.10278	6.9103e-10	2.57202e-08
ENSG00000260721	-3.29623	-3.25956	1.0124e-09	3.49404e-08
REV1	-1.00491	5.06113	6.28275e-10	2.37459e-08
IGFBP6	-2.85647	3.02683	8.21936e-10	2.94212e-08
IL13RA2	-3.83695	-1.26008	1.03146e-09	3.55595e-08
PIH1D2	-1.42199	2.31424	8.66751e-10	3.07141e-08
CHD7	-1.17425	4.24838	7.06511e-10	2.60826e-08
DHFRL1	-1.3137	3.6893	7.5573e-10	2.75794e-08
KCNK2	-3.27665	2.73687	8.73976e-10	3.08669e-08
YPEL5	-0.724197	6.58933	5.67628e-10	2.16598e-08
MAD2L2	1.75853	3.70909	7.90895e-10	2.85351e-08
ENSG00000239935	2.43773	-3.59496	1.08809e-09	3.70698e-08
TRMT44	-1.11407	3.3506	8.20657e-10	2.94086e-08
GPR182	-3.23296	-3.58516	1.10559e-09	3.76256e-08
MYL4	-3.19187	1.03278	1.04304e-09	3.57649e-08
PMP22	-2.16697	5.145	6.94029e-10	2.58016e-08
TMEM229A	-2.41303	-4.5601	1.14635e-09	3.88464e-08
COL28A1	-3.40433	-0.500992	1.14271e-09	3.88057e-08
SOSTDC1	-4.13825	-0.730701	1.15903e-09	3.91912e-08
MARS	1.13582	6.30308	6.4067e-10	2.40998e-08
RBPMS-AS1	-1.99038	1.16673	1.08226e-09	3.69105e-08
CCT6A	0.883529	7.31071	5.80651e-10	2.21302e-08
USP20	-0.945779	5.10415	7.22788e-10	2.65295e-08
MMP2	-1.80842	5.37418	7.12007e-10	2.62384e-08
FOXF2	-2.8713	-0.042795	1.1575e-09	3.91824e-08
SLC22A17	-2.14792	4.687	7.76677e-10	2.8182e-08
PDIA5	-1.3132	4.71297	7.64253e-10	2.77947e-08
SULF1	-3.51886	5.27265	7.58605e-10	2.76209e-08
PLA2G6	-1.71637	3.93117	8.5193e-10	3.02902e-08
TRHDE-AS1	-3.1185	-3.42413	1.21251e-09	4.07839e-08
CPED1	-1.73568	2.98556	9.51922e-10	3.32091e-08
SLC7A5	3.85718	2.72104	1.03698e-09	3.56339e-08
ARHGAP31	-1.66522	5.6185	7.28528e-10	2.66786e-08
TMOD1	-2.09284	4.42252	8.42919e-10	3.01384e-08
ENSG00000258545	-5.42477	-0.0900637	1.23347e-09	4.1445e-08
CENPM	2.37652	-0.0069561	1.24969e-09	4.19014e-08
MTCH1	-0.926168	8.49424	5.65376e-10	2.15998e-08
GAPDHP1	1.60816	1.7041	1.16023e-09	3.91912e-08
KIF12	-2.80917	3.18167	1.03987e-09	3.56946e-08
ITGB3	-2.22487	5.24532	8.15067e-10	2.92742e-08
CNFN	2.80714	-0.512068	1.33924e-09	4.46216e-08
NDUFAF5	1.23477	3.63592	9.85537e-10	3.41617e-08
SLC19A1	-1.76256	2.33707	1.13779e-09	3.86798e-08
PHACTR2	-1.03674	5.4613	8.14975e-10	2.92742e-08
FRMD6	-1.46818	3.30859	1.05185e-09	3.60136e-08
TNRC6B	-0.775927	5.10816	8.57983e-10	3.04713e-08
OSR2	-3.2049	-1.10699	1.41306e-09	4.64002e-08
XPNPEP2	-3.04998	-2.40388	1.42806e-09	4.66519e-08
DHX9	-0.611033	7.14498	7.0442e-10	2.60637e-08
C16orf86	-2.07598	0.517583	1.36394e-09	4.5397e-08
CARTPT	-5.55379	-0.640097	1.41918e-09	4.64096e-08
TERF1	-0.721554	4.86114	9.02643e-10	3.18087e-08
ENSG00000247134	2.31412	1.98204	1.26806e-09	4.23834e-08
NNT	1.7246	7.36271	7.15345e-10	2.63171e-08
SCO2	1.34599	2.72695	1.17392e-09	3.95697e-08
CENPC	-0.973557	4.58613	9.4235e-10	3.29522e-08
KIAA1671	-0.925049	6.39579	7.8586e-10	2.84424e-08
BANF2	-2.73538	-2.48047	1.48845e-09	4.84256e-08
ENSG00000225399	-2.21439	-2.25575	1.49587e-09	4.86174e-08
DIS3L2	-0.706408	4.15986	1.00333e-09	3.47026e-08
PLEKHA6	-3.12662	1.15269	1.37729e-09	4.56503e-08
PLEKHG4B	-3.72185	2.06822	1.3138e-09	4.382e-08
HSPD1	1.30974	8.35186	6.6794e-10	2.49911e-08
DLX1	-2.30174	-0.842658	1.52271e-09	4.94391e-08
ZNF826P	-3.24979	1.03794	1.43065e-09	4.66884e-08
DGKI	-2.28603	4.0696	1.07248e-09	3.66559e-08
CRELD2	-1.57692	4.7907	9.82337e-10	3.40879e-08
PTGIS	-3.23235	-0.441684	1.55671e-09	5.03372e-08
HSP90B1	-1.54972	11.0031	5.52912e-10	2.11745e-08
POLR3H	-0.88414	4.96097	9.98179e-10	3.45622e-08
PPIL2	-0.716247	5.53526	9.48505e-10	3.3131e-08
SP3	-0.848918	6.69733	8.47205e-10	3.01897e-08
PYGO2	-0.862431	5.65011	9.5283e-10	3.32091e-08
ENSG00000235448	3.54961	-3.8961	1.65997e-09	5.31357e-08
LINC00484	-3.38989	-2.94283	1.67363e-09	5.34654e-08
SNORD3D	-4.32319	-2.7078	1.66476e-09	5.32356e-08
ZNF248	-0.857484	4.77335	1.05256e-09	3.60136e-08
PPTC7	1.29008	5.64165	9.73613e-10	3.38962e-08
SH3BP5-AS1	-1.53216	3.10522	1.29524e-09	4.32464e-08
RUSC2	-1.07193	4.65462	1.08225e-09	3.69105e-08
CCDC170	-1.94248	3.50242	1.26432e-09	4.23475e-08
RNF170	-0.956426	5.68273	9.80962e-10	3.40774e-08
SYNE2	-1.04439	7.76143	8.02508e-10	2.89212e-08
DNM1	-1.86742	0.561467	1.64449e-09	5.27465e-08
SETBP1	-1.50832	4.10174	1.18776e-09	3.9994e-08
TBL1XR1	-0.834138	7.3094	8.4604e-10	3.01886e-08
PBX4	-2.07597	2.80745	1.40734e-09	4.62886e-08
ENSG00000254461	-3.10895	-3.50969	1.77527e-09	5.59255e-08
MTRNR2L1	2.75484	0.151392	1.72455e-09	5.46872e-08
ENSG00000257550	-4.03475	0.0448648	1.72513e-09	5.46872e-08
ADD3	-1.04372	7.60846	8.46223e-10	3.01886e-08
YWHAG	1.05768	7.15385	9.10776e-10	3.20597e-08
ENSG00000230702	-2.62893	-3.23067	1.86586e-09	5.84318e-08
SUV420H1	-0.855401	6.18148	1.01064e-09	3.49175e-08
PFKM	1.1766	6.67628	9.75564e-10	3.3927e-08
ENSG00000261202	-2.20322	-2.84019	1.89892e-09	5.93319e-08
VDAC1P2	2.01154	-2.73169	1.90885e-09	5.95435e-08
CFD	-3.95952	2.38213	1.61826e-09	5.19576e-08
AKNAD1	-2.36753	-4.42039	1.92111e-09	5.98101e-08
ENSG00000254153	-3.66212	-0.841368	1.9002e-09	5.93319e-08
NT5C3A	0.820667	5.26444	1.16609e-09	3.93474e-08
IL7	-2.60922	-0.698553	1.93896e-09	6.0246e-08
MAD2L1	1.63733	2.58681	1.59921e-09	5.1398e-08
GJB1	-2.98235	-4.1833	1.96587e-09	6.09038e-08
MEGF6	-2.12607	1.85815	1.76189e-09	5.56322e-08
LAMB1	-1.51073	6.79093	1.03592e-09	3.56339e-08
NME9	-2.21691	-0.698011	2.04497e-09	6.2964e-08
LIMD1-AS1	-1.63035	-0.526852	2.04081e-09	6.2964e-08
PTGDS	-3.85236	2.10024	1.80197e-09	5.65982e-08
WWC2-AS2	-2.54683	-0.635982	2.06879e-09	6.33514e-08
CCDC71	-1.06725	4.09388	1.41793e-09	4.64096e-08
GATA6	-1.51118	2.38954	1.73652e-09	5.49771e-08
SLC47A1	1.70946	4.64714	1.37497e-09	4.5621e-08
RBM4B	-0.745984	3.8758	1.47667e-09	4.80917e-08
TIMM8A	1.36499	3.36711	1.59402e-09	5.13349e-08
ENSG00000226281	-2.82807	-3.82676	2.15094e-09	6.55511e-08
SLC6A13	-2.39237	1.57358	1.92555e-09	5.98879e-08
ENSG00000256637	-3.67719	-3.28263	2.17669e-09	6.61837e-08
SH3PXD2A	-1.18323	4.68068	1.40009e-09	4.6213e-08
GPI	1.17944	7.7003	1.0362e-09	3.56339e-08
RARB	-1.20831	3.92314	1.53739e-09	4.98648e-08
ENSG00000240137	-1.55693	0.967603	2.06879e-09	6.33514e-08
C9orf92	-3.26864	-2.65937	2.25617e-09	6.81699e-08
TPD52L1	1.67529	6.09658	1.24022e-09	4.16278e-08
SLC7A10	-3.23389	-3.18637	2.26407e-09	6.82872e-08
MIR429	-2.68379	-4.02426	2.27636e-09	6.84543e-08
LINC00310	-1.9683	0.958466	2.10669e-09	6.43258e-08
PPY	-3.51805	-3.71335	2.29309e-09	6.88274e-08
UNC80	-2.98782	-0.134222	2.25101e-09	6.80787e-08
SRGAP3-AS4	-3.05794	-3.68363	2.33491e-09	6.99504e-08
ENSG00000178972	-2.20684	-4.45205	2.35355e-09	7.04426e-08
PPP1R21	-1.27662	5.39392	1.37403e-09	4.5621e-08
PIAS3	-0.881316	4.10986	1.58527e-09	5.11048e-08
MARS2	1.14814	3.21032	1.79085e-09	5.63603e-08
SLC10A7	-0.892012	3.05455	1.8115e-09	5.68414e-08
CTSO	-1.19709	5.56713	1.36718e-09	4.54572e-08
BRIP1	3.11704	-0.9758	2.40359e-09	7.16032e-08
ENSG00000242611	-2.93026	-3.68388	2.4502e-09	7.28549e-08
HMBOX1	-0.924346	3.68167	1.72095e-09	5.46872e-08
SNAI2	-1.82545	2.40018	2.01208e-09	6.22745e-08
FAM63A	-1.19232	5.57229	1.40344e-09	4.62757e-08
TFDP2	-0.786359	5.71171	1.39098e-09	4.60079e-08
ZNF546	-1.15115	2.3169	2.04434e-09	6.2964e-08
KCTD2	-0.930082	5.47368	1.44162e-09	4.69983e-08
ENSG00000234840	-2.95347	-3.05799	2.52408e-09	7.44942e-08
STAG1	-0.817348	5.66515	1.41754e-09	4.64096e-08
MTFP1	2.03768	1.52711	2.2665e-09	6.82872e-08
ENSG00000231160	-1.95678	1.42129	2.2724e-09	6.84001e-08
RNU5F-1	-3.69582	-3.4515	2.55307e-09	7.52102e-08
ACSL3	1.05548	7.03643	1.26695e-09	4.23834e-08
BAALC	-2.61369	0.961239	2.37519e-09	7.0945e-08
MCTS1	0.977922	5.22086	1.55124e-09	5.02628e-08
SFRP1	-2.87217	2.63045	2.12279e-09	6.47551e-08
SCN9A	-3.00464	-1.21556	2.63092e-09	7.71462e-08
MORC2-AS1	-2.88671	-1.58452	2.66465e-09	7.79912e-08
ATL2	-1.09163	6.40573	1.38811e-09	4.59609e-08
CDK16	1.09946	6.37566	1.4082e-09	4.62886e-08
ESRRG	-1.75414	3.21411	2.02277e-09	6.25444e-08
SLC25A3	1.14648	8.69799	1.14487e-09	3.88377e-08
UBXN11	-1.19527	4.67637	1.71684e-09	5.4626e-08
SMR3A	-2.88507	-4.18241	2.78447e-09	8.10506e-08
MIR138-1	-2.12019	-1.0398	2.78265e-09	8.10506e-08
TCEAL7	-1.89006	0.829314	2.62957e-09	7.71462e-08
TGM5	4.58313	-3.19603	2.79291e-09	8.12217e-08
CHST14	-0.985458	3.98672	1.95837e-09	6.07304e-08
NLN	1.33102	4.86375	1.79946e-09	5.65753e-08
ATXN1	-0.94314	5.00214	1.75171e-09	5.54028e-08
CEBPG	1.47694	6.01853	1.59701e-09	5.13792e-08
ADD1	-0.668908	7.29386	1.40813e-09	4.62886e-08
CENPK	2.44663	0.877406	2.79603e-09	8.12382e-08
SLC25A5P5	2.41272	-3.7012	3.01549e-09	8.61754e-08
TLN1	-0.818011	7.39268	1.41857e-09	4.64096e-08
GPRIN1	2.98117	-0.44787	2.975e-09	8.55003e-08
EFEMP2	-2.41482	4.9963	1.85961e-09	5.82936e-08
SCN7A	-4.41268	-1.04486	2.99704e-09	8.59007e-08
C9orf66	-2.43685	0.116496	2.93712e-09	8.45106e-08
U2AF1	-0.895241	6.4897	1.57609e-09	5.08603e-08
GATA5	5.50293	1.00188	2.91085e-09	8.39882e-08
PEX11A	-1.02304	4.07379	2.04624e-09	6.2964e-08
USP11	-0.869765	6.68868	1.55337e-09	5.02806e-08
XPA	-0.872206	4.66073	1.92116e-09	5.98101e-08
ENSG00000251076	-4.16627	-2.02393	3.07844e-09	8.74452e-08
NCR3LG1	2.04622	2.70276	2.48319e-09	7.36293e-08
UBE2G1	0.767562	5.58131	1.76246e-09	5.56322e-08
UBE2A	0.861316	5.89266	1.72564e-09	5.46872e-08
ENO4	-1.96884	-0.667829	3.098e-09	8.7844e-08
PRKAG1	0.796514	6.00984	1.70426e-09	5.43346e-08
GRIK4	-3.58433	1.1685	2.91056e-09	8.39882e-08
HIST3H2A	4.67589	0.460111	3.06902e-09	8.72558e-08
ST3GAL4	2.3246	4.69572	2.06004e-09	6.32661e-08
MPPED2	-1.80287	5.32292	1.87604e-09	5.86926e-08
THRAP3	-0.681897	7.01026	1.57002e-09	5.07161e-08
BACH2	-2.1847	0.658504	3.02169e-09	8.62184e-08
VGLL4	-0.751318	6.54105	1.65721e-09	5.3101e-08
NOS1	-3.44335	-0.776636	3.24776e-09	9.1357e-08
INO80D	-0.949177	4.56124	2.07622e-09	6.35177e-08
LACTB2	1.06704	4.77539	2.06285e-09	6.32912e-08
TAPT1	-0.820211	5.23214	1.94676e-09	6.04293e-08
ENSG00000258561	1.65094	-0.0671407	3.24377e-09	9.13254e-08
C2orf49	-0.940289	4.60583	2.09914e-09	6.41571e-08
SEPT2	-0.885384	8.62662	1.39785e-09	4.61873e-08
CELSR1	-2.93459	3.6233	2.45765e-09	7.30081e-08
LRP2BP	-1.57472	1.6373	2.92898e-09	8.44067e-08
C9orf117	-2.97366	-3.10865	3.3815e-09	9.46998e-08
PCBP1-AS1	-0.900618	3.54623	2.39059e-09	7.12827e-08
ENSG00000262198	-2.89157	-2.52625	3.40695e-09	9.53286e-08
C5orf22	0.877295	4.60854	2.1609e-09	6.57915e-08
WDFY2	1.05616	3.49934	2.49924e-09	7.38983e-08
KCNIP4	-3.27037	1.67882	3.09157e-09	8.77399e-08
SMOC2	-3.48833	4.90329	2.26481e-09	6.82872e-08
GRID1	-1.81495	3.67268	2.53525e-09	7.47546e-08
RPL7AP28	-3.9518	-2.5727	3.58295e-09	9.94653e-08
DAPK1	-1.90982	3.85757	2.4907e-09	7.37146e-08
NOVA1	-3.83609	0.301871	3.46319e-09	9.67319e-08
ERBB4	-4.01799	1.90096	3.17657e-09	8.97515e-08
ENSG00000257839	-2.54704	-0.594666	3.60993e-09	1.00127e-07
EMILIN1	-2.13134	2.39308	3.00506e-09	8.60529e-08
CMTM5	-2.29164	-3.90395	3.72017e-09	1.02469e-07
C4orf47	-1.85648	1.35444	3.29612e-09	9.24717e-08
IGFALS	-3.74061	-2.54794	3.71944e-09	1.02469e-07
MSL2	-0.785841	5.12593	2.20791e-09	6.69024e-08
ARID4B	-0.897186	5.92612	2.03282e-09	6.27943e-08
KIAA0556	-0.92784	5.11569	2.23072e-09	6.75291e-08
C1orf173	-3.1744	-3.02344	3.81117e-09	1.04613e-07
CKS2	2.69072	3.65518	2.79998e-09	8.12788e-08
PBXIP1	-1.44409	7.8737	1.71029e-09	5.44722e-08
KIAA0391	1.64013	0.285432	3.69052e-09	1.02006e-07
HEATR3	0.995733	3.35429	2.8212e-09	8.17452e-08
HADHB	0.999732	7.71449	1.76583e-09	5.56833e-08
TMEM253	-2.06531	1.13018	3.52543e-09	9.82976e-08
GHITM	1.22597	8.30464	1.70398e-09	5.43346e-08
TMEM214	-0.792386	5.84813	2.17794e-09	6.61837e-08
MOB3B	-2.30303	3.81679	2.81525e-09	8.16473e-08
FANCI	2.02906	2.81439	3.18691e-09	8.98838e-08
CCDC19	-2.61511	-1.43269	4.07475e-09	1.11081e-07
MRPS33	1.10633	6.0758	2.18644e-09	6.63151e-08
MBD5	-0.874783	3.89904	2.76019e-09	8.04913e-08
CCDC68	-1.88579	1.70676	3.53089e-09	9.83635e-08
MAN2B2	-0.745125	6.13813	2.18076e-09	6.6206e-08
MTMR3	-0.815938	5.72956	2.30725e-09	6.91871e-08
AVEN	1.38155	3.07327	3.17117e-09	8.96787e-08
DBH	-3.71711	-2.56655	4.20558e-09	1.1434e-07
ENSG00000182873	-1.95666	-1.6767	4.24662e-09	1.15173e-07
NRXN1	-1.48331	1.18002	3.8072e-09	1.04594e-07
RARRES2	-2.62821	3.03551	3.2935e-09	9.24717e-08
UGT2B11	-4.43034	-1.70872	4.29523e-09	1.16194e-07
ZFYVE21	-0.964548	5.77997	2.42757e-09	7.22497e-08
SEMA4B	-0.892996	5.44314	2.51601e-09	7.4325e-08
FBF1	-1.07849	3.92244	3.01028e-09	8.6125e-08
ZSWIM5	-1.63835	3.12137	3.34707e-09	9.38184e-08
ZNF423	-1.38103	2.19818	3.71802e-09	1.02469e-07
TMEM109	-0.681298	6.25219	2.36266e-09	7.06485e-08
KLHL33	-2.51706	-2.81303	4.58691e-09	1.23246e-07
C9orf156	-0.768535	4.01179	3.02462e-09	8.62248e-08
FOXO3	-0.968234	5.89988	2.46543e-09	7.31709e-08
ENSG00000250360	-1.83917	-5.16888	4.51514e-09	1.2142e-07
HMCN2	-3.36526	0.32465	4.36425e-09	1.17861e-07
CAPSL	-4.17461	0.196786	4.40478e-09	1.18753e-07
MRPS35	1.02808	6.41843	2.37704e-09	7.0945e-08
TSPAN17	0.841907	4.91361	2.8439e-09	8.23282e-08
DENND6A	-0.930916	5.30087	2.72813e-09	7.97025e-08
LGI1	-2.81502	-3.9166	4.76723e-09	1.27659e-07
RABGGTB	0.891178	5.98695	2.56367e-09	7.54527e-08
LCN12	-3.258	3.31985	3.61652e-09	1.00222e-07
RNF157	2.55472	3.31848	3.65041e-09	1.00985e-07
SLC25A5P6	2.16476	-4.84443	4.81902e-09	1.2872e-07
LGI4	-2.73425	1.64291	4.27843e-09	1.15937e-07
TNFSF10	-1.45614	4.937	2.97887e-09	8.55341e-08
MIR7-2	-3.29292	-2.80845	4.98013e-09	1.32246e-07
SNIP1	-0.797974	3.67558	3.43088e-09	9.59137e-08
TMEM123	-1.00743	8.57245	2.05767e-09	6.32544e-08
CRYZ	-1.02661	5.65758	2.75943e-09	8.04913e-08
ENSG00000259888	3.04764	-4.55502	5.00643e-09	1.32833e-07
PALLD	-1.76526	6.8549	2.48774e-09	7.36955e-08
HTR1E	-2.3828	-1.18959	5.05389e-09	1.33677e-07
MED30	-1.12611	2.87321	3.86846e-09	1.06003e-07
FLNB	-1.03502	7.72023	2.29308e-09	6.88274e-08
RRS1	0.929845	3.65244	3.62243e-09	1.00298e-07
PLXNA2	-1.04782	5.08086	3.10374e-09	8.79283e-08
C6orf223	-3.26474	-2.52002	5.31904e-09	1.39844e-07
ENSG00000257002	-2.51684	-2.8379	5.37037e-09	1.4096e-07
WDR33	-0.621426	5.72428	2.91182e-09	8.39882e-08
SUSD1	1.30928	3.28816	3.90157e-09	1.06634e-07
HDAC4	-1.25649	3.94226	3.57451e-09	9.93176e-08
SARDH	-2.51607	0.433286	5.05504e-09	1.33677e-07
SLC20A2	-1.44311	6.91358	2.61196e-09	7.67317e-08
PHYH	1.6881	7.11337	2.59736e-09	7.63735e-08
MST1	-1.67262	3.06895	4.04214e-09	1.10286e-07
ZNF638	-0.826248	6.70361	2.6745e-09	7.82075e-08
FANCA	1.98291	1.41924	4.82353e-09	1.28733e-07
NOP14-AS1	-1.1052	3.4739	3.87201e-09	1.06008e-07
ENSG00000203301	-2.73863	-2.20073	5.54634e-09	1.44861e-07
ENSG00000249776	-1.9837	-4.94409	5.49843e-09	1.43728e-07
C1orf51	2.11913	3.06766	4.23049e-09	1.14834e-07
ANKRD29	-2.38712	0.540754	5.19203e-09	1.36844e-07
EZH2	2.61359	1.58877	4.91028e-09	1.30719e-07
LIMK2	-1.1622	5.82717	3.03487e-09	8.64394e-08
LGALS7B	-2.71107	-4.17039	5.63863e-09	1.47012e-07
BEND5	-1.46326	2.18077	4.62928e-09	1.24279e-07
MOB3C	-1.07795	3.88161	3.80254e-09	1.04557e-07
GLRX3	0.953039	5.41056	3.21762e-09	9.06697e-08
PXK	-1.0977	6.06864	3.01747e-09	8.61754e-08
CCDC121	-0.997452	3.26902	4.16895e-09	1.13454e-07
ENSG00000259143	-2.15959	-0.440402	5.64258e-09	1.47012e-07
DOCK5	-1.30127	4.71437	3.53592e-09	9.84174e-08
KIAA1324	-3.83874	3.50817	4.34975e-09	1.17569e-07
MTRNR2L4	2.77537	-3.59014	5.87805e-09	1.51779e-07
POGZ	-0.935768	6.27144	3.0397e-09	8.64995e-08
MIR4461	2.79042	-0.32118	5.78801e-09	1.49819e-07
HSD17B3	-2.67508	-0.444445	5.79599e-09	1.49903e-07
LTBP3	-1.2596	6.61027	2.9927e-09	8.58537e-08
JAM2	-1.25908	4.24548	3.89648e-09	1.06587e-07
PKMP3	-2.0714	1.44952	5.32612e-09	1.39914e-07
BCL2	-1.14486	7.09465	2.88503e-09	8.34427e-08
DIAPH3	3.60478	-0.445355	6.03665e-09	1.54868e-07
WBP1L	-0.941045	6.56642	3.11375e-09	8.81332e-08
TRPS1	-1.20736	4.13789	4.1013e-09	1.11709e-07
HMGN2	-0.877391	8.25456	2.6634e-09	7.79912e-08
ENSG00000236054	-2.44311	-4.46658	6.38243e-09	1.62688e-07
MORN1	-1.24472	3.02928	4.74207e-09	1.27092e-07
NDUFS7	1.08327	5.63647	3.56064e-09	9.90189e-08
SOX13	-0.979727	3.73555	4.39533e-09	1.18599e-07
MTCO1P3	2.44155	-4.33986	6.57944e-09	1.66907e-07
PBX1	-1.35902	6.59844	3.29562e-09	9.24717e-08
ARID1B	-0.835056	6.24015	3.4893e-09	9.73756e-08
ABCA2	-1.46318	5.6188	3.75466e-09	1.0333e-07
CDKN1C	-2.17181	1.91601	5.74652e-09	1.49231e-07
GPM6A	-3.8384	3.18438	5.26767e-09	1.38723e-07
ENSG00000250413	-2.23452	-2.06189	6.96665e-09	1.75887e-07
RAMP1	-3.09031	-1.16873	6.86941e-09	1.7357e-07
GTDC1	-0.929064	4.18562	4.49292e-09	1.20925e-07
VILL	-1.76705	2.71364	5.40651e-09	1.41791e-07
HHATL	2.80417	6.37808	3.71123e-09	1.02469e-07
EIF4EBP3	1.1393	3.42133	5.03133e-09	1.33383e-07
WNT2	-3.07752	-3.62967	7.08257e-09	1.78389e-07
ZNF614	-1.12916	4.03305	4.64824e-09	1.24683e-07
NDUFA4	1.31076	8.50932	2.9379e-09	8.45106e-08
SYNCRIP	-0.701679	7.69048	3.18022e-09	8.97749e-08
TGIF2	-1.04854	3.82225	4.87699e-09	1.29941e-07
LNP1	-1.61169	2.26799	5.90475e-09	1.52221e-07
PPP1R10	-0.819781	5.85781	3.9638e-09	1.08242e-07
TMEM38A	2.45403	2.6261	5.93956e-09	1.5287e-07
MPND	1.00041	4.08695	4.91648e-09	1.30774e-07
ENSG00000228201	-2.397	-3.15957	7.58832e-09	1.89936e-07
MEDAG	-1.7256	2.04671	6.30314e-09	1.61184e-07
SLC38A10	-0.791782	6.50796	3.82376e-09	1.04868e-07
XG	-2.69925	-0.865495	7.58885e-09	1.89936e-07
ENSG00000260011	-3.15331	-2.3254	7.73731e-09	1.92741e-07
CTF1	-3.57893	1.13254	7.02112e-09	1.77122e-07
SUSD2	-2.15226	2.9876	5.87553e-09	1.51779e-07
ENSG00000205873	-1.71616	3.10586	5.77477e-09	1.49598e-07
DSCAML1	-3.00642	-0.57067	7.652e-09	1.91216e-07
A2M-AS1	-1.18311	0.849573	7.15105e-09	1.79971e-07
ENSG00000236750	-3.09147	-1.77843	7.89959e-09	1.95558e-07
MEIS2	-1.79673	2.68027	6.10016e-09	1.56245e-07
ELMSAN1	-0.838839	4.85861	4.78142e-09	1.27931e-07
ENSG00000240656	2.47201	-4.60223	8.06668e-09	1.99074e-07
ENSG00000241781	3.1365	-3.23951	8.15315e-09	2.0074e-07
SNX18P14	-2.74876	-3.56455	8.18985e-09	2.01488e-07
LINC00398	-2.71601	-3.7981	8.21764e-09	2.01859e-07
PBX2	-0.830913	6.14224	4.28217e-09	1.1594e-07
ROBO1	-1.46433	3.63591	5.75938e-09	1.49443e-07
HSD17B6	-4.80489	2.72578	6.84361e-09	1.73056e-07
COL12A1	-1.85578	3.75877	5.88913e-09	1.51941e-07
IGDCC3	-3.90467	-1.06788	8.64324e-09	2.11009e-07
BAIAP2-AS1	-0.817298	5.02109	5.07653e-09	1.34131e-07
C12orf39	-2.23241	4.44435	5.57893e-09	1.45593e-07
TOB2	-1.34598	6.49566	4.42055e-09	1.19078e-07
IGF2BP2	-3.76053	1.51862	7.82971e-09	1.94434e-07
PMP2	-1.94734	-0.901871	8.94099e-09	2.17943e-07
KCNJ11	1.98552	3.04242	6.82399e-09	1.72697e-07
NDUFAF4	1.48908	4.88343	5.43953e-09	1.42423e-07
PNMAL2	-1.9025	-0.973214	9.02399e-09	2.1963e-07
SALL2	-2.29028	4.28545	6.01258e-09	1.5444e-07
SLC25A5P7	2.38811	-4.41646	9.35639e-09	2.27198e-07
ZIK1	-1.00298	3.44829	6.54611e-09	1.6646e-07
SPTAN1	-0.851669	7.49936	4.20869e-09	1.1434e-07
MRPL42	0.744264	5.75371	5.0498e-09	1.33677e-07
ZNF395	-1.09169	4.99614	5.47731e-09	1.43294e-07
DIRAS2	-2.40779	1.77864	7.99338e-09	1.97572e-07
DTX1	-3.15445	0.184561	9.12278e-09	2.21695e-07
ENSG00000235480	-2.27523	-4.4333	9.69627e-09	2.34377e-07
ENSG00000248491	-2.11473	-4.4641	9.73686e-09	2.35179e-07
AGK	0.861403	4.97991	5.68482e-09	1.47991e-07
CCDC102A	-1.16461	2.29426	7.85412e-09	1.94888e-07
FZD10	-2.4763	-1.46652	9.85574e-09	2.37329e-07
WDR16	-2.47529	-2.31113	9.99223e-09	2.4007e-07
MBOAT2	-1.41805	4.20615	6.33763e-09	1.61808e-07
POLQ	2.66212	-0.899625	9.90025e-09	2.38221e-07
IFITM3	-1.4792	6.71145	4.86432e-09	1.29713e-07
C22orf46	-1.47703	3.31313	7.17519e-09	1.80436e-07
TEKT4	-3.52297	-1.78075	1.01811e-08	2.44238e-07
ATP2C2	-2.88698	2.91205	7.79933e-09	1.93982e-07
PUM1	-0.599316	6.45342	5.08067e-09	1.34131e-07
TIMELESS	1.23563	4.25578	6.57174e-09	1.66907e-07
UQCRFS1	1.3328	6.25029	5.31313e-09	1.39804e-07
SLC12A8	-1.38267	5.49165	5.76852e-09	1.49558e-07
KIF13A	-0.894265	6.12503	5.43393e-09	1.42393e-07
ENSG00000231789	-2.58783	0.930918	9.61925e-09	2.32869e-07
ENSG00000237870	-2.78811	-2.85724	1.07849e-08	2.56594e-07
FBXO7	-0.795425	7.48938	4.79238e-09	1.28117e-07
ENSG00000260122	-2.13164	-4.814	1.07641e-08	2.5629e-07
FLT3LG	-1.41613	1.33396	9.56775e-09	2.31976e-07
RING1	-0.78971	5.716	5.92271e-09	1.5256e-07
CHODL	-2.86226	-0.535074	1.08544e-08	2.57861e-07
OBSL1	-1.4001	6.26377	5.71063e-09	1.4842e-07
DNAJB2	-0.751402	6.31561	5.70613e-09	1.4842e-07
AIMP2	1.39562	5.22004	6.57503e-09	1.66907e-07
NARS	0.952496	7.93043	4.97013e-09	1.32091e-07
DLEC1	-2.48092	-0.46422	1.12422e-08	2.65093e-07
ENSG00000188512	2.33354	-2.43258	1.17769e-08	2.76062e-07
HCN2	6.2478	0.895797	1.10132e-08	2.60659e-07
GRK5-IT1	-2.12095	-4.84137	1.15995e-08	2.72555e-07
FBLL1	4.18297	-2.03015	1.17124e-08	2.74939e-07
DIP2B	1.04854	5.78142	6.33773e-09	1.61808e-07
ALDH1A3	3.6429	3.8801	8.54024e-09	2.08815e-07
GRM7	-2.76131	-4.22693	1.19563e-08	2.79034e-07
TAX1BP1	0.810132	7.94439	5.136e-09	1.3548e-07
VANGL1	-1.34759	4.84422	7.19045e-09	1.80676e-07
EFCAB10	3.60668	-2.59692	1.23034e-08	2.84834e-07
LOXL1	-1.51708	1.46879	1.06308e-08	2.53497e-07
PMPCB	0.733766	6.65378	6.01512e-09	1.5444e-07
H6PD	-0.914672	5.74541	6.58563e-09	1.66931e-07
PCDHGA3	-1.98939	-0.810212	1.2172e-08	2.82201e-07
APOL3	-1.52799	4.29108	7.80569e-09	1.93989e-07
HGD	-2.12961	5.01885	7.24858e-09	1.81993e-07
RNU2-63P	-3.00145	-4.02926	1.23977e-08	2.8632e-07
MYH11	-3.63372	4.7577	7.87003e-09	1.9513e-07
PLD5	-3.56195	-2.38929	1.24746e-08	2.87332e-07
CENPU	2.08076	2.01406	1.04436e-08	2.49407e-07
ENSG00000235159	-1.74113	-0.963493	1.24434e-08	2.86821e-07
HMGCLL1	-2.27012	-0.835126	1.24386e-08	2.86821e-07
TMEM62	0.88408	4.55744	7.733e-09	1.92741e-07
GAPDHP65	1.65712	-0.457722	1.24036e-08	2.8632e-07
ENSG00000261094	-1.37313	1.47427	1.0996e-08	2.60565e-07
NOTCH2	-1.17025	6.65874	6.19098e-09	1.58443e-07
C20orf24	1.27337	2.69214	9.81734e-09	2.36763e-07
CD300LG	-3.11054	-0.645685	1.25313e-08	2.87804e-07
PPAT	0.897378	3.81781	8.55033e-09	2.08902e-07
ARHGAP44	-1.23878	4.24319	8.10789e-09	1.99936e-07
COX5A	1.56311	6.32024	6.53962e-09	1.66428e-07
DYRK3	-0.974768	2.74324	9.80113e-09	2.36552e-07
EWSR1	-0.572069	7.15012	5.97834e-09	1.53744e-07
DPM2	-0.75017	4.96092	7.57245e-09	1.89825e-07
CYCSP55	1.90057	-2.46628	1.33882e-08	3.02681e-07
LINGO2	-2.93973	0.992738	1.19265e-08	2.78541e-07
ADAMTSL1	-1.68999	1.3019	1.16016e-08	2.72555e-07
LHX8	-3.1536	-3.63989	1.32781e-08	3.01029e-07
ENSG00000254645	-2.81085	-3.92968	1.34091e-08	3.02715e-07
FGFBP1	-3.46103	-2.55534	1.34382e-08	3.03157e-07
MORN2	-0.724707	5.08343	7.68085e-09	1.91786e-07
ENSG00000219951	2.09146	-3.7466	1.3637e-08	3.06988e-07
ENSG00000257252	2.68138	-2.00912	1.37917e-08	3.09811e-07
CLSPN	2.54374	-0.361675	1.32963e-08	3.01029e-07
ENSG00000255337	-2.13472	0.129004	1.29256e-08	2.95152e-07
MASP1	-3.16687	0.175015	1.30116e-08	2.96903e-07
RNF14	0.884884	6.64376	6.74553e-09	1.70847e-07
LIPI	-4.92045	-1.23379	1.37227e-08	3.0848e-07
MIPEP	1.36132	4.91813	8.21148e-09	2.01859e-07
SCARNA9	2.28647	-0.962549	1.38599e-08	3.10904e-07
ENSG00000249487	-2.7454	0.438897	1.30696e-08	2.978e-07
ENSG00000254101	-2.58614	-4.79802	1.4075e-08	3.15125e-07
ENSG00000227355	-2.74094	-3.69724	1.42339e-08	3.18171e-07
NXPH3	-2.12318	0.535563	1.31192e-08	2.98715e-07
SCARF2	-2.04289	1.35985	1.23649e-08	2.85888e-07
DGCR2	-0.97817	6.40245	7.0668e-09	1.78133e-07
HSPA9P1	1.92897	-1.18188	1.42744e-08	3.18851e-07
TSHR	-2.58137	8.26593	6.0675e-09	1.55533e-07
ENSG00000204581	-2.09728	-2.17939	1.47703e-08	3.28084e-07
KLC3	2.95433	0.17828	1.40778e-08	3.15125e-07
STX3	1.06708	5.12319	8.44442e-09	2.06791e-07
TET2	-1.01798	4.06592	9.61399e-09	2.32869e-07
LGALS4	-2.22689	-2.16887	1.52282e-08	3.36374e-07
CTNND1	-0.983793	7.85246	6.43242e-09	1.63831e-07
TMCC2	-1.08869	1.34737	1.31344e-08	2.98847e-07
OLFML2A	-1.29313	5.91859	7.89935e-09	1.95558e-07
UGDH	-0.822293	4.64856	9.08086e-09	2.20845e-07
STXBP5L	-3.8463	2.80244	1.2038e-08	2.80291e-07
PACSIN3	-2.36347	3.2966	1.11128e-08	2.62235e-07
CABIN1	-0.700636	6.06588	7.91033e-09	1.95671e-07
CYP27C1	-2.33907	-3.64668	1.56708e-08	3.44476e-07
TENM2	-3.22755	-0.425655	1.50848e-08	3.34271e-07
SEMA3C	-2.29957	1.56153	1.34046e-08	3.02715e-07
CECR2	-3.30206	-0.0336789	1.49374e-08	3.31565e-07
ENSG00000256790	-2.6381	-4.76197	1.55786e-08	3.42924e-07
TPI1P1	1.36167	0.650733	1.44813e-08	3.22793e-07
ERBB2	-1.06504	6.57863	7.71e-09	1.92363e-07
RNF144B	-1.60379	6.56091	7.78205e-09	1.93704e-07
MND1	2.39357	-0.617453	1.57058e-08	3.45006e-07
ENSG00000258844	-3.59218	-2.32045	1.60358e-08	3.51285e-07
SYK	-1.04291	6.25441	8.0355e-09	1.98459e-07
CCDC173	-1.94329	0.769775	1.45703e-08	3.24323e-07
ENSG00000229108	-2.52255	-3.58214	1.62382e-08	3.5523e-07
SRSF8	-0.713215	6.02028	8.3144e-09	2.04078e-07
CCKBR	-3.07584	-2.62191	1.631e-08	3.56448e-07
ENSG00000258820	-3.22477	-3.85955	1.63761e-08	3.57507e-07
THUMPD1	-0.661229	6.10924	8.38567e-09	2.05669e-07
ATP13A3	-1.10479	7.48479	7.31361e-09	1.83481e-07
CKMT1A	2.42529	0.361165	1.56046e-08	3.43257e-07
LRRC8E	1.51351	1.61168	1.42292e-08	3.18171e-07
CLDN8	-3.09344	3.61361	1.17954e-08	2.76088e-07
ENSG00000235381	-1.67964	0.919459	1.51398e-08	3.34888e-07
C12orf73	1.43052	3.131	1.22861e-08	2.84639e-07
CYTH1	-0.733524	5.76389	9.02242e-09	2.1963e-07
TNS3	-1.20693	6.84138	8.12015e-09	2.00083e-07
DDIT3	1.96752	6.61962	8.46947e-09	2.07244e-07
CDO1	-3.7713	1.51416	1.50544e-08	3.33927e-07
PRRT1	-1.49269	0.987776	1.55524e-08	3.42585e-07
SCNN1B	-2.82829	1.9233	1.45314e-08	3.23684e-07
ASPN	-2.13779	3.26458	1.25157e-08	2.87796e-07
KAZALD1	-1.51504	1.07252	1.55083e-08	3.42087e-07
ENSG00000260519	-2.49544	-2.81113	1.77223e-08	3.83212e-07
FAM174A	0.825986	4.40618	1.08364e-08	2.57625e-07
ARG2	2.06338	6.40443	8.87202e-09	2.16428e-07
GALNT12	-1.75817	4.01234	1.14723e-08	2.69916e-07
WDR96	-1.9539	2.29399	1.40422e-08	3.14772e-07
ATG4D	1.12386	3.86265	1.17203e-08	2.74939e-07
LIPT1	-0.870621	3.16435	1.26445e-08	2.89984e-07
TPO	-3.26	10.1502	6.36289e-09	1.6232e-07
MYO9A	-0.988095	5.5188	9.84162e-09	2.37169e-07
N4BP2	-0.973755	4.29698	1.12959e-08	2.66162e-07
SLC6A15	-4.62972	-1.8698	1.7978e-08	3.8795e-07
MTRNR2L10	2.96235	-0.865929	1.81825e-08	3.9183e-07
ZNF34	-1.08347	3.04043	1.33886e-08	3.02681e-07
DZIP3	-0.828586	5.1763	1.03605e-08	2.47609e-07
PPP4R4	-2.22137	-1.29153	1.87661e-08	4.03313e-07
TBRG4	1.14611	4.94142	1.09307e-08	2.59286e-07
RAB3IP	1.36269	5.13977	1.07516e-08	2.56185e-07
SUPV3L1	0.963793	4.99758	1.08966e-08	2.58671e-07
MDH1B	-1.64352	2.26185	1.51158e-08	3.34589e-07
MTHFD2	2.42399	4.655	1.17881e-08	2.76088e-07
POM121L9P	-2.19069	-1.03661	1.8909e-08	4.05834e-07
CYP20A1	-0.813332	3.82782	1.24932e-08	2.87553e-07
DAND5	3.45927	-1.58836	1.92227e-08	4.11178e-07
GNPTAB	0.887584	5.87035	1.00025e-08	2.40134e-07
FAM86C2P	-1.30687	2.27773	1.52994e-08	3.37712e-07
ENSG00000171282	-1.12818	3.85133	1.26681e-08	2.90316e-07
FAM83G	0.905061	4.08947	1.2367e-08	2.85888e-07
ENSG00000256148	2.59067	0.785011	1.78498e-08	3.85706e-07
BLOC1S2	0.7554	5.69171	1.03548e-08	2.47609e-07
ZNF148	-0.868283	6.43426	9.5526e-09	2.31785e-07
TUBA1C	1.23263	6.4838	9.64321e-09	2.33272e-07
CELSR2	-1.05803	5.84019	1.02455e-08	2.45599e-07
TFAP2A	-1.75064	-1.54892	1.98173e-08	4.23044e-07
NAV2	-1.06923	5.89342	1.03121e-08	2.46822e-07
TMEM80	-1.05331	4.45988	1.20896e-08	2.80855e-07
GPR157	1.58691	3.95799	1.32066e-08	2.99846e-07
RABL2A	-1.34133	3.10853	1.44428e-08	3.22161e-07
ELF2	-0.741641	5.33075	1.11057e-08	2.62235e-07
SYT1	-2.73231	-2.26195	2.05632e-08	4.3633e-07
MTRNR2L9	2.82221	-1.1868	2.03003e-08	4.32193e-07
ENSG00000255580	1.98546	-0.97752	2.02287e-08	4.30958e-07
CYP4X1	-1.96282	1.52884	1.74158e-08	3.77355e-07
TENC1	-1.07479	6.18409	1.02924e-08	2.46537e-07
ENSG00000249430	-3.32265	-2.04623	2.07298e-08	4.39571e-07
TIMM44	1.10793	5.04927	1.18506e-08	2.77177e-07
ENSG00000234936	-2.57493	-1.47597	2.07771e-08	4.40281e-07
HS6ST1	-0.974908	4.3537	1.2823e-08	2.93231e-07
SDHA	1.40174	6.82772	9.92271e-09	2.3858e-07
RNVU1-6	-3.34412	-3.68754	2.11121e-08	4.46783e-07
MOK	-0.910105	3.60708	1.4298e-08	3.19154e-07
PRPF3	-0.747971	5.07234	1.20647e-08	2.80534e-07
NID2	-1.43484	6.04392	1.1001e-08	2.60565e-07
ATP8B2	-1.76083	4.68008	1.2866e-08	2.94002e-07
CCDC67	-2.64783	-1.17051	2.14357e-08	4.52483e-07
TEX261	-0.816978	6.49809	1.05529e-08	2.51828e-07
GJD3	-1.72921	-0.757	2.14383e-08	4.52483e-07
IDNK	-1.38883	2.71362	1.65031e-08	3.59785e-07
ENSG00000197062	-0.796901	4.16756	1.38295e-08	3.10441e-07
STAM	0.880717	4.77718	1.30624e-08	2.978e-07
TNFRSF11B	-2.50343	5.7583	1.20455e-08	2.80291e-07
ENSG00000236352	-2.73275	-2.70919	2.28612e-08	4.77755e-07
CLU	-2.81561	9.33778	8.44362e-09	2.06791e-07
RAG2	-4.9297	-0.390878	2.19648e-08	4.62672e-07
ARNTL2	2.049	1.065	2.03931e-08	4.3376e-07
POLDIP2	0.934829	6.55538	1.11112e-08	2.62235e-07
MICU1	0.890304	5.78024	1.21153e-08	2.81092e-07
MRPL34	1.09702	5.45076	1.26108e-08	2.89419e-07
SLC44A3	-1.17561	2.33846	1.8173e-08	3.9183e-07
RENBP	2.63765	3.06327	1.7612e-08	3.81344e-07
ENSG00000225945	-2.4163	-2.30323	2.40084e-08	4.99104e-07
ABI2	-0.962001	6.17315	1.19238e-08	2.78541e-07
FOXA2	-3.82699	0.41225	2.23853e-08	4.69044e-07
GYS1	0.707407	5.05035	1.36177e-08	3.06769e-07
SEPHS2	0.918891	6.32119	1.19765e-08	2.79299e-07
MT-RNR1	2.20804	11.2081	7.6044e-09	1.90176e-07
MMRN1	-3.11853	3.77034	1.68314e-08	3.66691e-07
ZNF134	-0.654028	4.46589	1.47142e-08	3.27295e-07
TTC30A	-1.07706	4.0012	1.57323e-08	3.4535e-07
SF1	-0.587353	6.99879	1.13325e-08	2.66825e-07
CLUH	1.06204	5.62872	1.32966e-08	3.01029e-07
MTRNR2L5	2.20112	-3.41222	2.53318e-08	5.21162e-07
PTH1R	-1.77345	-0.784859	2.48782e-08	5.13826e-07
VSTM2A	-3.32475	-3.86035	2.51832e-08	5.18776e-07
L1TD1	-3.44886	-2.0447	2.55609e-08	5.25196e-07
CYP26B1	-2.02349	2.754	1.9122e-08	4.09853e-07
SLC25A45	-1.3602	3.54816	1.73903e-08	3.77059e-07
MEG3	-2.98888	0.237773	2.41015e-08	5.00372e-07
RXRA	-0.783395	6.34676	1.26995e-08	2.90825e-07
ATF2	-0.71948	6.0214	1.31543e-08	2.98872e-07
MELK	3.22028	-0.176674	2.51e-08	5.17491e-07
MYOM1	-1.53363	2.12164	2.08216e-08	4.4093e-07
LRRCC1	-1.28051	4.43277	1.57936e-08	3.46456e-07
MCU	1.29895	4.48052	1.59511e-08	3.4967e-07
GJC2	-2.45665	-1.0554	2.60281e-08	5.33072e-07
LGALS13	4.70849	-3.3338	2.55896e-08	5.25446e-07
TOPORS	-0.781885	4.98647	1.50909e-08	3.34271e-07
ZC3H11A	-0.689725	7.16213	1.20962e-08	2.80855e-07
LRPPRC	0.857425	7.29099	1.20397e-08	2.80291e-07
ENSG00000252331	2.39094	-3.49582	2.72474e-08	5.53764e-07
LINC01135	-2.22056	1.83589	2.23434e-08	4.68785e-07
MAB21L2	-3.49242	0.470015	2.50509e-08	5.17057e-07
ENSG00000224086	-2.22002	0.41727	2.52482e-08	5.19779e-07
ENSG00000196566	-1.76613	-5.20556	2.66206e-08	5.43458e-07
TTC30B	-1.03226	3.53089	1.8526e-08	3.98692e-07
UQCRH	1.05016	7.0463	1.27124e-08	2.90911e-07
TENM3	-4.67422	2.71152	2.21571e-08	4.66415e-07
ENSG00000258457	-1.90233	0.309434	2.59926e-08	5.32689e-07
CRTC3	-0.823237	5.68813	1.47386e-08	3.27609e-07
ENSG00000230916	2.19219	0.144464	2.69202e-08	5.48517e-07
MED22	-0.716053	4.79077	1.64502e-08	3.58878e-07
PI4K2A	0.88123	4.48192	1.73547e-08	3.76545e-07
SRSF3	-0.659093	7.48714	1.25219e-08	2.87796e-07
NPR1	-1.24684	3.15018	2.04298e-08	4.3408e-07
SERHL	-2.34443	-3.72165	3.00096e-08	6.02581e-07
DEK	-0.957031	7.33295	1.31538e-08	2.98872e-07
ENSG00000262394	3.67288	-3.07179	2.97201e-08	5.97902e-07
TMEM139	-3.36079	2.82558	2.29216e-08	4.7839e-07
MAGEH1	-0.772284	4.8402	1.7227e-08	3.74367e-07
FOXQ1	-4.50793	0.744196	2.75615e-08	5.58361e-07
TRO	-2.24321	2.67077	2.28487e-08	4.77755e-07
PLAG1	-2.71716	1.05485	2.67898e-08	5.4621e-07
NEK11	-1.21111	4.17056	1.88175e-08	4.04144e-07
RDM1	2.69258	-2.48092	3.07719e-08	6.14393e-07
GPR153	-1.80394	0.564778	2.78708e-08	5.63551e-07
EPC1	-0.742915	5.46447	1.63163e-08	3.56448e-07
PAX8	-1.46344	9.38551	1.10875e-08	2.62223e-07
DHDH	2.88579	-2.1893	3.11558e-08	6.2089e-07
FES	-1.3389	3.18272	2.18041e-08	4.59897e-07
AKR1E2	-2.10625	0.117762	2.90679e-08	5.85892e-07
ENSG00000235917	1.70989	-5.19621	2.99784e-08	6.02336e-07
NUMA1	-0.716254	7.71488	1.32576e-08	3.00789e-07
GINS1	1.71715	1.41322	2.71865e-08	5.52879e-07
DUSP13	3.05838	-3.76945	3.13533e-08	6.23652e-07
ADCY10P1	-1.4762	2.46487	2.43772e-08	5.05119e-07
HGF	-1.7336	2.35407	2.48147e-08	5.12847e-07
SPCS2	-0.681547	6.69113	1.51952e-08	3.3588e-07
FAM122A	-0.683544	4.74297	1.87418e-08	4.03062e-07
TNRC18	-0.978552	5.79179	1.69293e-08	3.68319e-07
SNHG18	-2.16231	1.61638	2.77386e-08	5.61234e-07
NCS1	-1.27273	5.70294	1.72357e-08	3.74367e-07
ZNF737	-1.24342	5.56904	1.76784e-08	3.82522e-07
UBTF	-0.459109	6.81155	1.55495e-08	3.42585e-07
HNRNPA3	-0.648631	8.13608	1.3713e-08	3.08479e-07
MOGAT1	3.00757	-3.96085	3.38178e-08	6.67661e-07
ITM2C	-1.31927	5.47363	1.83598e-08	3.95382e-07
COX7C	0.920088	8.48404	1.36063e-08	3.0673e-07
LEFTY2	-2.51042	-3.92351	3.47596e-08	6.82438e-07
UHRF1BP1	0.812561	5.23117	1.90666e-08	4.08942e-07
SESN2	1.93901	3.48834	2.40925e-08	5.00372e-07
BHLHE40	1.80318	6.34276	1.72426e-08	3.74367e-07
GPC1	1.41106	4.92685	2.01786e-08	4.30179e-07
PLAGL2	-0.956077	3.86489	2.25908e-08	4.73038e-07
RN7SL832P	-2.88654	-2.46481	3.58729e-08	6.99973e-07
ELOVL7	1.83066	6.23248	1.79414e-08	3.87421e-07
MRPS12	1.45584	4.31744	2.22143e-08	4.6669e-07
MIR214	-2.3905	-3.19013	3.66488e-08	7.1336e-07
FAM46A	-2.03445	4.33712	2.23726e-08	4.69044e-07
ENSG00000228006	-3.022	-0.0947044	3.45826e-08	6.79803e-07
CEACAM1	-2.01829	1.36718	3.12486e-08	6.21958e-07
C9orf3	-1.11413	4.44528	2.19455e-08	4.62572e-07
MARC1	-1.42073	5.5623	1.96111e-08	4.19206e-07
CA5B	-0.840619	3.81853	2.39124e-08	4.97761e-07
CPS1	-2.34439	1.34554	3.19917e-08	6.35158e-07
WDR19	-0.864949	5.17329	2.04012e-08	4.3376e-07
HCG23	-2.68429	-2.36658	3.77842e-08	7.32323e-07
MLLT6	-0.787457	6.99686	1.69075e-08	3.68098e-07
PCDH18	-1.43119	3.18686	2.62785e-08	5.37164e-07
UBL4A	0.900691	5.31967	2.04463e-08	4.34139e-07
ADAMTS9-AS2	-2.18397	0.765088	3.39773e-08	6.69977e-07
TSKS	-2.65916	-3.91983	3.79767e-08	7.3471e-07
SHCBP1	2.54917	0.441264	3.56598e-08	6.9667e-07
PGBD2	-0.782287	3.02994	2.73586e-08	5.55314e-07
CEND1	3.39112	-2.43364	3.87284e-08	7.46526e-07
GTSE1	2.45286	-0.680708	3.79196e-08	7.34051e-07
SCYL3	-0.914323	3.67882	2.54117e-08	5.22469e-07
SEPT3	2.72877	1.54987	3.36103e-08	6.64389e-07
ENSG00000231252	-2.13954	-4.61923	3.95842e-08	7.57509e-07
DMBX1	3.57226	-4.12275	3.88796e-08	7.47548e-07
ENSG00000228395	-1.4339	-0.845058	3.90649e-08	7.4937e-07
MTATP8P1	2.24795	-0.0267763	3.80899e-08	7.36004e-07
PRICKLE1	-1.46965	4.21675	2.47947e-08	5.12767e-07
KIAA1279	0.738256	5.597	2.115e-08	4.47287e-07
IKBKB	-0.615484	5.1166	2.22018e-08	4.6669e-07
ZNF624	-0.941131	2.79752	2.95044e-08	5.93936e-07
SLC38A4	-2.87383	-2.35199	4.08747e-08	7.7706e-07
ENSG00000260658	3.9191	-2.5068	4.02493e-08	7.68387e-07
ENSG00000251661	-2.51042	-3.74644	4.09145e-08	7.77352e-07
EPC2	-0.702774	5.15803	2.23355e-08	4.68785e-07
DUSP1	-2.30546	8.42704	1.61578e-08	3.53713e-07
RNF6	0.948655	5.69074	2.1334e-08	4.50879e-07
ENSG00000260498	2.49057	-4.61478	4.0735e-08	7.75331e-07
NXPH4	4.83919	-0.702306	4.07268e-08	7.75331e-07
ENSG00000258539	-1.73666	0.12791	3.8899e-08	7.47548e-07
ENSG00000246263	-1.05838	2.73029	3.07145e-08	6.13634e-07
PDLIM3	-2.24091	4.06495	2.66456e-08	5.43618e-07
FGF9	-3.25553	-2.88614	4.18751e-08	7.91668e-07
TRHDE	-2.81763	-2.90612	4.23141e-08	7.9727e-07
GLRB	2.22544	2.1837	3.3891e-08	6.6869e-07
KCNK1	1.21044	3.97521	2.69573e-08	5.48921e-07
ENSG00000261556	1.63208	0.956455	3.77721e-08	7.32323e-07
PRTG	-1.98212	4.99898	2.41166e-08	5.00372e-07
BCRP3	-3.03727	-1.21511	4.24516e-08	7.98915e-07
LEPROT	-0.81966	6.80363	1.97564e-08	4.22027e-07
CTDSP2	-0.619411	7.14611	1.91962e-08	4.11166e-07
ENSG00000233954	1.4449	3.0597	3.122e-08	6.21779e-07
ITGA8	-2.01134	3.28745	3.04317e-08	6.08887e-07
WDR78	-1.11543	3.50528	2.92069e-08	5.88321e-07
TLR5	-1.39021	2.11582	3.47517e-08	6.82438e-07
ENSG00000188971	-1.0319	5.13937	2.41527e-08	5.00794e-07
RASGEF1C	-2.55443	0.0799843	4.13147e-08	7.8355e-07
DNAAF1	-2.05948	1.9554	3.60912e-08	7.03369e-07
C22orf29	-0.941485	4.14821	2.75047e-08	5.57566e-07
ETV3	-0.602266	4.80947	2.56383e-08	5.26106e-07
RAD51AP1	1.60037	1.92902	3.69429e-08	7.18646e-07
TPST2	-0.948217	5.69822	2.34304e-08	4.88047e-07
NPAP1	-3.36535	-3.17277	4.52952e-08	8.40487e-07
CAPZB	-0.734199	7.29939	1.99785e-08	4.262e-07
PCCB	1.2975	5.9743	2.31871e-08	4.83295e-07
ENSG00000233152	-2.20203	0.320918	4.28513e-08	8.04531e-07
FOLR1	-2.70825	3.99445	3.02241e-08	6.05802e-07
EBF1	-1.21627	3.2405	3.20822e-08	6.36161e-07
IFI30	1.97711	6.38581	2.28216e-08	4.77556e-07
RBM3	0.890099	7.94946	1.92211e-08	4.11178e-07
GAS7	-1.93729	2.54872	3.54703e-08	6.93394e-07
HSPA1L	-1.29301	2.02209	3.73952e-08	7.26555e-07
ACO1	1.359	6.61692	2.21876e-08	4.6669e-07
CNTFR	-3.67689	0.366564	4.35415e-08	8.13644e-07
GBP1P1	-2.43238	1.79974	3.884e-08	7.47318e-07
LPA	-2.69224	-4.33806	4.71088e-08	8.70582e-07
GUCY2D	2.02901	-0.0771758	4.49951e-08	8.36142e-07
CCNE2	1.71889	0.564031	4.33199e-08	8.10476e-07
MALRD1	-3.40276	-1.8793	4.75545e-08	8.7701e-07
ZNF189	-0.808207	4.70312	2.76686e-08	5.60174e-07
KIAA1217	-1.49789	6.40896	2.31239e-08	4.82295e-07
RNU2-64P	-2.64336	-2.80918	4.91413e-08	9.03655e-07
CHEK1	1.67236	1.41284	4.18324e-08	7.91479e-07
ENSG00000232485	-1.72059	-1.10821	4.91575e-08	9.03655e-07
ACTR1B	-0.834132	5.69199	2.5723e-08	5.27504e-07
SS18	0.855705	6.93072	2.28944e-08	4.78136e-07
ENSG00000255122	-2.4136	-2.36957	5.14045e-08	9.35285e-07
CSF2	2.54314	-4.62771	5.00686e-08	9.16752e-07
TICRR	2.92672	-2.12975	5.11132e-08	9.31052e-07
ENSG00000259417	4.99302	2.99894	4.04128e-08	7.71046e-07
TAF7L	3.50775	-2.933	5.0308e-08	9.18631e-07
DDX21	0.940985	6.36432	2.44689e-08	5.06689e-07
DNAH9	-2.48215	-0.721193	4.9522e-08	9.08838e-07
SCAF8	-0.667599	5.53241	2.66114e-08	5.43458e-07
EVC2	-0.962082	2.6496	3.77393e-08	7.32323e-07
EME1	1.89566	-1.07123	5.05184e-08	9.21802e-07
LPL	2.59591	4.91166	2.98955e-08	6.01048e-07
PTPLA	1.61465	2.52927	3.89427e-08	7.47935e-07
CDC6	2.05062	1.23484	4.47019e-08	8.32393e-07
SLC25A5P1	2.40162	-4.00356	5.16363e-08	9.38965e-07
ZNF367	1.30008	1.87928	4.20973e-08	7.94127e-07
C12orf4	0.934564	4.62066	3.02249e-08	6.05802e-07
SEMA3B-AS1	-2.58072	-0.812073	5.07804e-08	9.26051e-07
TMEM44-AS1	-1.33859	2.56669	3.91518e-08	7.50139e-07
CD40	-1.53871	3.76752	3.42179e-08	6.74302e-07
LINC00238	3.10534	-4.34981	5.21268e-08	9.47342e-07
ITM2A	-1.96274	5.69065	2.75045e-08	5.57566e-07
BUB1	3.08313	0.992434	4.77726e-08	8.79779e-07
ENSG00000248703	-3.30244	-2.45576	5.33174e-08	9.65139e-07
ENSG00000260296	-2.01855	0.467664	4.87322e-08	8.96933e-07
SCARB1	1.30552	4.93316	3.02272e-08	6.05802e-07
C5AR2	2.05073	-1.41276	5.36061e-08	9.68138e-07
HAS2	-3.38211	-1.31463	5.31674e-08	9.63795e-07
ATP5G1P3	-2.70524	-4.23054	5.34685e-08	9.66752e-07
IARS	0.845413	7.08291	2.39846e-08	4.98936e-07
ZNF512	-0.878792	4.8108	3.04406e-08	6.08887e-07
KIAA0101	2.06085	2.13958	4.32525e-08	8.10305e-07
NMBR	-2.28368	-3.27998	5.47357e-08	9.84622e-07
GAPDHP72	1.94181	-2.48207	5.52053e-08	9.91947e-07
LRRC48	-1.9288	3.05493	3.87769e-08	7.46874e-07
ENSG00000255248	-1.9685	4.76195	3.1489e-08	6.2596e-07
LPHN3	-3.44005	-1.3282	5.47002e-08	9.84541e-07
TBC1D7	1.36391	3.17562	3.87935e-08	7.46874e-07
COBL	-1.91364	4.09626	3.45678e-08	6.79803e-07
ENSG00000222012	-2.68233	-3.75265	5.57057e-08	9.99245e-07
DNAJC27-AS1	-1.23968	1.57955	4.64716e-08	8.59305e-07
FAM120AOS	-0.719035	5.72687	2.86089e-08	5.77374e-07
NFE2	-2.42493	-0.41679	5.41473e-08	9.76248e-07
ATP6V1F	1.21464	6.04297	2.82365e-08	5.7022e-07
DAB2IP	-0.944936	5.10383	3.1141e-08	6.2089e-07
CDH19	-4.76831	-2.05241	5.57035e-08	9.99245e-07
MINA	-1.14217	6.43325	2.7129e-08	5.52064e-07
YARS2	0.669673	3.46529	3.82424e-08	7.38501e-07
FARP2	-0.767757	2.58575	4.27519e-08	8.03615e-07
GPR107	-0.883356	6.84739	2.61644e-08	5.3536e-07
EFEMP1	-2.20678	6.96292	2.61735e-08	5.3536e-07
PTGER2	-1.94061	-0.0801095	5.44992e-08	9.81479e-07
LRCH2	-2.18639	2.0621	4.62154e-08	8.55066e-07
UBAP1	-0.468807	5.50369	3.03973e-08	6.08827e-07
FZD2	-1.96962	1.08008	5.08387e-08	9.26582e-07
ENSG00000262902	2.07762	2.49077	4.49511e-08	8.36053e-07
MRPS16	0.867875	6.10581	2.88035e-08	5.80932e-07
HNRNPAB	0.935741	6.41776	2.80431e-08	5.66673e-07
KLHDC8B	-1.15914	5.03709	3.25238e-08	6.44113e-07
ENSG00000236268	-2.50003	-3.36309	5.99904e-08	1.0635e-06
PRDM16	-1.43651	4.42144	3.53233e-08	6.91796e-07
ESRRA	1.52078	5.35307	3.20483e-08	6.35885e-07
TOE1	-0.825681	3.61586	3.90881e-08	7.4937e-07
TP73-AS1	-0.904176	4.4613	3.54483e-08	6.93391e-07
STON1-GTF2A1L	-2.86717	-2.48241	6.10572e-08	1.0776e-06
UQCC1	0.637139	5.76951	3.08116e-08	6.148e-07
ZDHHC23	1.15354	4.45313	3.60187e-08	7.02387e-07
CRYAA	5.71407	-2.44691	5.62791e-08	1.00612e-06
EFNA1	-1.20546	5.26352	3.2814e-08	6.49456e-07
CCDC78	3.3887	-1.67528	6.1458e-08	1.0837e-06
SSPN	-1.52268	3.96162	3.8517e-08	7.43353e-07
CCSAP	0.967938	3.22325	4.24082e-08	7.9857e-07
FAM160A2	-0.757519	4.75529	3.4923e-08	6.85224e-07
ARHGEF33	-1.94487	-0.524734	6.03925e-08	1.06724e-06
FLAD1	0.868423	4.68774	3.65348e-08	7.11577e-07
CCDC142	-1.02367	1.39631	5.38192e-08	9.71435e-07
FHL1	-1.55537	8.28078	2.51045e-08	5.17491e-07
C3orf33	-1.17077	3.57896	4.19726e-08	7.92245e-07
VPS26A	0.625875	6.37969	3.04578e-08	6.08887e-07
MIR4500HG	-2.84562	-4.12216	6.39812e-08	1.11924e-06
HOXA7	-2.2204	-2.88592	6.58972e-08	1.14585e-06
RIPK4	-1.19238	3.95258	4.09474e-08	7.77511e-07
MTHFD2P7	1.67659	-5.2011	6.27912e-08	1.1027e-06
FAM107B	-1.1705	4.61197	3.78686e-08	7.33511e-07
SKA3	2.86736	-0.55686	6.38214e-08	1.1177e-06
PCF11	-0.642533	6.07176	3.21711e-08	6.37525e-07
PDPN	-2.44314	0.503247	5.98604e-08	1.06179e-06
ENSG00000260879	-1.69364	0.466759	6.01749e-08	1.06558e-06
ENSG00000260065	-1.49633	3.34012	4.51107e-08	8.37553e-07
KPNA2	1.40092	4.43679	3.97403e-08	7.59582e-07
C11orf95	-1.38378	4.21518	4.04487e-08	7.71268e-07
NR2F2-AS1	-1.35208	-0.621731	6.48347e-08	1.13046e-06
PKMYT1	2.96124	-1.05485	6.6392e-08	1.15204e-06
IDO2	-2.86848	-1.56236	6.75551e-08	1.16765e-06
FMO1	-2.48498	0.244462	6.34574e-08	1.11255e-06
ENSG00000248636	1.97512	1.88246	5.625e-08	1.00612e-06
KCND1	-1.40607	0.0111905	6.47076e-08	1.12887e-06
C19orf48	1.67062	5.85821	3.5254e-08	6.90865e-07
ATP8A1	-1.38408	6.73872	3.18259e-08	6.32261e-07
ENSG00000261662	-1.22519	0.260992	6.42693e-08	1.12307e-06
ENSG00000250241	-2.0034	-4.79782	6.91432e-08	1.19051e-06
HRK	2.85629	-1.15763	6.92553e-08	1.19121e-06
CCDC158	-2.88923	0.070032	6.53028e-08	1.13676e-06
ULBP2	2.42655	0.632967	6.36181e-08	1.11476e-06
ZNF14	-0.688544	4.10096	4.26998e-08	8.03109e-07
ENSG00000231426	-2.85789	-3.4107	7.09926e-08	1.21517e-06
MPHOSPH10	-0.564324	5.03966	3.86749e-08	7.45947e-07
SHROOM3	-1.19323	4.27624	4.28964e-08	8.04902e-07
STC2	2.13751	4.43678	4.37093e-08	8.16302e-07
AXL	-1.1412	4.24625	4.33209e-08	8.10476e-07
OLFM3	-3.50193	-2.84755	7.1687e-08	1.22574e-06
PTN	-2.67395	2.84371	5.31615e-08	9.63795e-07
DEPDC1B	3.72019	3.00295	5.51069e-08	9.9074e-07
MAPK9	0.678366	5.99303	3.57967e-08	6.98916e-07
EVC	-0.804722	4.94296	3.99939e-08	7.63969e-07
BOK	-1.87703	2.7681	5.31213e-08	9.63795e-07
NAP1L3	-1.94685	2.75232	5.33185e-08	9.65139e-07
IRF2	-0.734937	4.67179	4.1405e-08	7.84793e-07
CCDC117	-0.675627	4.81294	4.07618e-08	7.75376e-07
APBA1	-1.85405	0.453399	6.63984e-08	1.15204e-06
C2orf42	-0.700026	3.20654	4.99307e-08	9.15282e-07
TBX22	-4.57827	0.331323	6.79746e-08	1.1725e-06
HNF4A	3.15686	-4.39277	7.21014e-08	1.23083e-06
RALA	0.971225	5.84202	3.76663e-08	7.31375e-07
CALM2	-0.503209	8.981	2.73302e-08	5.5509e-07
TLR2	1.47324	3.10412	5.31837e-08	9.63795e-07
DPYD	-1.69403	4.42744	4.48233e-08	8.34164e-07
LOXL2	1.19733	2.69469	5.58132e-08	1.00061e-06
FAM196A	3.11833	-2.50487	7.62034e-08	1.2959e-06
COX7B	1.37051	7.34474	3.2926e-08	6.51267e-07
HAGH	0.851225	5.08213	4.18286e-08	7.91479e-07
TRIAP1	0.949489	4.42063	4.558e-08	8.44784e-07
PER2	-1.25931	4.05552	4.77632e-08	8.79779e-07
ENSG00000234869	-2.61963	-3.76533	7.8005e-08	1.32289e-06
LINC00621	-2.62306	-2.09146	7.87547e-08	1.33225e-06
ARMCX3	0.841244	7.28949	3.37308e-08	6.66357e-07
SPATA19	-2.34003	-4.77084	7.76685e-08	1.31808e-06
TBC1D10C	-1.98496	2.61716	5.85067e-08	1.04185e-06
TMEM8A	1.1766	5.19168	4.28322e-08	8.04531e-07
DPF2	-0.63209	5.31353	4.18922e-08	7.91668e-07
ENSG00000259882	3.38775	-3.72531	7.87124e-08	1.33224e-06
PSMG3-AS1	-1.40688	2.79088	5.78821e-08	1.03188e-06
ZNF488	-2.12395	-2.5743	8.21869e-08	1.37784e-06
MTRNR2L3	2.9317	-1.88682	8.15481e-08	1.37148e-06
TBC1D2B	-1.01657	5.17887	4.35087e-08	8.1351e-07
BMP3	-2.50152	-3.24572	8.20639e-08	1.37781e-06
PCOLCE	-1.49136	3.88496	5.12086e-08	9.32254e-07
UBE3C	0.872325	6.12386	3.96921e-08	7.59118e-07
FBXL7	-1.26703	2.67974	6.04027e-08	1.06724e-06
MACF1	-1.08176	7.58906	3.45342e-08	6.79693e-07
THADA	-0.708786	5.20204	4.431e-08	8.26548e-07
FAM81B	-3.43594	-0.334869	7.91166e-08	1.33695e-06
SPON2	-1.73484	1.43519	6.96556e-08	1.1956e-06
ITIH5	-2.12048	5.13059	4.55666e-08	8.44784e-07
NXN	-1.45125	3.26525	5.67227e-08	1.01292e-06
ST8SIA5	4.31243	-0.81108	8.19235e-08	1.37706e-06
ADM	2.07644	3.71325	5.53537e-08	9.94052e-07
PGPEP1L	-2.18741	-4.17538	8.42825e-08	1.40625e-06
ABAT	-2.28713	5.97534	4.19645e-08	7.92245e-07
LINC00940	-3.02138	-3.14023	8.43968e-08	1.40625e-06
RHOB	-1.47649	7.12461	3.70099e-08	7.19508e-07
ENSG00000225611	-2.09588	-2.40809	8.70491e-08	1.44639e-06
SLC6A20	4.57912	-1.98757	8.36419e-08	1.39781e-06
ENSG00000228035	-2.06811	-4.81244	8.53363e-08	1.42016e-06
CDC27	-0.748129	6.73932	3.92629e-08	7.51814e-07
BYSL	0.908807	3.12471	6.07873e-08	1.07344e-06
TEKT3	-2.56016	-1.71695	8.82576e-08	1.46188e-06
CLEC4E	-2.49408	0.405958	8.04909e-08	1.35657e-06
TCF4	-1.00279	6.21451	4.22959e-08	7.9727e-07
ENSG00000243243	-2.86816	-2.18024	8.94843e-08	1.47912e-06
CHUK	0.817599	5.2294	4.73682e-08	8.74358e-07
MIR659	-2.10626	-3.64897	9.00296e-08	1.48427e-06
ENSG00000260633	-2.86198	-2.52158	8.98123e-08	1.48305e-06
KIAA0141	0.66554	6.11909	4.31658e-08	8.09479e-07
ADAM33	-2.29034	1.51206	7.45649e-08	1.27084e-06
DCAF17	-0.795666	4.93742	4.91828e-08	9.03655e-07
ENSG00000225746	-1.71581	-5.22474	8.6886e-08	1.44443e-06
SRSF1	-0.450587	7.41219	3.80834e-08	7.36004e-07
EMCN	-1.41338	5.49872	4.71708e-08	8.7122e-07
ENSG00000255946	-2.21269	-4.55788	9.10787e-08	1.49707e-06
PHLPP1	-0.971046	4.00066	5.60882e-08	1.00384e-06
NBPF12	-0.927465	3.04826	6.34354e-08	1.11255e-06
ENSG00000262223	-1.85008	-3.10363	9.34982e-08	1.52869e-06
MATN2	-1.39851	8.59564	3.44602e-08	6.78656e-07
ABRACL	1.01685	5.11114	4.99786e-08	9.15631e-07
COL14A1	-2.32321	6.51139	4.32608e-08	8.10305e-07
ZNF615	-0.83747	3.66469	5.92067e-08	1.05372e-06
FKBP6	2.35278	-4.39025	9.21561e-08	1.51071e-06
ENSG00000252044	2.36422	-3.55498	9.35894e-08	1.52869e-06
ENSG00000257038	-2.31868	-1.07543	9.17396e-08	1.50622e-06
ENSG00000245975	-1.89726	-1.08195	9.24745e-08	1.51515e-06
KLF9	-1.38555	6.32272	4.45237e-08	8.2956e-07
SPC24	2.52026	-1.22841	9.35637e-08	1.52869e-06
NSUN2	0.613512	5.72648	4.7567e-08	8.7701e-07
PVRL3-AS1	-1.13637	0.0549198	8.80503e-08	1.45921e-06
DBI	1.33055	7.34981	4.05947e-08	7.73587e-07
GFM2	0.818856	5.29227	5.02358e-08	9.18631e-07
ENSG00000250937	-2.94004	-2.69751	9.55295e-08	1.55798e-06
SMIM19	-0.898154	5.3854	4.95169e-08	9.08838e-07
ZNF280D	-0.652594	5.28944	5.02884e-08	9.18631e-07
MTF2	-0.714983	4.29176	5.69307e-08	1.01606e-06
RTN1	-1.37337	2.50043	7.20556e-08	1.23071e-06
TBX6	-1.36197	0.495896	8.76066e-08	1.45262e-06
PUM2	-0.652277	7.34616	4.11787e-08	7.81437e-07
TIMP3	-1.56602	8.99348	3.51951e-08	6.90136e-07
CCNG1	0.927163	7.35306	4.14789e-08	7.85727e-07
ENSG00000228322	-2.24529	-3.30736	9.90334e-08	1.60197e-06
KREMEN1	-1.34394	4.52688	5.6543e-08	1.01027e-06
CD47	-0.75303	6.71769	4.43822e-08	8.2741e-07
ENSG00000258442	-2.18278	-4.80152	9.72574e-08	1.58282e-06
ISG20	-1.99226	3.26072	6.74094e-08	1.1664e-06
PARD6G	-1.31696	4.50716	5.71517e-08	1.01943e-06
UQCRQ	1.18621	7.01107	4.37662e-08	8.16884e-07
KLHL21	0.783922	5.6946	5.03157e-08	9.18631e-07
MTFR2	2.03103	-0.907295	9.8347e-08	1.59493e-06
EFCAB12	-1.91108	0.727877	8.91907e-08	1.47503e-06
C19orf66	-0.968406	4.19717	6.03393e-08	1.06724e-06
LRFN5	-3.32639	-1.07005	9.89915e-08	1.60197e-06
SSC5D	-1.84426	0.741416	8.99535e-08	1.48379e-06
DDX25	-3.36867	0.745032	9.08943e-08	1.4962e-06
ENSG00000259658	-1.98725	0.143993	9.46738e-08	1.54482e-06
NPY1R	-2.38034	2.62174	7.6239e-08	1.2959e-06
EEF1A1	-1.55114	13.5328	2.46293e-08	5.09679e-07
DNALI1	-2.82618	3.95622	6.67207e-08	1.157e-06
DRAXIN	3.22685	-0.660741	1.01236e-07	1.63428e-06
CDKN3	2.55559	0.299919	9.65012e-08	1.57141e-06
PRR12	-0.710628	4.4845	6.00495e-08	1.06395e-06
MYCBP	-0.743124	3.97977	6.39609e-08	1.11924e-06
TTC29	-2.70337	-3.00273	1.05301e-07	1.68961e-06
ENSG00000259959	-1.05169	2.02556	8.20979e-08	1.37781e-06
RB1	0.771424	6.22476	5.01309e-08	9.17364e-07
SPEN	-1.03892	5.70377	5.29976e-08	9.62617e-07
SMCO4	-1.28487	3.9934	6.50263e-08	1.13318e-06
CAV2	-1.28769	7.12057	4.58064e-08	8.47992e-07
TIMP4	-2.04953	0.922074	9.26117e-08	1.51662e-06
PRDM11	-1.42615	1.55783	8.73949e-08	1.45138e-06
ZNF7	-0.588354	4.0929	6.43868e-08	1.1245e-06
SLCO1A2	-2.19912	-4.64707	1.06451e-07	1.70632e-06
BRD1	-0.684573	4.8152	5.9407e-08	1.0561e-06
ARID4A	-0.781338	4.88055	5.95766e-08	1.05793e-06
DHCR24	-2.00609	4.2877	6.52415e-08	1.13631e-06
ENSG00000167807	0.891745	4.17839	6.57169e-08	1.14334e-06
LINC00626	-2.76388	-3.97896	1.09922e-07	1.75369e-06
LY75	-2.40584	4.21004	6.80166e-08	1.1725e-06
ENSG00000226471	-1.19438	1.61541	9.06979e-08	1.49452e-06
ATP6V1G2	-2.16721	0.668972	9.89667e-08	1.60197e-06
CACNA2D1	-2.03736	4.98526	6.16061e-08	1.08488e-06
PTRHD1	-0.80456	4.23891	6.62241e-08	1.15027e-06
ENSG00000224063	-3.76705	-1.6284	1.11674e-07	1.7784e-06
MTND4P24	2.71669	-0.475487	1.08446e-07	1.73314e-06
KIAA1683	-2.11506	2.5299	8.44122e-08	1.40625e-06
DPP3	0.706319	4.42608	6.61364e-08	1.14938e-06
CHPT1	0.864441	6.36007	5.34504e-08	9.66752e-07
C1orf64	-3.88516	-0.847062	1.11293e-07	1.77409e-06
ENSG00000230753	-1.87216	-3.85004	1.16995e-07	1.85199e-06
TRMT10B	-0.91177	3.1308	7.88108e-08	1.33249e-06
TIMM50	0.875432	5.16046	6.19027e-08	1.0895e-06
CCDC91	0.763714	5.51502	5.94666e-08	1.05657e-06
SORBS1	-1.73474	3.59656	7.5863e-08	1.29089e-06
NUP214	-0.616771	5.22447	6.14877e-08	1.0837e-06
EFCAB14	-0.736975	7.24148	4.97131e-08	9.11818e-07
EPAS1	-1.30257	8.30618	4.50085e-08	8.36142e-07
LMCD1	-1.17837	2.87666	8.29809e-08	1.38969e-06
MIR200A	-2.17924	-4.62609	1.16916e-07	1.85166e-06
MTCH2	0.757024	6.62086	5.35508e-08	9.6769e-07
PMS2P5	1.1063	2.30553	8.98618e-08	1.48305e-06
TMEM74B	2.59583	0.586885	1.08451e-07	1.73314e-06
RN7SL1	2.63308	4.32855	7.39489e-08	1.26102e-06
ENSG00000236206	-2.42216	-4.2143	1.20521e-07	1.90118e-06
CCS	-0.747978	4.44236	6.9516e-08	1.19464e-06
RSPO3	-3.30956	0.406289	1.09957e-07	1.75369e-06
VDAC1P6	1.79025	-4.63714	1.19625e-07	1.88892e-06
GP5	-2.82791	-2.10442	1.22466e-07	1.92517e-06
PRKG2	-3.32478	-2.5566	1.21218e-07	1.90948e-06
EPB41L2	-1.00635	5.9298	5.93389e-08	1.05548e-06
SUMO1	-0.653018	6.81189	5.41224e-08	9.76248e-07
PDZD7	2.24617	-0.0469767	1.15996e-07	1.83985e-06
GRAMD3	-1.07112	6.01849	5.97016e-08	1.05956e-06
ENSG00000249741	-1.82216	-1.82897	1.24822e-07	1.95447e-06
LATS2	-1.01364	5.32245	6.46298e-08	1.12813e-06
NDRG3	0.796317	5.82641	6.15047e-08	1.0837e-06
FAM69A	-1.22475	3.47732	8.12844e-08	1.36776e-06
NOMO1	0.77307	5.78603	6.26285e-08	1.10045e-06
XPC	-0.631787	5.78476	6.23135e-08	1.09552e-06
LDHB	0.823154	8.94394	4.57159e-08	8.46809e-07
LINC01088	-2.24363	-2.25874	1.29105e-07	2.00966e-06
IER2	-2.24923	7.02151	5.59231e-08	1.00201e-06
IFITM2	-1.44697	5.02578	6.88299e-08	1.18581e-06
ARID1A	-0.704954	6.3153	6.03153e-08	1.06724e-06
GRIN2D	-1.94735	-0.229858	1.21977e-07	1.91938e-06
DNAJA3	0.988381	5.84059	6.40149e-08	1.11924e-06
GLG1	-0.663723	7.09025	5.6078e-08	1.00384e-06
CACNA1I	-4.06737	1.84765	1.07347e-07	1.71982e-06
MLLT1	-0.98424	5.47865	6.69253e-08	1.15992e-06
CTSK	-2.0964	3.90552	8.23801e-08	1.38035e-06
UFSP2	-0.6885	5.43055	6.75377e-08	1.16765e-06
ENSG00000261502	4.17172	-2.52075	1.29023e-07	2.00937e-06
ZNF230	-0.839143	2.92372	9.21266e-08	1.51071e-06
ZNF516	-0.914156	4.09065	7.97927e-08	1.34623e-06
ESPL1	2.35013	-0.142196	1.25688e-07	1.9661e-06
ENSG00000235999	-1.9296	1.9249	1.05271e-07	1.68961e-06
GPR12	-2.29783	-4.4287	1.33266e-07	2.06835e-06
CHST1	-2.36248	3.68035	8.75222e-08	1.45197e-06
ENSG00000229299	-2.30664	-2.2704	1.36821e-07	2.11014e-06
SLC29A4	-2.12556	2.10725	1.05169e-07	1.68919e-06
SSUH2	-1.87621	-0.423025	1.2888e-07	2.00812e-06
SMIM18	2.96931	-4.51342	1.32592e-07	2.0589e-06
ERICH2	2.23053	0.678342	1.2159e-07	1.91425e-06
SGOL1	2.16907	-0.917915	1.34446e-07	2.0826e-06
ENSG00000238290	-1.78519	-0.0153596	1.27698e-07	1.99356e-06
PGAM1	0.855816	5.85985	6.80203e-08	1.1725e-06
ENSG00000244531	-2.48145	-4.27069	1.37841e-07	2.12279e-06
SLCO4A1	2.26217	1.0096	1.21227e-07	1.90948e-06
PIP5KL1	-2.61445	-0.981568	1.35515e-07	2.0961e-06
TPMT	-0.912739	7.45668	5.79931e-08	1.03328e-06
ENSG00000219087	1.67774	-4.98984	1.36367e-07	2.10599e-06
LYPLA1	1.00581	5.77311	7.02063e-08	1.20366e-06
RARRES1	-2.2008	0.985677	1.22625e-07	1.92666e-06
ENSG00000199382	-3.94016	-3.31541	1.38028e-07	2.12285e-06
PTPN21	-0.984208	5.69982	7.06082e-08	1.20989e-06
CD200	-1.49884	4.34518	8.34767e-08	1.39579e-06
MST1P2	-1.84817	1.37301	1.19144e-07	1.88226e-06
MBNL1-AS1	-1.64073	-0.712786	1.38001e-07	2.12285e-06
ENSG00000229664	3.12052	-4.11968	1.40699e-07	2.15738e-06
NEBL-AS1	-1.83669	0.65572	1.27787e-07	1.99356e-06
HPS1	0.925656	6.01007	6.96613e-08	1.1956e-06
KLF3	-0.878022	6.20909	6.78652e-08	1.17237e-06
PYCRL	-0.806092	3.01179	9.95e-08	1.6087e-06
PINLYP	-2.67788	0.922942	1.262e-07	1.97217e-06
TIMP2	-1.23964	7.01681	6.29234e-08	1.10441e-06
NFIB	-1.10027	6.06524	6.95303e-08	1.19464e-06
F7	3.62874	-1.32575	1.45759e-07	2.22745e-06
PKHD1L1	-3.00914	6.75809	6.71868e-08	1.16381e-06
GALC	-0.843095	5.46793	7.56368e-08	1.28773e-06
POC1B	0.878107	4.6819	8.40117e-08	1.40252e-06
PHF3	-0.768103	6.57905	6.7949e-08	1.1725e-06
ATP6AP1	1.17995	7.57562	6.1984e-08	1.09033e-06
PRKG1	-1.61192	4.20717	8.98604e-08	1.48305e-06
ENSG00000237940	-2.83899	-0.809738	1.48232e-07	2.25981e-06
ENSG00000224810	-2.67566	-3.67009	1.53255e-07	2.32301e-06
UTP23	-0.592948	4.77696	8.43338e-08	1.40625e-06
SOWAHC	-1.03149	4.39027	8.866e-08	1.46779e-06
WDR41	0.722229	5.67411	7.6792e-08	1.3046e-06
SNRPD3	-0.479998	6.28006	7.17732e-08	1.22655e-06
CREB3L4	-0.94957	3.21928	1.03427e-07	1.66373e-06
SATB1	-1.4182	5.1398	8.21474e-08	1.37784e-06
ENSG00000253525	-1.52571	-5.15859	1.49037e-07	2.2699e-06
C1QTNF1	-1.60191	4.34743	9.07751e-08	1.49501e-06
ABCF2	0.753112	5.61831	7.81808e-08	1.32466e-06
DDX6	-0.833616	6.73257	6.91773e-08	1.19051e-06
AP2S1	0.934442	5.43655	8.0043e-08	1.34973e-06
TTC7A	-0.90636	4.97591	8.38817e-08	1.40108e-06
RNVU1-18	-3.27411	-3.29803	1.54865e-07	2.3385e-06
COPS3	0.740174	5.69365	7.8035e-08	1.32289e-06
LDB3	-2.08429	0.890912	1.36464e-07	2.10599e-06
MT-ND4	0.753815	14.0674	3.5361e-08	6.92109e-07
SPATS2	1.00514	5.19823	8.30701e-08	1.39045e-06
HFM1	-2.6796	0.833941	1.38046e-07	2.12285e-06
JADE3	1.03444	4.00508	9.64913e-08	1.57141e-06
ENSG00000226622	-1.9533	-4.96956	1.54605e-07	2.33568e-06
FUBP3	-0.639474	6.41172	7.27854e-08	1.24185e-06
CIC	-0.693828	5.54967	8.06436e-08	1.35842e-06
PLEKHA2	-0.692899	5.94173	7.75568e-08	1.31689e-06
PLEKHH1	-1.40944	6.75266	7.15319e-08	1.22374e-06
SFXN1	0.892846	5.16645	8.51282e-08	1.41744e-06
ODF3L1	-2.70813	-2.83602	1.62265e-07	2.44097e-06
FAM65C	-1.79486	1.28075	1.35354e-07	2.09463e-06
HEG1	-1.2854	7.37696	6.73906e-08	1.1664e-06
CA4	-3.16311	3.18996	1.14101e-07	1.8125e-06
WDR54	-1.09763	2.42014	1.20724e-07	1.90344e-06
PDIA3	-1.01016	9.62227	5.43971e-08	9.80195e-07
NPHP3	-1.16329	4.70424	9.13004e-08	1.49978e-06
CDK5	1.07316	3.80375	1.03091e-07	1.65916e-06
ESCO2	2.26884	-0.507946	1.59512e-07	2.4041e-06
NDUFAB1	0.934221	6.13719	7.91629e-08	1.33702e-06
EAF1	0.648458	5.28347	8.68398e-08	1.44442e-06
FMOD	-2.43482	6.35726	7.8577e-08	1.33066e-06
CDHR3	-1.40993	2.16637	1.28408e-07	2.00176e-06
[truncated: 29,787 more rows]

## Sheet: Top_PC_Loadings
PC1_topGenes	PC2_topGenes
DPT	IGHV4-39
MYOC	IGKV1-17
CCL21	IGKV1-6
SCARA5	IGHV1-69
ZNF804B	IGHV1-46
KCNJ13	IGHV1-2
SLC5A5	IGHV4-59
LRP1B	IGHV2-5
CRABP1	IGKV4-1
PTCSC3	IGLV2-11
OGN	IGLC2
KHDRBS2	IGKV3-15
ADH1B	IGKV3-11
EPHA5	IGKV1-27
PI16	IGHV3-11
CXCL14	IGHV3-30
BMP8A	IGKV3-20
C7	IGHV1-18
WSCD2	IGHG1
TCERG1L	IGKV1-39
CHRDL1	IGHV5-51
APOD	IGLV1-40
GDF10	IGHV3-9
DCN	IGHV3-23
FGF10	IGLV3-19

## Sheet: GSEA_Results
NAME	SIZE	ES	NES	NOM p-val	FDR q-val	FWER p-val	RANK AT MAX	LEADING EDGE
HALLMARK_MTORC1_SIGNALING	195	0.643477	2.00961	0	0.00698403	0.006	5382	tags=61%, list=17%, signal=73%
HALLMARK_MYC_TARGETS_V1	194	0.615134	1.97053	0	0.00622421	0.012	6232	tags=62%, list=20%, signal=76%
HALLMARK_MYC_TARGETS_V2	58	0.715294	1.9521	0	0.00474909	0.014	5329	tags=78%, list=17%, signal=93%
HALLMARK_OXIDATIVE_PHOSPHORYLATION	183	0.778125	1.88561	0	0.010961	0.036	3220	tags=72%, list=10%, signal=80%
HALLMARK_UNFOLDED_PROTEIN_RESPONSE	107	0.481345	1.87301	0.00199203	0.0125413	0.051	5453	tags=43%, list=17%, signal=52%
HALLMARK_DNA_REPAIR	146	0.442252	1.77684	0.00196078	0.0376597	0.146	6197	tags=42%, list=19%, signal=52%
HALLMARK_E2F_TARGETS	195	0.619673	1.76208	0.0208768	0.0375445	0.163	6224	tags=63%, list=20%, signal=77%
HALLMARK_ADIPOGENESIS	193	0.45919	1.74981	0.0224949	0.0379829	0.181	4675	tags=40%, list=15%, signal=47%
HALLMARK_P53_PATHWAY	193	0.449757	1.73719	0.0177165	0.037926	0.194	5559	tags=39%, list=17%, signal=47%
HALLMARK_PROTEIN_SECRETION	95	0.499103	1.63395	0.0613861	0.0801691	0.356	6183	tags=44%, list=19%, signal=55%
HALLMARK_PI3K_AKT_MTOR_SIGNALING	102	0.459984	1.63373	0.0179641	0.0731797	0.357	5107	tags=32%, list=16%, signal=38%
HALLMARK_UV_RESPONSE_UP	154	0.402973	1.61198	0.0116054	0.080102	0.403	5373	tags=34%, list=17%, signal=41%
HALLMARK_GLYCOLYSIS	198	0.398417	1.58672	0.0188324	0.0887144	0.443	6220	tags=42%, list=20%, signal=52%
HALLMARK_FATTY_ACID_METABOLISM	154	0.436514	1.58059	0.0704501	0.0854239	0.456	6834	tags=49%, list=22%, signal=62%
HALLMARK_G2M_CHECKPOINT	190	0.483737	1.50826	0.143162	0.12176	0.566	6704	tags=55%, list=21%, signal=69%
HALLMARK_ANDROGEN_RESPONSE	96	0.387968	1.49777	0.0458167	0.120777	0.582	5632	tags=35%, list=18%, signal=43%
HALLMARK_PEROXISOME	104	0.370537	1.46387	0.0668016	0.135687	0.636	6763	tags=38%, list=21%, signal=49%
HALLMARK_HEME_METABOLISM	192	0.321211	1.4583	0.0311891	0.131051	0.643	4974	tags=32%, list=16%, signal=37%
HALLMARK_REACTIVE_OXYGEN_SPECIES_PATHWAY	45	0.407977	1.33579	0.167002	0.222963	0.776	8001	tags=53%, list=25%, signal=71%
HALLMARK_ESTROGEN_RESPONSE_EARLY	195	0.290991	1.31033	0.106	0.234724	0.807	3458	tags=26%, list=11%, signal=29%
HALLMARK_XENOBIOTIC_METABOLISM	191	0.290938	1.30761	0.102662	0.22586	0.811	4664	tags=27%, list=15%, signal=32%
HALLMARK_CHOLESTEROL_HOMEOSTASIS	73	0.297959	1.22926	0.182342	0.281071	0.864	6768	tags=41%, list=21%, signal=52%
HALLMARK_SPERMATOGENESIS	122	0.286799	1.17447	0.221774	0.32191	0.902	6264	tags=34%, list=20%, signal=42%
HALLMARK_ESTROGEN_RESPONSE_LATE	197	0.278223	1.17231	0.233068	0.310306	0.903	4724	tags=28%, list=15%, signal=33%
HALLMARK_MITOTIC_SPINDLE	196	0.286137	1.13504	0.313525	0.332203	0.923	5091	tags=31%, list=16%, signal=36%
HALLMARK_IL2_STAT5_SIGNALING	195	0.237495	0.809071	0.608268	0.728182	0.999	4867	tags=23%, list=15%, signal=26%
HALLMARK_COMPLEMENT	199	0.22659	0.738867	0.65251	0.797956	0.999	6036	tags=27%, list=19%, signal=33%
HALLMARK_IL6_JAK_STAT3_SIGNALING	86	0.206115	0.565369	0.796905	0.944645	1	9971	tags=33%, list=31%, signal=47%
HALLMARK_ALLOGRAFT_REJECTION	193	0.194561	0.50342	0.737864	0.947157	1	5210	tags=13%, list=16%, signal=16%
HALLMARK_UV_RESPONSE_DN	138	-0.559018	-2.02838	0	0.00588418	0.01	4436	tags=42%, list=14%, signal=49%
HALLMARK_NOTCH_SIGNALING	32	-0.552244	-1.73926	0.0175097	0.163871	0.22	4817	tags=47%, list=15%, signal=55%
HALLMARK_HEDGEHOG_SIGNALING	35	-0.520211	-1.63158	0.0186335	0.22649	0.373	5667	tags=43%, list=18%, signal=52%
HALLMARK_TGF_BETA_SIGNALING	54	-0.485094	-1.58276	0.0503018	0.229529	0.441	6102	tags=39%, list=19%, signal=48%
HALLMARK_EPITHELIAL_MESENCHYMAL_TRANSITION	195	-0.471087	-1.57239	0.0804829	0.195979	0.456	3987	tags=30%, list=13%, signal=34%
HALLMARK_COAGULATION	134	-0.354642	-1.40462	0.0626305	0.379468	0.687	3442	tags=22%, list=11%, signal=25%
HALLMARK_HYPOXIA	190	-0.301212	-1.39111	0.0556701	0.343976	0.702	4769	tags=25%, list=15%, signal=30%
HALLMARK_APICAL_JUNCTION	193	-0.329267	-1.38972	0.0949495	0.303647	0.705	3778	tags=21%, list=12%, signal=23%
HALLMARK_KRAS_SIGNALING_DN	184	-0.338263	-1.35197	0.0761099	0.314933	0.751	6337	tags=30%, list=20%, signal=37%
HALLMARK_MYOGENESIS	194	-0.314662	-1.32162	0.133205	0.319722	0.783	4179	tags=25%, list=13%, signal=29%
HALLMARK_ANGIOGENESIS	35	-0.408403	-1.30349	0.173828	0.309279	0.8	3921	tags=26%, list=12%, signal=29%
HALLMARK_WNT_BETA_CATENIN_SIGNALING	42	-0.352374	-1.21053	0.231388	0.389689	0.883	4574	tags=21%, list=14%, signal=25%
HALLMARK_APICAL_SURFACE	43	-0.325248	-1.18462	0.243137	0.390009	0.901	4942	tags=26%, list=16%, signal=30%
HALLMARK_KRAS_SIGNALING_UP	192	-0.316338	-1.16935	0.296146	0.380921	0.915	5201	tags=23%, list=16%, signal=28%
HALLMARK_APOPTOSIS	159	-0.291478	-1.16285	0.288889	0.363017	0.919	2627	tags=17%, list=8%, signal=18%
HALLMARK_BILE_ACID_METABOLISM	109	-0.262854	-1.10388	0.301229	0.408397	0.944	3199	tags=18%, list=10%, signal=20%
HALLMARK_TNFA_SIGNALING_VIA_NFKB	198	-0.313274	-0.97079	0.498982	0.553862	0.984	6974	tags=33%, list=22%, signal=42%
HALLMARK_PANCREAS_BETA_CELLS	35	-0.285314	-0.963395	0.486166	0.532733	0.985	6005	tags=29%, list=19%, signal=35%
HALLMARK_INTERFERON_ALPHA_RESPONSE	95	-0.320125	-0.846088	0.588115	0.667453	0.997	7154	tags=29%, list=23%, signal=38%
HALLMARK_INTERFERON_GAMMA_RESPONSE	198	-0.249826	-0.690037	0.623984	0.844096	1	6995	tags=25%, list=22%, signal=32%
HALLMARK_INFLAMMATORY_RESPONSE	197	-0.220385	-0.660918	0.711967	0.836624	1	5407	tags=19%, list=17%, signal=22%
KEGG_CARBON_METABOLISM	115	0.630584	2.01139	0.00210084	0.0245698	0.019	5130	tags=59%, list=16%, signal=70%
KEGG_BIOSYNTHESIS_OF_AMINO_ACIDS	73	0.594652	1.97681	0.00208333	0.0267651	0.035	4978	tags=53%, list=16%, signal=63%
KEGG_P53_SIGNALING_PATHWAY	69	0.579889	1.96079	0	0.0192551	0.037	6326	tags=54%, list=20%, signal=67%
KEGG_OXIDATIVE_PHOSPHORYLATION	101	0.747382	1.95923	0.00632911	0.0150313	0.038	5888	tags=81%, list=19%, signal=99%
KEGG_ARGININE_AND_PROLINE_METABOLISM	47	0.581377	1.93283	0	0.0168528	0.051	6035	tags=51%, list=19%, signal=63%
KEGG_PORPHYRIN_AND_CHLOROPHYLL_METABOLISM	29	0.591767	1.92404	0	0.0155171	0.056	3129	tags=55%, list=10%, signal=61%
KEGG_AMINOACYL-TRNA_BIOSYNTHESIS	43	0.760311	1.92257	0	0.0133004	0.056	4736	tags=74%, list=15%, signal=87%
KEGG_MITOPHAGY_ANIMAL	62	0.565785	1.91931	0	0.0120319	0.057	3689	tags=47%, list=12%, signal=53%
KEGG_FERROPTOSIS	39	0.649415	1.90051	0	0.0128448	0.063	4379	tags=56%, list=14%, signal=65%
KEGG_ALANINE_ASPARTATE_AND_GLUTAMATE_METABOLISM	36	0.593401	1.88682	0	0.0139943	0.07	3870	tags=50%, list=12%, signal=57%
KEGG_2-OXOCARBOXYLIC_ACID_METABOLISM	18	0.810199	1.88197	0	0.013764	0.073	2141	tags=67%, list=7%, signal=71%
KEGG_RNA_TRANSPORT	158	0.484638	1.87677	0.0021692	0.0131695	0.076	7952	tags=49%, list=25%, signal=65%
KEGG_CYSTEINE_AND_METHIONINE_METABOLISM	46	0.578533	1.87474	0.00408163	0.0125659	0.077	4463	tags=39%, list=14%, signal=45%
KEGG_UBIQUITIN_MEDIATED_PROTEOLYSIS	132	0.444016	1.85347	0	0.0152652	0.096	4619	tags=35%, list=15%, signal=41%
KEGG_PYRIMIDINE_METABOLISM	55	0.500697	1.8443	0.00407332	0.0157241	0.104	5468	tags=53%, list=17%, signal=64%
KEGG_GLYOXYLATE_AND_DICARBOXYLATE_METABOLISM	29	0.627186	1.84162	0.0107991	0.0150581	0.106	3678	tags=48%, list=12%, signal=55%
KEGG_PYRUVATE_METABOLISM	39	0.671652	1.84091	0.0106157	0.0142353	0.107	5787	tags=59%, list=18%, signal=72%
KEGG_ONE_CARBON_POOL_BY_FOLATE	19	0.679842	1.8272	0.00214133	0.0154259	0.121	4250	tags=58%, list=13%, signal=67%
KEGG_RIBOSOME_BIOGENESIS_IN_EUKARYOTES	72	0.532004	1.81813	0.00207469	0.0159068	0.133	7009	tags=56%, list=22%, signal=71%
KEGG_CITRATE_CYCLE	30	0.809504	1.81757	0.00422833	0.015281	0.133	3394	tags=80%, list=11%, signal=89%
KEGG_STARCH_AND_SUCROSE_METABOLISM	32	0.580728	1.78334	0.002079	0.0212545	0.179	6685	tags=53%, list=21%, signal=67%
KEGG_NICOTINATE_AND_NICOTINAMIDE_METABOLISM	34	0.539695	1.78158	0.00211864	0.0208485	0.182	5974	tags=62%, list=19%, signal=76%
KEGG_FATTY_ACID_BIOSYNTHESIS	17	0.642207	1.7708	0.00419287	0.0219493	0.194	5676	tags=59%, list=18%, signal=72%
KEGG_LYSOSOME	122	0.521061	1.77013	0.010352	0.0213069	0.197	4738	tags=45%, list=15%, signal=53%
KEGG_FATTY_ACID_ELONGATION	23	0.600931	1.76363	0.00610998	0.022314	0.211	3990	tags=43%, list=13%, signal=50%
KEGG_CELLULAR_SENESCENCE	153	0.434608	1.76354	0.0020202	0.0215592	0.211	5102	tags=35%, list=16%, signal=42%
KEGG_HOMOLOGOUS_RECOMBINATION	37	0.640765	1.75864	0.00623701	0.0217254	0.221	5928	tags=62%, list=19%, signal=76%
KEGG_FATTY_ACID_METABOLISM	52	0.550893	1.75787	0.0210084	0.0210472	0.222	5676	tags=46%, list=18%, signal=56%
KEGG_PROTEASOME	43	0.687422	1.73062	0.028866	0.0260566	0.264	6154	tags=65%, list=19%, signal=81%
KEGG_AUTOPHAGY_OTHER	30	0.531151	1.70427	0.0382979	0.0327467	0.315	6834	tags=53%, list=22%, signal=68%
KEGG_GLUTATHIONE_METABOLISM	54	0.497716	1.6971	0.0121951	0.0341929	0.328	5654	tags=43%, list=18%, signal=52%
KEGG_CELL_CYCLE	123	0.479388	1.69492	0.0177866	0.0338001	0.331	6326	tags=50%, list=20%, signal=63%
KEGG_GLYCOLYSIS_GLUCONEOGENESIS	67	0.474319	1.69438	0.0282258	0.0328492	0.331	5860	tags=49%, list=18%, signal=60%
KEGG_BASE_EXCISION_REPAIR	33	0.572601	1.67721	0.00838574	0.0367084	0.361	5960	tags=58%, list=19%, signal=71%
KEGG_OOCYTE_MEIOSIS	112	0.432083	1.65588	0.0120968	0.0427305	0.409	7327	tags=45%, list=23%, signal=58%
KEGG_AMINO_SUGAR_AND_NUCLEOTIDE_SUGAR_METABOLISM	48	0.488403	1.65453	0.0244399	0.0418104	0.41	6685	tags=52%, list=21%, signal=66%
KEGG_RNA_DEGRADATION	74	0.376146	1.64562	0.0105932	0.0435518	0.426	5081	tags=34%, list=16%, signal=40%
KEGG_GALACTOSE_METABOLISM	28	0.545274	1.64441	0.0228216	0.0429573	0.429	6685	tags=54%, list=21%, signal=68%
KEGG_BIOSYNTHESIS_OF_UNSATURATED_FATTY_ACIDS	23	0.57664	1.63689	0.022869	0.0448092	0.442	8879	tags=65%, list=28%, signal=90%
KEGG_PROPANOATE_METABOLISM	34	0.628833	1.62028	0.062635	0.0502703	0.474	5455	tags=65%, list=17%, signal=78%
KEGG_DNA_REPLICATION	36	0.620201	1.61485	0.0207039	0.0512735	0.481	6687	tags=69%, list=21%, signal=88%
KEGG_SNARE_INTERACTIONS_IN_VESICULAR_TRANSPORT	34	0.477441	1.61285	0.0310559	0.0505871	0.482	7138	tags=47%, list=22%, signal=61%
KEGG_NUCLEOTIDE_EXCISION_REPAIR	44	0.494757	1.61027	0.0213675	0.0503124	0.484	6675	tags=52%, list=21%, signal=66%
KEGG_VALINE_LEUCINE_AND_ISOLEUCINE_DEGRADATION	48	0.562154	1.59932	0.085595	0.0537797	0.506	5455	tags=58%, list=17%, signal=70%
KEGG_FOLATE_BIOSYNTHESIS	22	0.583707	1.57645	0.030426	0.0616254	0.543	7927	tags=59%, list=25%, signal=79%
KEGG_AUTOPHAGY_ANIMAL	122	0.377505	1.55371	0.0476191	0.0708676	0.582	4442	tags=34%, list=14%, signal=39%
KEGG_PEROXISOME	81	0.435654	1.54497	0.0640496	0.0733047	0.595	6691	tags=40%, list=21%, signal=50%
KEGG_APOPTOSIS_MULTIPLE_SPECIES	31	0.468941	1.54401	0.0390144	0.0721275	0.597	4385	tags=42%, list=14%, signal=49%
KEGG_PURINE_METABOLISM	120	0.368515	1.53912	0.0311284	0.0724211	0.605	5596	tags=37%, list=18%, signal=44%
KEGG_LYSINE_DEGRADATION	52	0.393849	1.50977	0.0443038	0.0864456	0.671	4741	tags=33%, list=15%, signal=38%
KEGG_PROTEIN_PROCESSING_IN_ENDOPLASMIC_RETICULUM	156	0.410343	1.50826	0.0717213	0.0855784	0.674	5816	tags=40%, list=18%, signal=49%
KEGG_BASAL_TRANSCRIPTION_FACTORS	41	0.439453	1.48889	0.0567951	0.0949017	0.698	8312	tags=46%, list=26%, signal=63%
KEGG_FANCONI_ANEMIA_PATHWAY	49	0.469654	1.46432	0.111345	0.108475	0.727	7985	tags=61%, list=25%, signal=82%
KEGG_GLYCINE_SERINE_AND_THREONINE_METABOLISM	39	0.454689	1.45996	0.102725	0.109554	0.736	4856	tags=33%, list=15%, signal=39%
KEGG_RIBOSOME	133	0.619747	1.45918	0.145652	0.108151	0.737	5970	tags=57%, list=19%, signal=70%
KEGG_FATTY_ACID_DEGRADATION	43	0.456773	1.4501	0.131213	0.111405	0.758	4540	tags=42%, list=14%, signal=49%
KEGG_MISMATCH_REPAIR	23	0.528294	1.44876	0.10041	0.110345	0.76	5928	tags=61%, list=19%, signal=75%
KEGG_MRNA_SURVEILLANCE_PATHWAY	88	0.3452	1.43264	0.06875	0.1186	0.786	7952	tags=42%, list=25%, signal=56%
KEGG_ARGININE_BIOSYNTHESIS	21	0.458765	1.41782	0.0926724	0.125178	0.803	2773	tags=33%, list=9%, signal=36%
KEGG_BETA-ALANINE_METABOLISM	33	0.44942	1.39888	0.11134	0.136706	0.828	4675	tags=39%, list=15%, signal=46%
KEGG_PANTOTHENATE_AND_COA_BIOSYNTHESIS	19	0.501808	1.39519	0.135729	0.137164	0.833	5262	tags=47%, list=17%, signal=57%
KEGG_APOPTOSIS	133	0.380662	1.37825	0.124752	0.146619	0.848	4037	tags=29%, list=13%, signal=33%
KEGG_PHENYLALANINE_METABOLISM	17	0.490416	1.3351	0.0934959	0.178394	0.891	6343	tags=41%, list=20%, signal=51%
KEGG_NECROPTOSIS	144	0.382792	1.3343	0.172211	0.176019	0.891	4081	tags=23%, list=13%, signal=26%
KEGG_PROTEIN_EXPORT	22	0.490402	1.32984	0.190965	0.176956	0.894	6865	tags=59%, list=22%, signal=75%
KEGG_OTHER_GLYCAN_DEGRADATION	17	0.491182	1.32924	0.177215	0.17455	0.895	6710	tags=47%, list=21%, signal=60%
KEGG_GLYCOSAMINOGLYCAN_DEGRADATION	19	0.454336	1.31219	0.153242	0.185842	0.905	7535	tags=53%, list=24%, signal=69%
KEGG_RNA_POLYMERASE	30	0.386642	1.29618	0.179039	0.195915	0.919	6153	tags=40%, list=19%, signal=50%
KEGG_DRUG_METABOLISM_OTHER_ENZYMES	66	0.332072	1.27734	0.107216	0.20989	0.933	6739	tags=41%, list=21%, signal=52%
KEGG_INOSITOL_PHOSPHATE_METABOLISM	74	0.311802	1.24742	0.194499	0.233934	0.953	5875	tags=34%, list=18%, signal=41%
KEGG_GLYCOSYLPHOSPHATIDYLINOSITOL_-ANCHOR_BIOSYNTHESIS	24	0.379642	1.23314	0.207819	0.243707	0.958	8347	tags=46%, list=26%, signal=62%
KEGG_STEROID_BIOSYNTHESIS	19	0.396403	1.19372	0.235537	0.279206	0.971	7942	tags=53%, list=25%, signal=70%
KEGG_BUTANOATE_METABOLISM	26	0.417706	1.18033	0.271287	0.288978	0.974	2755	tags=35%, list=9%, signal=38%
KEGG_HISTIDINE_METABOLISM	22	0.368022	1.16506	0.280992	0.301907	0.977	5874	tags=32%, list=18%, signal=39%
KEGG_SPHINGOLIPID_METABOLISM	43	0.378277	1.15653	0.289628	0.307974	0.979	4355	tags=28%, list=14%, signal=32%
KEGG_TRYPTOPHAN_METABOLISM	40	0.330842	1.1468	0.278752	0.314725	0.983	3990	tags=28%, list=13%, signal=31%
KEGG_ENDOCYTOSIS	231	0.272597	1.14248	0.302	0.315473	0.984	6802	tags=35%, list=21%, signal=45%
KEGG_FRUCTOSE_AND_MANNOSE_METABOLISM	31	0.357268	1.12624	0.323232	0.328963	0.987	4239	tags=32%, list=13%, signal=37%
KEGG_GLYCEROLIPID_METABOLISM	49	0.302064	1.11472	0.313278	0.337495	0.989	4456	tags=27%, list=14%, signal=31%
KEGG_TERPENOID_BACKBONE_BIOSYNTHESIS	22	0.377734	1.09814	0.364017	0.351703	0.989	4773	tags=27%, list=15%, signal=32%
KEGG_GLYCOSPHINGOLIPID_BIOSYNTHESIS_GLOBO_AND_ISOGLOBO_SERIES	15	0.35747	1.09213	0.327451	0.353228	0.989	6184	tags=40%, list=19%, signal=50%
KEGG_PENTOSE_PHOSPHATE_PATHWAY	30	0.317688	1.08459	0.351738	0.357545	0.989	6665	tags=40%, list=21%, signal=51%
KEGG_OTHER_TYPES_OF_O-GLYCAN_BIOSYNTHESIS	21	0.329261	1.06044	0.376754	0.381583	0.991	8970	tags=48%, list=28%, signal=66%
KEGG_PHAGOSOME	146	0.322514	1.03117	0.436759	0.411925	0.993	9403	tags=44%, list=30%, signal=62%
KEGG_TIGHT_JUNCTION	160	0.2294	0.976765	0.459082	0.473711	0.998	8762	tags=36%, list=28%, signal=50%
KEGG_PENTOSE_AND_GLUCURONATE_INTERCONVERSIONS	21	0.292226	0.936236	0.556	0.522513	1	6685	tags=38%, list=21%, signal=48%
KEGG_ETHER_LIPID_METABOLISM	43	0.259741	0.919182	0.612717	0.539085	1	9051	tags=40%, list=28%, signal=55%
KEGG_GLYCOSPHINGOLIPID_BIOSYNTHESIS_LACTO_AND_NEOLACTO_SERIES	26	0.242149	0.832133	0.75	0.655557	1	3295	tags=19%, list=10%, signal=21%
KEGG_ALPHA-LINOLENIC_ACID_METABOLISM	25	0.261933	0.804287	0.755424	0.689566	1	8640	tags=44%, list=27%, signal=60%
KEGG_VARIOUS_TYPES_OF_N-GLYCAN_BIOSYNTHESIS	38	0.210605	0.76941	0.796844	0.732762	1	5054	tags=24%, list=16%, signal=28%
KEGG_PRIMARY_BILE_ACID_BIOSYNTHESIS	15	0.24931	0.699174	0.86255	0.821935	1	11959	tags=73%, list=38%, signal=118%
KEGG_N-GLYCAN_BIOSYNTHESIS	49	0.185783	0.656886	0.899807	0.861798	1	6988	tags=24%, list=22%, signal=31%
KEGG_RETINOL_METABOLISM	47	-0.536031	-1.88441	0	0.0379397	0.079	3473	tags=23%, list=11%, signal=26%
KEGG_DRUG_METABOLISM_CYTOCHROME_P450	53	-0.450784	-1.71154	0.0123203	0.118848	0.332	622	tags=13%, list=2%, signal=13%
KEGG_ADHERENS_JUNCTION	66	-0.417228	-1.59421	0.0420168	0.19615	0.561	3890	tags=26%, list=12%, signal=29%
KEGG_SIGNALING_PATHWAYS_REGULATING_PLURIPOTENCY_OF_STEM_CELLS	136	-0.33968	-1.49628	0.0306748	0.277688	0.723	3552	tags=21%, list=11%, signal=23%
KEGG_GLYCOSAMINOGLYCAN_BIOSYNTHESIS_HEPARAN_SULFATE_HEPARIN	24	-0.436525	-1.47596	0.0607375	0.250077	0.747	5316	tags=38%, list=17%, signal=45%
KEGG_FOCAL_ADHESION	194	-0.325381	-1.34961	0.130435	0.403016	0.869	3867	tags=21%, list=12%, signal=23%
KEGG_GLYCOSAMINOGLYCAN_BIOSYNTHESIS_CHONDROITIN_SULFATE_DERMATAN_SULFATE	20	-0.448088	-1.3431	0.140756	0.357134	0.88	5316	tags=35%, list=17%, signal=42%
KEGG_STEROID_HORMONE_BIOSYNTHESIS	41	-0.327238	-1.19773	0.195021	0.563621	0.968	5157	tags=27%, list=16%, signal=32%
KEGG_SELENOCOMPOUND_METABOLISM	15	-0.416708	-1.17498	0.292247	0.546381	0.975	98	tags=13%, list=0%, signal=13%
KEGG_TYROSINE_METABOLISM	35	-0.348863	-1.13099	0.311441	0.573088	0.981	2919	tags=20%, list=9%, signal=22%
KEGG_MUCIN_TYPE_O-GLYCAN_BIOSYNTHESIS	29	-0.320808	-1.08957	0.343949	0.598412	0.986	6698	tags=31%, list=21%, signal=39%
KEGG_MANNOSE_TYPE_O-GLYCAN_BIOSYNTHESIS	19	-0.364948	-1.06634	0.376596	0.592468	0.991	9241	tags=53%, list=29%, signal=74%
KEGG_GAP_JUNCTION	85	-0.263274	-1.0464	0.35865	0.58421	0.993	4282	tags=18%, list=13%, signal=20%
KEGG_REGULATION_OF_ACTIN_CYTOSKELETON	204	-0.234744	-1.00553	0.431579	0.60885	0.994	4772	tags=19%, list=15%, signal=22%
KEGG_SPLICEOSOME	130	-0.245508	-1.00453	0.438775	0.570098	0.994	5963	tags=26%, list=19%, signal=32%
KEGG_NITROGEN_METABOLISM	17	-0.322281	-0.964384	0.513513	0.598108	0.996	4572	tags=35%, list=14%, signal=41%
KEGG_GLYCEROPHOSPHOLIPID_METABOLISM	88	-0.223833	-0.954408	0.515936	0.576955	0.996	3132	tags=14%, list=10%, signal=15%
KEGG_GLYCOSPHINGOLIPID_BIOSYNTHESIS_GANGLIO_SERIES	15	-0.315954	-0.922724	0.551724	0.592093	0.998	2272	tags=20%, list=7%, signal=22%
KEGG_METABOLISM_OF_XENOBIOTICS_BY_CYTOCHROME_P450	57	-0.256209	-0.920625	0.561702	0.563953	0.998	622	tags=7%, list=2%, signal=7%
KEGG_ARACHIDONIC_ACID_METABOLISM	60	-0.210743	-0.771589	0.854772	0.751829	1	3570	tags=13%, list=11%, signal=15%
KEGG_LINOLEIC_ACID_METABOLISM	28	-0.196549	-0.572827	0.966102	0.92913	1	3034	tags=11%, list=10%, signal=12%
