# Supplementary material for: Effectors enabling adaptation to mitochondrial complex I loss in Hürthle cell carcinoma
Source: Cancer Discov. Author manuscript; Available in PMC 2023 Sep 27. (PMC10401073; doi:10.1158/2159-8290.CD-22-0976)
Supplement: 4 [file NIHMS1907325-supplement-4.xlsx]

## Sheet: Overview
Table S4: Metabolomics data, related to Figure 3
Tab: "log_cleaned_peakAreas"
Column definitions:
Metabolite	Metabolite ID (IntStd=Internal standard)
Method	Mass spectrometry method
Columns C-AJ	Sample ID with normal (N) or tumor (T) status
Tab: "RegressionResults"
Column definitions:
metabolite	Metabolite ID (IntStd=Internal standard)
Method	Mass spectrometry method
logFC	Log2(HCC/Normal)
CI.L	Confidence interval left limit
CI.R	Confidence interval right limit
AveExpr	Average Expression
t	t statistic
P.Value	p value
adj.P.Val	Adjusted p value
Tab: "PCLoadings"
Column definitions:
PC1_top_metabolites	Top 25 metabolites from PC1
PC2_top_metabolites	Top 25 metabolites from PC2

## Sheet: log_cleaned_peakAreas
metabolite	Method	HC001_N	HC002_N	HC002_T	HC003_T	HC004_T	HC006_N	HC006_T	HC007_N	HC008_N	HC008_T	HC009_N	HC009_T	HC010_N	HC011_N	HC011_T	HC012_N	HC012_T	HC013_N	HC013_T	HC014_N	HC014_T	HC015_N	HC015_T	HC016_N	HC016_T	HC017_T	HC018_T	HC019_T	HC020_T	HC021_N	HC021_T	HC022_T	HC023_T	HC024_T
thymine-d4_IntStd	HILIC-neg	4.60482	4.22858	3.97827	3.93008	4.14771	4.06867	4.44649	4.55725	4.49966	4.23289	4.40843	4.20162	4.52915	4.39609	4.3548	4.0244	3.96788	4.5252	4.26007	4.38614	4.09447	4.23495	4.11681	4.22541	4.09237	4.1782	4.13599	4.30105	4.14189	4.77143	4.31334	4.39393	4.29407	4.16867
inosine-15N4_IntStd	HILIC-neg	4.83501	4.71433	4.48421	4.48021	4.64878	4.69141	4.76739	4.97941	4.89721	4.67266	4.88616	4.62048	4.90312	4.84419	4.85264	4.80328	4.60595	4.8243	4.50641	4.90162	4.59326	4.83682	4.46031	4.74237	4.49486	4.65731	4.71972	4.75621	4.42627	4.82239	4.7191	4.75131	4.5643	4.68245
glycocholate-d4_IntStd	HILIC-neg	6.41617	6.304	5.96221	5.84301	6.32952	6.34347	6.38008	6.46271	6.3828	5.97509	6.42558	5.92813	6.42371	6.38429	6.43123	6.35394	6.084	6.35483	5.88932	6.39425	6.22136	6.37624	6.12547	6.31741	6.16462	5.93773	6.03783	6.257	5.53862	6.37046	6.08178	6.31207	6.12703	6.0204
1-methylurate	HILIC-neg	2.68931	2.90037	2.09691	4.05568	2.46538	3.56561	4.09096	1.93952	2.98	3.68717	3.56538	3.52866	0	3.8223	4.15975	3.02776	2.10037	3.11361	3.2284	0	2.86094	2.47129	4.03719	2.5611	3.23654	3.05956	3.39428	3.14891	1.38021	2.36549	3.5463	3.65523	2.96047	4.03663
2-aminoadipate	HILIC-neg	2.53148	2.86034	5.38915	4.83099	2.7348	1.99564	3.81889	2.65225	2.66558	3.55859	2.46538	2.53656	2.35984	2.68305	4.02235	2.20683	3.4901	1.61278	4.05388	1.20412	4.68111	2.3784	4.08693	3.02243	5.53979	4.8288	4.93843	4.22567	2.85431	1.07918	3.93847	3.77967	5.2126	5.09865
2-aminobutyrate	HILIC-neg	3.01157	3.50596	3.84584	3.84584	3.19921	2.99344	3.42651	3.23019	3.58343	4.0721	3.25744	3.63669	3.18808	3.47756	3.65379	3.26221	3.79274	2.96708	3.53173	2.92531	3.51322	2.95521	3.44122	3.15987	3.76462	4.23101	3.77938	3.99251	4.20499	3.37566	3.9434	3.54765	3.52127	3.91845
2-hydroxy-3-methylbutyrate/hydroxyisovalerate	HILIC-neg	3.70774	3.84831	3.9173	3.90499	3.62459	3.49568	4.21104	3.34733	4.07335	3.97044	3.73997	4.19457	3.38021	3.6744	4.30259	3.41414	3.75944	3.61225	4.20396	3.10721	3.97511	2.89432	3.68296	3.39199	3.91397	4.04774	4.30969	3.91275	4.22843	3.53212	3.86487	3.49831	3.99105	4.36416
2-hydroxy-3-methylpentanoate/hydroxyisocaproate	HILIC-neg	3.21005	3.36754	3.71892	3.80065	3.2033	3.00087	3.76945	3.35044	3.50106	3.7495	3.22194	3.49734	3.23019	3.2465	3.91803	3.15534	3.2413	3.02979	3.56585	3.03503	3.90255	2.935	3.47741	3.16997	3.65475	3.75128	3.66058	3.47698	3.51693	3.22686	3.44483	3.20303	3.75504	3.67256
2-hydroxyglutarate	HILIC-neg	6.34607	6.33395	7.58552	6.75658	6.4103	6.0386	6.80275	6.64021	6.53764	7.12003	6.51678	6.80744	6.40006	6.5184	7.16336	6.22275	6.64898	6.51503	6.99085	6.31361	7.61807	6.5154	6.72714	6.23551	7.39853	7.27675	7.00929	6.63237	6.88628	6.56947	6.65347	6.72042	7.25349	7.00804
2-hydroxyoctanoate	HILIC-neg	2.92428	3.41631	3.85564	3.90574	3.42243	3.60917	4.08664	3.63528	3.74803	4.09875	3.20358	3.50256	3.03342	3.15927	4.11448	3.38075	3.03862	2.81558	3.82302	2.85431	3.78718	2.85612	3.87535	3.13258	3.62346	4.20014	3.4612	4.22753	2.48714	3.02612	3.85938	3.5479	3.81117	3.76245
2-phosphoglycerate	HILIC-neg	5.4437	5.49437	5.02127	6.27797	5.34873	5.0324	6.32937	5.75978	5.7277	5.50756	5.45571	5.17723	5.61286	5.49249	5.42894	5.39516	5.18195	5.18338	5.91938	5.02712	5.88444	5.11719	6.19562	5.14465	4.59939	5.74392	5.58466	6.00052	4.63585	5.34104	6.59447	4.91742	5.85507	6.24762
3-3-hydroxyphenylpropionate	HILIC-neg	2.95231	3.25261	3.51733	3.98023	3.7237	2.79239	3.65427	3.19285	3.7303	4.13062	3.04805	3.26881	3.04922	2.97727	3.96675	2.78533	3.59671	2.99034	3.63448	3.08027	4.39366	3.32305	4.22201	4.33029	3.59483	3.53033	3.3681	3.40209	3.5523	3.33965	3.4894	3.91233	3.25139	3.65523
3-hydroxydecanoate	HILIC-neg	3.42144	4.05042	4.436	4.59101	4.01347	3.55883	4.48735	3.93927	4.35378	4.75059	3.90358	3.83499	3.41111	3.43024	5.01017	3.98989	3.4128	3.63929	4.49254	3.15625	4.39759	3.1232	4.65605	3.51202	4.13456	4.91407	4.26463	4.97465	2.37475	3.48216	4.65476	3.99594	4.43731	4.74242
3-methyladipate/pimelate	HILIC-neg	3.14239	3.09899	3.82821	3.37401	3.10619	2.83251	3.49638	3.29447	3.32366	3.43949	3.34005	3.3483	3.3126	3.3145	3.18327	3.16732	3.24329	3.13258	3.31952	3.03782	3.35813	3.09026	3.18041	3.11227	3.29667	3.63083	3.55606	3.41246	3.6149	3.86958	3.86694	3.53466	3.58805	3.77902
3-methylhistidine	HILIC-neg	3.05767	2.66464	2.85309	1.39794	2.48287	2.54158	3.25382	2.90417	3.55133	3.94191	3.40002	3.90601	1.4624	3.9696	4.4542	2.36922	2.9489	1.89209	1.97313	2.43775	3.3681	2.36173	3.05729	2.33244	2.92583	3.67888	2.81954	1.59106	3.66624	3.23679	3.19838	3.4764	3.68895	4.17566
3-methylxanthine	HILIC-neg	4.82495	5.46337	0	6.91491	0	6.1607	6.4001	0	5.55349	0	6.53911	6.70119	5.47706	5.9647	6.03648	5.42795	5.54312	5.00832	0	4.95057	0	5.61926	5.8097	5.68627	5.75585	5.65687	6.18016	0	0	5.35372	5.82623	5.55769	0	5.96858
3-phosphoglycerate	HILIC-neg	5.98502	6.03875	5.7826	7.14849	6.0531	5.64003	6.95878	6.21768	6.11405	6.14532	5.84441	5.89609	5.95358	5.91086	6.03504	5.83183	5.89463	5.60305	6.66745	5.42297	6.59573	5.48937	6.89878	5.51054	5.63676	6.51845	6.43196	6.67101	5.22888	5.86541	7.33849	5.77517	6.47673	6.94538
4-hydroxybenzaldehyde	HILIC-neg	3.3681	3.03383	3.17522	3.17811	2.98945	3.31197	3.26834	3.44404	3.6638	3.12905	3.19645	3.25139	3.54753	3.06595	3.46967	3.41263	3.34869	3.35603	3.2383	3.27989	3.27207	3.3955	3.04139	3.57978	2.95856	3.41896	3.16435	3.15866	3.56738	4.09965	3.56608	3.37931	3.12385	3.42259
4-nitrophenol	HILIC-neg	3.06558	2.9489	2.75587	3.0799	2.76938	3.10653	3.08884	3.17348	3.15957	2.9154	3.12646	3.02979	3.11694	3.06145	3.19312	2.97451	3.03902	2.98	2.97174	3.22272	2.80754	2.97497	2.77887	3.18441	2.79796	2.82086	2.81558	2.92788	1.81291	3.3587	3.17667	2.85974	2.56703	3.06967
4-pyridoxate	HILIC-neg	3.61119	4.8539	4.30023	3.89398	2.84136	3.16167	3.63679	3.15625	4.08307	3.96099	3.11661	3.36959	2.92428	2.9722	3.41179	2.99123	3.16017	3.01953	3.44404	2.82737	2.98272	2.71012	2.62531	2.89265	2.62737	2.37475	2.7796	3.33486	2.58883	4.14226	3.84429	2.98182	2.48714	3.88018
6-phosphogluconate	HILIC-neg	3.33706	3.73472	1.74036	4.21373	4.49213	2.99607	4.06937	3.27921	3.77151	4.30352	3.66049	5.0848	3.34908	3.44917	4.29252	3.41896	4.31347	2.76864	4.19151	2.88252	4.08696	2.65801	4.22629	2.68305	3.56182	4.09944	3.44747	4.53419	6.1805	3.19866	4.63581	3.59539	4.34205	4.29104
acetaminophen glucuronide	HILIC-neg	5.15357	5.31534	0	5.04475	0	0	4.70524	0	0	4.81291	5.12181	5.58954	0	4.16146	0	0	5.25045	0	4.14507	5.70754	5.5968	0	0	0	0	0	4.88668	0	0	5.44952	5.87014	0	0	5.23154
aconitate	HILIC-neg	5.0096	5.17068	5.00975	5.27606	4.08091	4.935	4.79699	4.83949	5.65399	5.79055	5.5688	5.50802	5.46942	5.55786	4.01178	5.24613	4.86883	5.17543	5.35368	5.06935	4.73986	5.28451	4.49025	5.2812	4.42127	5.14975	4.91023	4.5136	5.61761	5.39801	4.94768	4.82292	4.58627	4.75132
adenine	HILIC-neg	3.24204	4.82708	5.40392	5.18761	5.32667	3.50907	4.52896	3.53097	3.69662	4.51958	3.85812	5.44125	3.71441	4.0944	4.4468	3.59638	5.2209	3.51014	5.6232	3.62521	5.34848	3.86016	3.97813	3.67752	5.93782	5.67473	5.42135	4.87433	5.93793	3.28081	4.9703	4.9641	4.45298	5.15997
adipate/methylglutarate	HILIC-neg	2.95085	2.92891	3.72008	3.30707	2.94841	2.67025	3.47334	3.28035	3.21564	3.35717	3.25091	3.16286	3.19312	3.21564	2.99826	3.06296	2.92221	2.97267	3.26647	2.83315	3.28103	2.9248	3.09934	3.04571	3.06781	3.51561	3.19838	3.25744	4.12694	3.39568	3.44342	3.21059	3.18156	3.28262
adonitol/arabitol	HILIC-neg	4.38025	4.42547	4.90514	4.88153	5.21855	4.15418	4.77648	4.21864	4.759	5.13895	4.45255	4.54544	4.22414	4.37594	4.71725	4.1554	4.58542	4.13399	5.73208	3.88711	5.06852	4.27427	4.91731	4.31679	4.90466	5.29671	5.38384	5.15943	5.15004	4.62878	5.08089	4.81595	4.38285	5.00875
alpha-glycerophosphate	HILIC-neg	3.10209	2.71349	3.29159	4.5259	3.68966	2.39094	4.0667	2.71265	3.32469	3.80625	3.69522	5.25154	3.26694	3.03383	3.2572	2.95328	5.13171	2.26245	4.27506	3.2737	4.94201	2.91275	3.98399	2.6637	3.22968	4.09142	4.38743	4.92466	4.25404	3.49596	4.79923	2.98182	2.97267	4.21008
alpha-hydroxybutyrate/beta-hydroxybutyrate/hydroxyisobutyrate	HILIC-neg	4.09913	4.38787	4.15537	4.06108	3.81164	3.62941	4.28071	4.07766	4.71806	4.45062	4.1212	4.48807	4.07711	4.29046	4.75732	4.30925	4.59475	3.72362	4.04072	4.11267	4.55885	3.55108	4.13833	4.06311	4.23957	4.40819	4.47103	4.85767	4.48117	3.95216	4.25278	4.05007	4.12723	4.5223
alpha-keto-beta-methylvalerate/alpha-ketoisocaproate	HILIC-neg	3.99712	4.0577	4.98247	4.35959	3.72787	3.69214	4.73581	4.04364	4.11571	5.21978	3.99003	4.25317	4.06494	3.99682	4.88577	3.91344	4.06651	3.92988	4.65074	4.03318	4.14569	3.89922	4.38045	3.94822	4.45329	4.36374	4.25978	4.19432	4.15226	4.39742	4.45465	4.17638	4.81051	4.61422
alpha-ketoisovalerate	HILIC-neg	3.31069	3.21854	4.29833	3.84217	3.08636	2.8739	3.85661	3.21722	3.344	4.55093	3.11193	3.57887	3.2887	3.20466	4.16131	3.08063	3.30685	3.09096	3.82911	3.22453	3.50174	2.96426	3.68753	3.18441	3.68278	3.52673	3.30878	3.32715	3.19229	3.58984	3.63306	3.21085	4.04852	3.80564
AMP	HILIC-neg	1.98677	2.42488	4.36453	4.40057	3.65321	2.5092	3.18041	2.89982	1.90849	4.06562	2.68574	3.48926	2.51455	2.31387	3.16077	2.11394	3.58771	2.61595	3.94797	0	3.73965	2.32838	4.22624	2.14301	4.30073	4.14566	2.52892	3.9424	5.4268	1.43136	3.89382	3.73624	3.90612	5.42199
anhydroDglucose	HILIC-neg	3.63033	3.74858	5.2595	4.96258	3.7614	3.42357	3.94591	3.87846	3.9154	4.26307	3.78526	4.00445	3.71029	3.75686	4.6273	3.61658	3.92174	3.59528	4.35763	3.36474	5.69843	3.59306	4.12966	3.73304	5.36017	5.23408	4.69573	4.20782	4.64221	4.22186	4.52067	4.38571	5.83772	5.39976
aspartate	HILIC-neg	4.20534	4.73656	5.4477	5.421	4.827	4.39058	5.1877	4.81158	4.57482	5.34857	4.58845	5.65729	4.32809	4.58138	4.12117	4.38018	5.05099	4.29391	5.56493	2.87852	4.9407	4.16853	5.39882	4.36122	5.29968	6.14821	5.83137	5.52892	6.16907	4.69137	5.80881	5.74478	5.46561	5.70791
ATP	HILIC-neg	0	2.89927	4.06371	4.11488	2.96379	0	4.44739	0	0	4.44598	0	4.38432	0	0	0	0	2.9284	0	4.62081	0	4.57271	0	4.66142	2.6637	4.18067	0	3.23502	3.5042	3.87639	0	4.01089	0	3.91339	3.82937
bilirubin	HILIC-neg	2.08991	3.6218	4.15112	5.92852	0	0	0	0	0	4.35543	0	4.52006	0	0	0	0	4.48253	0	4.50923	0	4.78506	0	3.36399	0	3.83353	4.68382	3.84105	0	5.79274	1.44716	4.3249	0	1.78533	4.01674
caprylate	HILIC-neg	2.71265	2.8169	3.00817	3.22298	2.91169	5.11772	3.09061	4.19676	3.00817	2.96942	3.83359	3.55751	2.81158	2.97681	3.00945	5.02797	3.50813	4.00368	2.95085	2.88423	3.52075	3.77866	3.6886	4.77231	3.12775	2.94002	2.88762	3.49996	0	3.42504	2.9425	2.97174	2.42651	3.02694
citrate/isocitrate	HILIC-neg	6.22965	6.38814	4.79413	5.25617	4.68844	6.164	5.76026	6.07664	6.88815	7.01533	6.76435	5.55822	6.6793	6.75136	5.08618	6.44868	5.34548	6.40218	6.48683	6.26143	4.8651	6.47813	5.04883	6.47918	4.75847	5.23556	5.25685	4.74136	5.14305	6.54294	5.3744	5.88616	4.70794	5.51835
CMP	HILIC-neg	0	0	5.21021	5.5139	4.67166	0	4.52653	0	4.44841	0	4.1023	4.49314	0	0	4.80203	0	4.33664	0	4.40475	0	0	0	0	0	4.77046	5.36354	4.2407	0	5.73038	0	5.18535	4.30773	0	5.70336
CMPF	HILIC-neg	4.48094	4.15445	3.86688	1.54407	3.21484	3.14145	4.23037	4.43946	4.23282	4.19279	4.16941	4.93753	3.29447	3.59945	4.46358	3.72222	4.27793	2.49693	3.42894	3.07882	4.37698	1.53148	2.79934	3.78362	3.86941	3.45728	3.18355	2.79309	2.96848	2.72428	3.19921	2.1959	4.04708	4.051
cys-gly-oxidized	HILIC-neg	2.4014	2.82086	2.60206	0	3.15776	3.2982	0	3.82171	2.83059	4.44542	3.88502	4.76246	2.97405	2.47129	2.11727	1.50515	3.38382	2.07188	0	0	0	2.28556	3.71941	2.34439	2.33846	4.34582	2.4609	0.30103	0	3.27045	4.1396	0	4.27275	1.50515
cystathionine	HILIC-neg	0	0	4.22879	4.63074	4.25032	0	0	0	0	0	0	0	0	0	4.01136	0	4.31057	0	0	0	4.1186	0	3.18327	0	0	5.18588	0	4.48047	0	0	0	0	0	5.53837
cystine	HILIC-neg	2.77525	0	3.82847	4.72466	0	3.11461	2.49276	3.40278	2.07918	3.06967	3.02078	4.12685	2.53403	1.5682	2.63949	1.89763	2.36736	2.14301	0	1.07918	2.14301	2.89708	2.83696	0	2.90902	4.55903	3.2667	3.18977	4.80884	3.95381	4.13443	3.21325	4.06416	4.67754
cytidine	HILIC-neg	0	0	5.32108	5.49888	0	0	4.76293	0	0	4.87466	0	0	0	0	0	0	0	0	6.28593	0	0	0	0	0	5.16774	6.24057	6.68053	0	6.34505	0	0	0	0	0
dCMP	HILIC-neg	0	3.49136	4.19285	4.12411	0	0	0	0	0	0	0	4.49808	0	0	0	0	0	0	3.82086	0	0	0	4.09875	0	0	0	0	0	4.41229	0	0	4.61411	0	0
erythronate/threonate	HILIC-neg	4.73365	5.34359	5.70327	5.71195	5.39091	4.62612	5.63908	4.87189	5.22534	5.73934	5.16592	6.15373	4.94586	5.23311	5.23611	4.78087	5.84098	4.4136	5.75331	5.25787	5.62514	5.14215	5.22806	4.90016	5.44431	6.0722	6.10742	5.46747	6.29118	5.28307	5.721	5.67127	5.4012	5.83826
erythrose-4-phosphate	HILIC-neg	0	0	5.18538	4.94102	0	0	0	3.87587	0	0	0	0	0	0	0	0	0	0	4.87391	0	5.21367	0	4.13197	0	5.1761	4.77168	5.16628	0	0	0	0	0	5.47421	5.19939
FMN	HILIC-neg	3.43297	4.07769	4.7189	4.46531	3.549	0	0	0	0	5.32615	4.07802	4.84048	4.18412	3.54642	0	3.59184	4.00393	0	5.31741	3.2634	4.75447	0	4.94344	4.01322	4.69514	4.30533	5.00896	4.8693	4.56592	4.43857	4.63901	4.74606	5.02337	4.38036
fructose/glucose/galactose	HILIC-neg	6.96654	6.88551	0	0	6.78989	6.8512	7.18738	7.16556	7.14679	7.12143	7.1039	6.91405	7.06853	6.99365	6.8036	6.94135	6.86379	6.91095	6.57952	6.56977	6.64237	6.66792	6.87742	6.81035	6.03777	6.45642	6.52647	6.84789	0	7.38925	7.26874	6.99672	6.90305	7.16722
fumarate/maleate	HILIC-neg	5.628	5.88206	6.00878	6.00212	5.55064	5.4958	6.16807	5.62027	5.80731	6.37084	5.79225	5.68971	5.76329	5.74324	5.64264	5.69152	5.6218	5.44753	6.23016	5.34065	5.47761	5.49251	6.13317	5.57581	5.91798	6.18391	5.93353	6.12003	6.17576	5.76932	6.19401	6.0663	6.0597	6.07523
gamma-linolenate	HILIC-neg	5.30045	5.28857	5.61925	5.58703	5.89184	5.04632	5.2013	5.2814	5.14321	5.21619	5.07527	5.76647	5.36518	4.83408	4.96194	4.83908	5.32562	4.68054	5.39184	4.42298	5.48328	4.64183	5.18278	5.12536	5.28564	5.6184	5.78802	5.25528	5.57574	4.95571	5.56904	5.27553	5.00448	5.67722
glucuronate	HILIC-neg	3.29994	3.33244	3.24329	3.22943	3.04336	3.14799	3.18865	3.59539	3.8053	3.46315	3.79316	3.25527	3.53275	3.68485	3.13609	3.1232	3.00689	3.17435	3.09202	1.49136	3.16524	3.26198	3.086	3.27692	2.84198	3.41847	3.02735	3.22167	3.5791	3.75213	3.07846	3.93283	3.49332	3.02653
glutamate	HILIC-neg	4.90049	5.14654	6.327	6.21594	5.19828	4.90469	5.51884	5.07789	5.21225	6.07769	5.20094	5.88599	4.84323	5.00447	5.25104	4.32323	5.53915	3.81124	5.96969	3.5977	5.61861	4.71454	5.85639	4.82818	6.39752	6.33925	6.42602	5.95753	6.3918	4.42172	5.81089	6.1723	5.86966	6.09825
glutathione oxidized	HILIC-neg	4.01507	4.88981	5.88096	0	4.94892	0	5.47791	4.41522	1.90309	3.52401	4.4729	5.42783	4.13564	4.71094	5.06622	4.27685	5.35949	4.2577	5.90508	3.87425	5.97136	3.38846	5.63269	4.22645	5.94198	5.39823	5.68941	5.66617	0	1.82607	5.45239	5.43724	5.14388	4.01595
glutathione reduced	HILIC-neg	4.2352	5.04913	4.94759	2.70757	5.0958	3.53732	5.4891	3.9463	4.55924	4.67426	4.55156	4.26036	4.47131	4.81694	4.61711	4.46118	5.27696	4.1896	5.42219	4.24697	5.00792	3.82426	4.7709	4.11995	4.91345	4.48413	5.61308	4.99201	3.37566	3.1685	4.61803	5.11012	4.26413	3.93927
glycerate	HILIC-neg	4.20876	4.56299	5.06615	5.41628	4.48106	4.12626	4.83359	4.14467	4.4852	4.8186	4.35243	5.12229	4.24738	4.40975	3.84342	4.12434	4.81831	3.7839	5.25026	4.18865	5.0067	4.28346	4.98353	4.07748	4.60938	5.24332	5.12939	4.97135	5.40938	4.19204	5.30934	4.89573	4.87671	5.082
glycocholate	HILIC-neg	4.59018	4.83241	3.14239	3.51904	4.55987	4.21083	4.21123	4.28533	4.57894	3.55084	4.37009	2.77232	4.31906	4.20322	4.39407	4.22768	3.06183	4.21945	3.19451	4.27503	4.23992	4.21514	3.64758	4.1964	3.80346	0	3.4456	3.74858	0	4.28553	3.65868	3.93631	3.21352	3.47509
glycodeoxycholate/glycochenodeoxycholate	HILIC-neg	2.88366	4.71189	0.477121	4.86233	4.58663	3.32654	3.84292	2.98182	4.37983	3.79539	3.8264	3.54407	2.49693	1.74036	4.48299	2.85854	0.30103	2.87157	2.98272	2.53782	4.30029	2.22011	3.78873	3.86958	0	0	0.477121	3.17609	2.48001	4.17097	3.78866	2.92117	2.6981	3.65849
guanine	HILIC-neg	6.40497	6.87616	6.88584	7.05253	6.6567	6.63043	6.75573	6.77593	6.83632	6.82344	6.70574	7.2891	6.62692	6.67734	6.52463	6.57384	6.95915	6.48165	6.86956	6.05122	6.6667	6.28658	6.94247	6.60656	6.95673	7.25635	7.24492	7.09047	6.38542	6.3571	7.13234	7.30016	6.86515	6.98305
guanosine	HILIC-neg	4.72392	5.06027	5.53815	5.58647	4.98868	4.88682	5.20554	4.8387	4.96228	5.46317	5.07459	5.52434	4.89265	5.05461	4.64772	4.74554	5.33865	4.79168	5.5795	4.52714	5.37283	4.73644	5.33271	4.94135	5.59711	5.7161	5.7711	5.49484	5.17599	5.02283	5.39091	5.57452	5.29913	5.15546
hexose diphosphate	HILIC-neg	3.48601	3.82601	0	3.31429	2.40312	3.59583	3.96816	3.63155	3.82445	4.15482	3.95909	2.95761	3.78895	4.03371	3.09621	3.63498	1.69897	3.36003	3.6602	3.22246	1.85126	3.04727	3.75671	3.61204	0	0	2.63043	4.09479	4.42948	3.72591	2.01284	4.00941	3.12548	3.27921
hexose monophosphate	HILIC-neg	4.43503	4.53512	3.26694	4.45125	4.27242	4.41619	4.02633	4.71497	4.59555	4.72042	4.76729	4.1312	4.6918	4.71354	4.02592	4.50912	4.15512	4.33486	3.88964	4.0493	4.0149	4.17679	3.68458	4.4769	3.3742	3.54345	3.42423	4.48512	4.98851	4.6608	3.86243	5.16626	4.3126	3.87967
hippurate	HILIC-neg	5.85102	6.6208	6.4375	6.09617	5.66625	5.74967	6.49748	5.73992	5.99587	5.89778	5.29139	5.60575	0	4.9801	5.76867	0	0	5.69504	6.32574	4.62497	5.40133	5.50124	6.40381	5.08462	4.77049	5.89455	5.7503	0	6.46974	6.21326	6.25701	5.63747	5.18013	6.608
homovanillate	HILIC-neg	2.22789	3.41263	4.58677	4.01795	3.71012	1.78533	3.64542	1.95904	3.21032	4.11408	2.45484	3.86747	0	2.63548	4.10643	0	3.54432	1.79239	4.43398	3.19424	4.73467	3.1313	4.14731	3.48087	4.11671	4.70985	4.33548	3.7155	4.22637	2.97035	3.84061	5.06967	3.91798	4.37676
hypoxanthine	HILIC-neg	5.78802	6.07252	6.35657	6.31882	5.99662	5.76432	6.03196	5.85566	5.99932	6.08378	5.96856	6.42726	5.86051	5.97694	5.78472	5.81525	6.18249	5.60775	6.21865	5.27092	6.13193	5.5585	6.18119	5.74612	6.32063	6.43317	6.45588	6.32394	6.47386	5.5769	6.4044	6.27196	6.10542	6.28515
imidazolelactate	HILIC-neg	2.90902	3.44654	4.12869	4.27646	3.80808	2.74115	3.83467	3.20602	3.54419	4.156	3.1176	4.1811	2.67669	3.36211	4.02366	2.35411	3.39287	2.60638	4.21341	3.06221	4.45737	3.33826	3.96515	3.12057	3.99848	4.59799	4.35064	4.06036	4.36816	3.14301	4.3205	4.21606	3.79197	4.71827
IMP	HILIC-neg	0	0	4.01136	4.15927	2.76042	0	3.21378	0	0	0	0	3.69338	0	0	0	0	3.07882	0	1.96379	0	2.99607	0	3.52127	0	3.98851	4.31798	3.68034	3.29667	5.12352	1.41497	4.13033	2.13354	3.40175	4.69297
indolelactate	HILIC-neg	0	3.08565	3.6507	3.69827	2.68931	0	3.31492	0	2.93298	3.48501	0	2.76118	0	0	3.27531	0	2.48714	0	3.48728	1.94939	3.87471	0	3.34577	3.33224	3.03463	3.26364	3.32077	2.86153	4.01456	2.0569	3.03543	3.87192	2.75511	2.98811
indoxylsulfate	HILIC-neg	3.68115	4.29124	3.52699	4.49728	3.5832	4.16146	5.05888	3.45086	4.4089	4.19429	4.03238	4.30916	2.95761	3.77056	4.77962	2.35218	2.11727	3.50215	3.72542	2.53403	3.65485	3.1209	4.42773	3.58961	3.69923	2.8293	3.86445	2.34635	3.39094	3.45803	3.98529	3.97128	2.69285	3.98887
inosine	HILIC-neg	5.91389	6.28415	6.752	6.76416	6.07036	6.0718	6.54428	5.97654	6.13575	6.6524	6.23908	6.60828	6.16494	6.23564	6.00758	5.96713	6.52469	5.98271	6.77019	5.82629	6.67232	5.94821	6.56919	6.10275	6.74626	6.72566	6.73151	6.5969	6.81537	6.20329	6.53909	6.44243	6.46272	6.30303
inositol	HILIC-neg	6.50809	6.864	6.96468	6.95194	6.48187	6.6447	7.03623	6.592	6.99152	7.1009	6.94092	7.20106	6.82044	6.93793	6.08193	6.72621	6.90077	6.69088	6.9478	6.41877	6.66846	6.7384	6.87648	6.71768	6.92169	7.07919	7.10325	6.76411	6.86716	6.77959	6.93286	6.94465	6.93044	6.94761
lactate	HILIC-neg	5.10149	5.50262	5.59206	5.6801	5.17591	5.12382	5.60535	5.1341	5.4572	5.46644	5.33936	5.78596	5.06517	5.43223	5.4511	5.06347	5.45227	4.94411	5.61086	4.89992	5.30877	4.94571	5.39791	4.99438	5.50793	5.81941	5.78298	5.51427	6.18707	5.22112	5.65455	5.65413	5.59565	5.67873
levulinate	HILIC-neg	5.32273	5.74918	5.9113	6.04028	5.6713	5.35971	5.98898	5.45397	5.56254	5.88822	5.48173	6.16659	5.41463	5.49861	5.13066	5.24074	5.96311	5.13786	6.02792	5.06298	5.76963	5.15188	6.002	5.38344	5.5405	5.93627	5.68685	5.8955	5.7907	5.42103	6.18861	5.78498	5.90654	6.06225
malate	HILIC-neg	5.71213	5.96204	6.09313	6.07384	5.62231	5.55935	6.2635	5.74095	5.92454	6.48199	5.88854	5.78024	5.8661	5.82603	5.73853	5.77899	5.71839	5.53204	6.30296	5.40998	5.52565	5.53315	6.16103	5.60744	5.9646	6.28895	6.06246	6.20692	6.27405	5.87032	6.27902	6.16784	6.15026	6.18898
malonate	HILIC-neg	3.35889	3.3948	3.85962	3.96628	3.33746	3.28081	3.62665	3.54568	3.53517	3.69117	3.58001	4.14541	3.43823	3.44264	3.33885	3.33686	3.86688	3.26007	3.76708	3.3742	3.62211	3.33163	3.37912	3.25527	3.23147	3.96365	3.70191	3.58127	3.94998	3.56538	3.82452	3.45621	3.59329	4.01837
mesaconate	HILIC-neg	3.81291	4.07133	5.50901	4.67409	3.80625	3.50092	4.2955	4.03775	4.01595	4.60895	4.00091	4.5066	3.7881	4.05877	4.93264	3.66783	4.11183	3.63619	4.81764	3.25139	5.54884	3.58331	4.55298	3.73894	5.31596	4.82814	4.28675	4.21867	4.59205	3.93972	4.33341	4.27124	5.06611	4.77282
N-acetylalanine	HILIC-neg	3.68842	3.94773	4.45665	4.34007	4.0329	3.6682	4.55093	4.21157	4.00212	4.62736	3.96057	4.72455	3.85679	3.93349	3.89293	3.69082	4.3886	3.47378	4.42356	3.35005	4.2292	3.53656	4.57621	3.73078	4.29277	4.87456	4.65158	4.57855	4.92008	4.08814	4.43136	4.60299	4.75847	4.35818
N-acetylcarnosine	HILIC-neg	2.72428	3.2222	4.01532	3.36791	3.71139	2.90849	4.18015	3.17898	3.05994	3.67724	3.20737	3.99568	2.58883	2.99782	3.09412	2.84136	3.47334	2.60206	3.74429	1.74819	3.67367	1.99564	4.22701	2.56467	3.63438	4.36472	3.22479	3.84874	4.74005	2.97681	3.20167	3.74601	4.38696	3.73263
N-acetylglutamate	HILIC-neg	3.61878	4.40035	4.4819	3.90596	3.43743	3.32098	3.44685	3.57623	3.86623	4.62716	4.15558	4.38279	3.85028	3.6193	3.54851	3.22063	4.54192	3.74147	3.74873	3.14489	3.61584	3.67605	3.81158	3.77844	4.06491	4.38439	4.44003	3.93318	4.0209	3.60531	3.82718	5.36838	4.61713	3.95861
N-acetylserine	HILIC-neg	4.01	4.48199	4.87898	5.0495	4.50204	4.17266	4.79665	4.39319	4.25612	4.96678	4.36067	5.33322	4.33049	4.55725	4.43548	4.11371	5.04075	3.8853	4.95472	3.67752	4.63624	3.90151	5.16578	4.13133	5.15103	5.36369	5.2399	4.87823	5.27711	4.31938	5.26394	5.23551	5.03755	4.93208
norepinephrine	HILIC-neg	0	0.90309	3.54045	0	0	0	0	0	0	1.36173	0	2.81757	0	0	0	0	2.0086	0	2.1271	0	1.78533	0	0	0	0	1.86332	0	0	0	5.14072	5.06556	3.70183	3.79491	4.92303
orotate	HILIC-neg	1.38021	2.36173	3.28171	0	1.04139	0.90309	1.97772	1.76343	2.10037	1.89209	2.12057	2.50106	0	1.61278	2.04139	1.51851	1.61278	1.11394	1.34242	1.9345	1.23045	1.93952	1.39794	1.07918	1.57978	2.29885	2.80754	1.4624	4.38477	0	1.38021	3.52763	0	3.28511
oxalate	HILIC-neg	4.08704	4.18492	3.72908	3.82092	3.61479	3.64982	3.81611	4.44559	4.08888	3.91693	4.14314	3.96872	4.13152	4.00204	3.73592	3.78951	3.65108	3.83334	3.70706	4.33901	3.80202	3.97727	3.58274	3.8632	3.22814	3.84559	3.68878	3.85418	3.61721	4.32952	4.06636	3.83992	3.72591	3.85022
pantothenate	HILIC-neg	4.97094	5.54924	6.30883	5.75035	5.51544	4.9312	5.36222	5.18163	5.53331	6.03237	5.13071	6.21697	4.98704	4.96179	4.65707	4.86121	6.32583	4.6394	5.99722	4.08575	5.83103	4.77973	6.13575	4.82096	6.08168	6.25335	6.24773	6.43293	5.97523	6.26543	6.44674	6.05321	5.94458	6.05952
pentose monophosphate	HILIC-neg	2.80346	3.00732	2.39794	3.3216	2.98989	2.81358	3.23679	2.89376	3.22505	3.1878	3.16732	3.10619	2.87564	3.13066	3.40569	3.04844	3.28421	2.68842	3.10653	2.15836	3.01494	2.27875	3.16047	2.67117	2.75967	3.23019	3.93892	3.45697	3.08672	2.6981	3.29557	3.53706	2.83948	3.40175
PEP	HILIC-neg	2.94645	3.306	2.76042	3.73775	2.5611	2.76042	3.72567	2.93902	2.97909	3.43933	2.77379	3.19173	2.94101	2.87332	2.935	2.5832	2.78247	2.19033	3.90698	2.11727	3.4922	1.98227	3.62859	2.68753	2.46687	3.51548	3.45545	3.7026	0	3.1089	4.29859	2.84198	3.59207	3.60401
phenylacetate	HILIC-neg	0	1.72428	3.5649	2.78746	2.31597	0	1.92428	0	1.34242	2.76492	0	2.14613	0	0	2.91751	0	1.6721	0	3.23805	1.69897	3.73328	1.43136	3.02036	1.70757	3.05038	3.58928	3.27091	2.46982	3.031	0	2.43775	4.07229	2.6721	3.16376
phenylacetylglutamine	HILIC-neg	4.42835	4.31647	4.25356	4.65088	3.48897	4.32432	4.56534	4.2229	4.90872	4.56167	5.03687	4.29471	3.68958	3.82995	4.39487	4.71661	2.99739	4.11945	4.08479	3.4915	3.84991	3.95134	4.01094	4.2714	4.25005	3.57726	4.01733	3.4257	4.2889	4.08593	4.11886	4.001	2.48287	4.29124
phenyllactate	HILIC-neg	2.20683	3.02202	3.91929	0	0	1.95904	2.99432	3.45667	1.69897	0	3.60584	0	1.92942	1.20412	1.98227	3.82866	0	2.39967	0	2.06819	1.95904	1.91381	2.27184	2.83696	2.08991	0	0	1.17609	3.19285	2.35411	0	1.47712	2.27875	2.84448
propionate	HILIC-neg	5.74415	5.99245	6.15956	6.32643	5.89876	5.74556	6.2527	5.97186	5.99631	6.36496	6.02135	6.48073	5.93201	6.01367	5.89173	5.91509	6.36647	5.72535	6.30641	5.70737	6.13317	5.79144	6.07912	5.82782	5.98168	6.40801	6.31815	6.2473	6.57337	5.81817	6.38673	6.23246	6.07526	6.08821
quinate	HILIC-neg	3.87892	3.36418	3.33746	2.48287	3.42991	3.65128	4.30632	3.18327	4.13906	3.98972	3.17869	2.95279	3.67679	4.34939	4.29356	3.51388	3.55497	4.1525	4.3801	4.37929	3.60649	4.41414	4.00903	4.29414	3.93837	3.83607	3.8776	3.81836	3.76842	3.9144	3.80229	4.24514	3.59329	4.52073
riboflavin	HILIC-neg	3.65167	3.89691	4.65845	4.44573	4.4537	3.96142	4.09054	4.10961	3.91424	4.72729	3.69232	4.51163	3.69373	3.69108	3.10449	3.23805	4.33474	3.39515	4.59187	0	4.75782	3.60959	5.04427	3.47159	4.7838	4.74556	4.17998	4.8416	4.1208	3.85775	4.69137	4.93123	5.01454	4.38299
salicylate	HILIC-neg	3.27944	2.91908	2.93247	4.73547	2.66181	3.16107	3.00817	3.33183	4.90049	4.74952	3.02694	2.30535	2.9248	2.93902	2.98498	3.24254	2.82543	2.92891	2.83696	3.09621	2.87852	3.03019	2.65896	2.88986	2.44091	1.95904	2.95952	2.95472	0	3.15866	3.24403	2.8055	2.60959	2.76118
salicylurate	HILIC-neg	2.35984	1.95424	1.62325	4.49191	1	0	2.22531	0	4.67229	4.47803	1.17609	0	0	0	2.45484	0	0	0	0	0	1.04139	0	1.90309	0	0	0	1.4624	0	0	3.55654	3.44483	1.6721	2.4133	2.91222
sebacate	HILIC-neg	3.14489	2.89265	3.03181	3.15534	3.10958	3.17026	3.6465	3.75282	4.23366	3.25768	3.50556	3.55642	3.32449	3.43854	2.9987	3.36661	3.19201	3.28149	3.30685	3.00518	3.15045	3.11494	3.30298	3.70105	3.03423	3.75404	3.9722	3.7421	3.49638	3.30449	3.46997	3.16435	3.41564	3.60874
sorbitol	HILIC-neg	5.19982	4.9535	5.65022	5.83147	5.41465	4.66546	5.20659	4.66618	5.31718	5.59019	5.48229	5.85694	4.89059	5.12376	4.9797	4.69006	5.16853	4.67013	5.55189	4.50217	5.74877	4.79467	5.24571	4.74792	5.28853	5.60967	5.49712	5.15781	5.79495	5.74057	5.5668	5.4462	5.16537	5.68785
suberate	HILIC-neg	5.39148	5.24007	5.37251	5.42403	5.38253	5.07659	5.58596	5.52439	5.46053	5.41003	5.46575	5.32642	5.46691	5.40419	5.45005	5.50894	5.32207	5.30475	5.30111	5.32729	5.37097	5.29241	5.36726	5.26881	5.23895	5.35907	5.46223	5.36995	5.39579	5.445	5.47334	5.28068	5.30154	5.41987
succinate	HILIC-neg	6.26537	6.52183	7.29216	7.98069	6.25253	5.70079	7.12723	6.21639	6.59792	7.15582	6.40941	8.58928	6.11312	6.086	6.33976	6.04482	8.32162	6.15194	6.23845	6.25017	7.80631	5.90644	6.52869	5.89649	6.38781	7.07547	6.53524	6.63221	7.56849	6.8797	7.08975	5.82173	6.32524	7.17286
succinyladenosine	HILIC-neg	5.04225	5.437	5.91518	5.5505	4.87521	5.17178	5.44659	5.10875	5.25169	5.87572	5.14796	5.31242	4.85917	4.99073	3.97169	4.95986	5.38635	5.00461	6.09172	4.34104	5.3559	5.37477	5.93809	5.18381	5.39282	5.97625	5.53552	5.59432	5.75991	4.86733	5.81421	5.94468	5.71087	5.25131
sucrose/lactose/trehalose	HILIC-neg	6.33443	6.40113	6.59021	6.79462	6.34204	6.13063	6.37659	6.35483	6.54183	6.35134	6.50994	6.17128	6.38824	6.40513	6.11178	6.29393	6.04176	6.33159	6.04921	6.10539	5.93912	6.46561	6.18289	6.28085	5.89264	5.67825	6.04664	6.05969	6.82924	6.42813	6.03417	6.37951	5.79658	6.45337
taurine	HILIC-neg	5.66464	5.93735	6.53841	6.38208	5.92706	5.76272	6.4183	5.71264	5.88927	6.28492	6.08833	6.27093	5.75846	5.95628	6.00698	5.68708	6.287	5.61817	6.51979	5.65286	6.44585	5.60436	6.35471	5.76292	6.34339	6.53606	6.65793	6.52214	6.72132	5.88943	6.61314	6.48049	6.30988	6.47092
taurodeoxycholate/taurochenodeoxycholate	HILIC-neg	0	5.74518	0	5.22433	5.48486	0	0	0	5.89181	5.71248	4.80548	0	0	0	5.27771	0	0	0	0	0	4.90412	0	0	4.65959	0	0	0	0	0	5.64696	5.38969	0	0	5.39503
thymine	HILIC-neg	4.05131	3.89448	4.05839	4.01051	4.12159	3.65002	4.30499	4.15149	4.45662	4.14158	4.00325	4.42392	3.87198	3.8408	3.92428	3.65205	4.01833	3.6507	3.97248	3.30814	3.96384	3.54691	4.34492	3.85009	4.21593	4.32675	4.42758	4.12159	4.47586	3.92901	4.1428	4.13647	4.23165	4.07173
UMP	HILIC-neg	0	0	5.20894	5.73155	5.17884	0	5.22719	4.61926	0	0	0	0	0	0	4.76218	0	0	4.5011	0	0	0	0	0	0	0	0	4.33355	0	6.8315	4.06172	5.60227	4.91884	0	6.52617
UMP_2	HILIC-neg	1.77085	0	3.40518	3.96374	3.32428	0	3.46938	2.77232	1.97772	0	1.5682	1.51851	0	0	2.93349	0	2.49136	2.5563	0	0	0	0	0	0	3.31785	3.83797	2.15836	0	5.23988	1.60206	3.94924	3.15866	2.30535	4.93148
uracil	HILIC-neg	5.64603	5.77433	5.89646	5.96184	5.63019	5.61922	5.78457	5.71513	5.80132	5.8591	5.79812	6.0684	5.69741	5.79499	5.53779	5.64911	5.83433	5.55218	5.98234	5.35962	5.84539	5.56624	5.87579	5.79289	6.01411	6.06929	6.20922	5.88834	6.12383	5.87484	5.97245	6.1661	5.78991	5.92863
urate	HILIC-neg	5.04021	5.36758	5.25812	5.44202	4.86445	4.91897	5.50797	4.81039	5.21549	5.21237	5.27753	5.46591	4.1949	5.2966	5.6363	4.96881	5.09556	4.94037	5.18326	3.48799	5.17329	3.21245	5.16087	3.84173	4.98237	5.52178	5.5108	5.41778	5.71011	3.14551	5.21931	5.2319	4.64331	5.49382
uridine	HILIC-neg	6.71065	6.85636	6.65196	6.86588	6.07105	6.68372	6.84031	6.78861	6.82026	6.69564	6.88039	7.00128	6.78834	6.87478	6.23043	6.72718	6.62664	6.60872	6.63758	6.42601	6.52575	6.5662	6.36147	6.74928	6.80625	6.80585	7.04341	6.05424	6.61661	6.92035	6.65075	6.86781	6.7164	6.63312
xanthine	HILIC-neg	5.61944	5.08594	5.00294	4.98801	5.19838	4.56476	4.95453	5.10488	5.33578	5.34324	5.69062	5.35688	5.29702	5.66565	5.17377	5.4367	4.63663	4.84918	4.51934	4.3366	5.25862	5.13768	5.24735	4.84503	4.68625	4.94365	5.18208	5.1154	6.0003	5.55536	5.84391	5.13455	5.06838	5.20903
xylose	HILIC-neg	4.76097	4.97203	5.30947	5.39214	4.55674	4.72835	5.41461	4.74933	5.21461	5.69296	5.13936	5.05421	5.13904	5.02752	4.52148	4.76403	5.02718	4.63092	5.47603	4.63823	5.10832	4.93351	5.15187	4.94536	4.98743	5.28084	5.10401	5.03288	5.04196	4.92998	5.12545	5.03207	5.13801	5.10455
phenylalanine-d8_IntStd	HILIC-pos	5.11121	5.0659	4.66569	4.75989	4.96679	5.07047	4.99916	5.0758	5.06299	4.93333	5.05695	4.72541	5.07011	5.0796	5.07829	5.03453	4.86545	5.06679	4.773	5.07616	4.86929	5.05333	4.802	5.06767	4.80928	4.77802	4.87255	4.94694	4.62817	5.07363	4.8511	4.97989	4.81609	4.8721
valine-d8_IntStd	HILIC-pos	4.59934	4.60988	4.7096	4.61853	4.64626	4.59597	4.60046	4.55941	4.55672	4.60068	4.55578	4.61147	4.55008	4.56298	4.58033	4.56147	4.6169	4.56669	4.62836	4.65125	4.66597	4.60324	4.60969	4.57395	4.69542	4.73525	4.77099	4.6642	4.70009	4.63956	4.66419	4.70033	4.71277	4.71392
1-methyladenosine	HILIC-pos	4.4119	4.42496	4.56955	4.9971	4.7222	4.33524	4.15118	4.26995	4.45076	4.66037	4.39885	4.64669	4.19135	4.40144	4.36152	4.04845	4.6917	3.9682	4.4178	3.90366	4.40595	4.20176	4.79038	4.27208	4.93506	4.82204	5.10931	4.65837	4.82305	4.22324	4.74715	4.7468	4.8354	4.48336
1-methylguanine	HILIC-pos	3.43585	3.63067	3.84105	3.88865	4.00115	3.43032	3.29984	3.29853	3.51756	3.67118	3.41361	3.93753	3.1618	3.4251	3.60286	3.17633	3.85157	3.25958	3.64739	3.12258	3.59789	3.26406	3.86245	3.25466	3.66569	3.95737	4.21717	3.75818	3.56696	3.23516	3.82146	3.64022	3.66121	3.59561
1-methylguanosine	HILIC-pos	4.35277	4.44354	4.53871	4.69603	4.81658	4.21287	3.74983	4.01488	4.3678	4.39766	4.09323	4.66317	3.77594	4.22543	4.12764	3.60854	4.49625	3.85525	4.47324	3.35827	4.5083	3.94288	4.69054	4.07682	4.61941	4.79182	5.26886	4.64544	4.70139	4.03534	4.75893	4.5907	4.46716	4.43877
1-methylhistamine	HILIC-pos	3.11984	3.45437	3.68301	4.40234	3.40559	2.93327	3.90396	3.71472	2.84083	2.74166	3.51292	4.03537	2.91229	3.59661	3.61742	3.17931	4.3385	3.48718	3.63274	2.56948	2.71489	3.21474	4.53044	3.71134	2.44218	4.29847	3.48136	4.02809	2.91329	3.60998	3.12481	4.48056	4.20356	5.05982
1-methylnicotinamide	HILIC-pos	4.26704	4.75622	4.92394	4.24021	4.3332	4.43833	4.12537	4.27427	4.40414	4.02714	4.28603	4.16898	4.20056	4.54617	4.52817	4.02582	4.25919	4.05899	4.1345	3.84296	3.7848	4.17981	4.99332	4.57771	4.00291	4.96552	4.6603	4.64327	4.76328	4.08122	3.80764	5.16537	4.03018	5.09967
2-aminoisobutyric acid	HILIC-pos	6.0407	6.33423	7.02805	7.3244	5.75729	6.21543	6.85196	6.33932	6.3235	6.72731	6.40057	6.72789	6.21947	6.50418	6.07068	6.50427	6.88755	6.05655	6.58313	6.05934	6.21818	6.11879	6.86069	6.54459	6.57031	6.83893	6.25917	6.81558	7.22342	6.16336	6.58394	6.36724	6.75222	6.63601
2-aminooctanate	HILIC-pos	4.95119	1.76106e-07	5.07797	5.27266	5.17629	5.30977	5.49248	5.00825	4.90693	1.76106e-07	1.76106e-07	5.3599	1.76106e-07	5.25114	5.44925	1.76106e-07	5.27925	4.91922	5.47375	4.90155	5.15992	1.76106e-07	5.01748	5.11977	5.34936	5.68271	5.14867	4.97099	5.22727	5.03309	5.4288	5.16287	4.93109	5.50114
2'-deoxyadenosine	HILIC-pos	4.08631	1.76106e-07	5.0493	1.76106e-07	5.22972	1.76106e-07	4.83901	1.76106e-07	1.76106e-07	1.76106e-07	1.76106e-07	1.76106e-07	1.76106e-07	1.76106e-07	1.76106e-07	1.76106e-07	4.07499	1.76106e-07	5.34313	1.76106e-07	4.77156	1.76106e-07	4.8963	1.76106e-07	5.58919	4.60813	5.16555	1.76106e-07	4.85169	1.76106e-07	4.45098	4.90602	4.8011	4.18051
2'-deoxycytidine	HILIC-pos	4.70457	5.31508	1.76106e-07	1.76106e-07	1.76106e-07	5.07813	1.76106e-07	1.76106e-07	5.55018	5.43613	1.76106e-07	1.76106e-07	4.90799	5.69654	5.3679	4.99437	1.76106e-07	5.36648	5.6721	5.08758	5.08771	1.76106e-07	1.76106e-07	4.42814	1.76106e-07	1.76106e-07	6.43585	1.76106e-07	6.41785	1.76106e-07	1.76106e-07	1.76106e-07	1.76106e-07	1.76106e-07
2-methylguanosine	HILIC-pos	3.67126	3.78562	4.18187	4.28025	4.40558	3.57737	3.19527	3.32859	3.75703	3.95219	3.18623	4.06642	2.76138	3.37847	3.66265	2.65826	4.13986	3.00176	3.93473	1.94602	3.98787	3.14446	4.28544	3.12939	4.04267	4.35499	4.68936	4.16494	4.12241	3.05097	4.20559	3.89537	4.10424	3.89312
3-(N-acetyl-L-cystein-S-yl) acetaminophen	HILIC-pos	3.36879	1.76106e-07	1.76106e-07	1.76106e-07	1.76106e-07	1.76106e-07	1.76106e-07	1.76106e-07	1.76106e-07	1.76106e-07	3.4378	4.34231	1.76106e-07	1.76106e-07	1.76106e-07	1.76106e-07	2.28143	1.76106e-07	1.76106e-07	1.77374	3.1295	1.76106e-07	1.55101	1.76106e-07	1.76106e-07	1.76106e-07	1.76106e-07	1.97708	1.76106e-07	3.00781	3.83644	1.76106e-07	2.34728	1.76106e-07
3-methylhistamine	HILIC-pos	5.38719	5.03587	5.04327	1.76106e-07	5.09741	4.74195	5.98706	5.91089	5.3716	5.6736	5.5233	5.83324	5.24693	5.7345	6.18516	5.23036	5.97493	5.38336	5.26834	4.72818	5.0167	5.32465	6.30199	6.13926	4.37129	5.65095	5.04926	6.07828	5.01491	6.34532	4.91316	6.44454	6.05735	6.03471
3-methylhistidine	HILIC-pos	4.61349	4.3328	4.73225	4.31533	4.14855	4.08616	4.34971	4.14358	4.67088	5.23706	4.51468	5.19444	3.43053	5.00635	5.4781	3.82089	4.44639	3.63604	4.10051	3.81182	4.63365	3.77206	4.44688	3.74726	4.35055	4.85852	4.17564	3.53324	4.80957	4.24705	4.59384	4.40783	4.86481	5.44293
4-acetamidobutanoate	HILIC-pos	3.2732	3.50304	3.45622	4.30843	2.83144	3.10869	3.35585	2.85194	3.26822	3.0491	2.84052	3.48729	2.54583	2.81357	3.34785	2.54655	3.12217	2.62671	3.09193	2.52101	3.16047	2.75016	3.44385	2.77902	2.84848	3.72481	3.3708	3.15892	3.32927	4.15476	4.08749	3.87697	3.35798	4.08943
4-guanidinobutanoic acid	HILIC-pos	3.51762	4.0019	3.9211	3.99812	3.16211	3.53128	4.48113	3.19239	3.78913	3.97732	3.53824	3.49267	3.06984	3.26931	3.02555	2.85091	2.86463	3.30274	3.39136	3.16627	3.01994	3.56418	4.00346	3.10526	3.04901	3.39474	3.21419	3.19227	3.51936	3.19719	3.28377	3.09478	3.09383	3.24542
4-hydroxyhippurate	HILIC-pos	2.55028	3.33625	3.04719	3.26359	2.52005	3.10248	3.30152	1.94083	3.27283	2.97038	2.83472	3.68918	2.24015	2.57189	2.68684	2.14509	3.45701	2.83896	3.25961	1.86979	2.94077	1.76233	3.48301	2.58473	2.97308	3.07676	2.92581	3.04069	3.41881	2.79134	3.1767	2.99473	2.84124	3.5437
5-hydroxylysine	HILIC-pos	4.96147	5.37384	5.81554	5.49517	5.57418	4.88001	5.74855	5.3507	5.33231	5.67517	5.04176	5.79215	5.07459	4.86986	5.3334	4.52941	5.51004	1.76106e-07	5.73753	1.76106e-07	5.32223	4.92596	6.06468	5.20601	5.72802	5.99741	5.98055	5.99782	5.7754	5.5329	5.776	5.75254	6.14783	5.95284
5-hydroxytryptophan	HILIC-pos	1.76106e-07	4.99043	5.17736	5.33924	1.76106e-07	1.76106e-07	4.91502	4.4972	1.76106e-07	5.28879	1.76106e-07	5.13046	1.76106e-07	1.76106e-07	4.60415	1.76106e-07	4.32981	1.76106e-07	5.32458	1.76106e-07	1.76106e-07	1.76106e-07	4.9373	4.42816	4.48209	5.27875	1.76106e-07	4.75311	5.81705	4.92892	4.73241	4.9062	5.19209	1.76106e-07
5-hydroxytryptophol	HILIC-pos	6.03223	7.06052	6.82994	6.67316	6.5077	6.33388	6.84089	6.01409	6.52884	6.07634	6.36164	6.69084	6.51051	6.81061	6.17205	6.63907	7.0653	6.24348	6.80819	5.54187	6.37448	5.64781	6.44685	5.96294	6.12267	6.78289	6.31018	5.95895	7.12771	5.69383	6.89678	6.13807	6.18658	7.1213
6,8-dihydroxypurine	HILIC-pos	4.4453	4.6351	4.88133	4.65817	4.67564	4.41964	4.08086	4.43151	4.73764	5.04261	4.26014	5.05153	3.8103	4.1402	4.19784	4.29195	5.00911	4.6682	5.17972	3.13069	4.88901	4.57209	5.08039	4.56366	5.05703	5.10665	5.57043	5.11936	4.1635	3.9613	5.27232	4.91736	4.56489	4.4212
7-Methylguanine	HILIC-pos	4.01227	4.33637	4.31003	4.63132	4.21455	4.11826	4.0629	3.79063	4.21957	4.20736	4.04651	4.29703	3.71748	4.04106	4.18063	3.67575	4.08027	3.82884	4.08219	3.52365	3.96405	3.82433	4.22844	3.9482	4.24842	4.3445	4.6263	4.17514	4.36185	3.84161	4.24349	4.25135	3.77875	4.14717
7-methylxanthine	HILIC-pos	1.77601	2.56539	2.46317	3.82685	2.25462	3.1895	3.32796	1.95054	2.53634	2.42973	3.318	3.40329	2.43127	2.90783	3.20398	1.99064	2.55489	1.94694	2.66719	1.97393	2.32123	2.74947	3.11847	2.76394	2.79172	2.77802	2.94782	1.63124	2.25146	2.27033	2.94674	2.6247	2.2115	3.2144
acetaminophen	HILIC-pos	4.36748	4.29716	4.38017	4.56705	3.81401	3.77746	4.11967	3.54423	3.79627	4.12921	4.72711	5.15983	3.79804	4.09868	3.73628	3.87316	4.72817	3.63582	4.62303	5.33987	5.86019	3.51291	4.19095	3.732	3.9488	4.60584	4.24508	3.98944	5.0822	4.99734	5.42302	3.85136	5.08976	4.32284
acetaminophen glucuronide	HILIC-pos	4.75402	1.76106e-07	1.76106e-07	1.76106e-07	1.76106e-07	1.76106e-07	1.76106e-07	3.09385	1.76106e-07	1.76106e-07	4.45891	4.48018	1.76106e-07	1.76106e-07	1.76106e-07	3.16896	2.62728	1.76106e-07	1.76106e-07	4.38425	4.50882	2.08463	1.76106e-07	2.28824	1.76106e-07	1.76106e-07	1.76106e-07	1.76106e-07	1.76106e-07	4.64183	4.57188	1.76106e-07	1.76106e-07	1.76106e-07
acetyl-galactosamine	HILIC-pos	4.2602	4.26002	4.21661	4.54211	4.21528	4.1832	3.80638	3.95091	4.63604	5.07483	4.53467	4.70756	4.35887	4.62912	3.82029	4.16967	4.6813	4.35524	4.6824	4.17413	4.69711	4.56626	4.54487	4.54141	4.55243	4.67466	5.05897	4.55813	4.77164	4.47863	4.68882	4.64895	4.43061	4.56201
adenosine	HILIC-pos	4.696	5.12637	5.87319	5.88299	5.41746	4.4928	5.48588	4.43376	4.41076	5.69037	4.57356	5.32171	4.50522	4.55899	4.96067	4.64251	5.62782	4.56017	5.88832	4.33219	5.76262	4.25893	5.39626	4.24122	6.29967	5.59999	5.38876	4.96789	6.16222	4.18263	5.61755	4.4927	5.21507	6.00602
ADMA	HILIC-pos	7.45677	7.89566	8.75569	8.46103	8.22255	7.56517	8.68115	7.70667	7.48915	8.43024	7.47745	8.91047	7.37737	7.51101	7.55651	7.44712	8.68427	7.19407	8.72079	6.9047	8.20247	7.26335	8.93392	7.61043	8.72904	9.02791	8.7062	8.63387	9.15545	7.53329	8.40372	8.74129	9.10315	8.50443
agmatine	HILIC-pos	5.46748	5.57737	5.4396	5.7294	5.48373	5.4337	5.59841	5.54635	5.56278	5.68507	5.47632	5.91419	5.58476	5.3293	5.15898	5.12347	5.41093	5.0999	5.59235	5.07456	5.3333	5.37128	5.78492	5.59022	5.7301	5.89004	5.91082	5.59421	6.04135	5.50209	6.01161	5.88029	5.84079	5.7932
ala-ala	HILIC-pos	5.26853	5.64015	6.9896	6.27598	7.04004	5.53086	7.03318	5.95233	5.76467	6.63719	5.36932	7.44909	5.11238	5.10171	5.25301	5.36075	6.94504	5.32331	6.63407	5.32566	6.84909	5.18831	7.0006	5.22328	6.47886	7.73031	6.67723	6.34726	7.69641	4.55899	6.27772	6.1603	6.74801	6.29751
alanine	HILIC-pos	4.20131	4.65908	5.4824	5.36973	4.91534	4.31043	5.01303	4.34978	4.24592	4.99273	4.20198	5.1846	4.05083	4.17198	4.71031	3.95826	4.91358	3.90539	5.24553	3.58159	4.85844	3.85954	5.27952	4.25332	5.18178	5.43806	5.08367	4.95593	5.55494	4.2184	5.03939	5.06432	5.42061	5.15826
allantoin	HILIC-pos	3.59715	3.75211	2.74362	3.07802	2.19449	3.44528	2.74681	2.94464	4.12414	3.61822	3.63961	2.44293	3.49287	3.70611	2.97661	3.56274	1.90109	3.62626	3.08672	3.21148	1.30615	3.39734	2.81786	3.51204	1.8024	1.9823	3.07667	1.72091	1.76171	4.40549	4.19401	3.35289	3.2386	4.05273
alpha-glycerophosphocholine	HILIC-pos	5.66774	6.20409	5.84545	5.76298	5.69803	5.7762	6.247	5.39204	5.8286	6.35456	5.81966	6.03255	5.74246	6.15889	6.25565	5.56897	5.93985	5.31435	5.79568	5.03299	6.40736	5.15189	6.21057	5.54466	6.10328	5.56509	5.71636	6.28531	7.53159	5.30985	7.07273	5.96487	6.42707	5.2314
anserine	HILIC-pos	2.12212	1.76106e-07	3.10965	3.28877	2.90485	2.23465	2.97935	2.83712	2.51824	3.38242	2.98998	4.26148	1.76106e-07	3.89437	2.21816	2.61347	3.92765	1.76106e-07	2.55979	1.66806	3.60393	2.82961	3.60743	1.76106e-07	2.46717	4.45056	3.09143	0.286931	4.47967	2.65452	3.04429	3.51226	4.45739	4.49687
arginine	HILIC-pos	6.12084	6.43848	6.23194	6.57973	6.25528	6.261	6.20049	6.30684	6.0889	6.35594	6.13205	6.72323	6.06063	6.13399	5.31519	5.89561	6.09345	5.90598	6.26843	5.52814	6.04565	5.75395	6.31134	6.10154	6.20926	6.70272	6.69361	5.97833	6.99198	6.45285	6.53403	6.60189	6.67295	6.44612
argininosuccinate	HILIC-pos	1.76106e-07	4.77835	1.76106e-07	5.3948	1.76106e-07	4.59335	1.76106e-07	4.64304	1.76106e-07	5.86351	1.76106e-07	1.76106e-07	4.32184	4.5166	1.76106e-07	1.76106e-07	1.76106e-07	1.76106e-07	5.09922	1.76106e-07	1.76106e-07	1.76106e-07	5.39279	1.76106e-07	4.5127	5.9415	5.887	4.26922	6.57089	5.0696	5.67306	5.93672	6.09089	5.31387
asparagine	HILIC-pos	3.99355	4.47708	5.35191	5.204	4.90088	4.16476	4.99135	4.26944	3.94744	4.9783	4.01499	5.37527	3.8794	4.12182	4.29396	3.92637	5.17106	3.82964	5.20076	3.58206	4.91881	3.72961	5.4469	4.11014	5.30695	5.66507	5.21886	5.07063	5.82423	4.01919	5.02627	5.22693	5.48791	5.04458
aspartate	HILIC-pos	6.8013	7.48654	7.70959	7.70627	7.60927	7.14254	7.58966	7.29203	6.98516	7.54638	7.12541	7.75989	6.82558	7.14455	6.59069	6.97752	7.52429	6.97022	7.97172	6.6237	7.20669	6.95132	8.00058	7.13767	7.61984	8.29783	7.91138	7.94691	8.36105	7.26994	8.21698	8.00617	7.84074	8.0788
atenolol	HILIC-pos	5.46762	2.56751	1.76106e-07	1.76106e-07	1.76106e-07	1.76106e-07	1.76106e-07	1.98512	5.86548	5.64523	2.81692	1.76106e-07	1.76106e-07	1.76106e-07	1.76106e-07	1.76106e-07	1.76106e-07	1.76106e-07	1.76106e-07	1.76106e-07	1.76106e-07	0.0126393	1.76106e-07	0.0412811	1.76106e-07	1.76106e-07	1.76106e-07	1.76106e-07	1.76106e-07	1.76106e-07	1.76106e-07	1.76106e-07	1.76106e-07	1.76106e-07
beta-alanine	HILIC-pos	6.32481	6.49417	7.34198	7.40271	6.92778	6.26952	6.90368	6.2344	6.50625	6.88831	6.27893	7.05375	6.01895	6.36928	6.90973	6.1829	7.07723	6.01372	6.95245	5.82053	6.97478	5.91332	7.28037	6.10947	1.76106e-07	7.78757	7.57744	6.74313	7.31579	6.36717	7.02519	7.28427	1.76106e-07	7.48788
beta-guanidinopropionic acid	HILIC-pos	6.02301	6.19572	7.77332	6.53842	6.09447	6.46446	7.5655	5.7274	5.95467	6.53109	6.74899	7.72183	5.19767	5.80161	5.48268	5.66205	6.51455	5.80335	6.76545	5.50809	6.85574	6.15497	7.3245	5.58988	5.86288	7.06484	6.68697	6.44405	8.04164	6.0875	6.98937	6.53679	6.55356	7.67413
betaine	HILIC-pos	5.85619	6.18366	6.96081	6.82636	6.47681	5.93063	6.39392	5.81529	5.88678	6.31453	5.92569	5.97168	5.67441	5.99686	6.58662	5.70263	5.80192	5.78867	6.70136	5.69823	6.64333	5.73059	6.85274	5.73556	6.07535	6.74814	6.37429	6.64134	7.33271	5.93641	6.7529	6.62562	6.38388	6.41746
biliverdin	HILIC-pos	4.81804	5.96662	5.8704	6.70814	5.54686	1.76106e-07	4.82379	1.76106e-07	1.76106e-07	5.70087	2.25841	6.69966	1.76106e-07	1.76106e-07	4.41078	1.76106e-07	6.51109	1.76106e-07	6.25991	3.69255	5.79517	1.76106e-07	5.56457	1.76106e-07	5.52296	6.2798	5.78642	5.45932	7.03802	1.76106e-07	5.11074	5.33369	5.40789	4.71438
biopterin	HILIC-pos	5.04191	4.85297	1.76106e-07	5.11988	5.62686	1.76106e-07	1.76106e-07	4.37494	4.64222	4.0121	5.37261	1.76106e-07	4.67953	6.09038	5.14191	5.03792	4.53274	1.76106e-07	1.76106e-07	1.76106e-07	1.76106e-07	4.66324	1.76106e-07	4.73097	5.22178	4.94227	1.76106e-07	1.76106e-07	6.16817	4.61056	6.01275	5.39256	1.76106e-07	5.50638
butyrobetaine	HILIC-pos	4.68899	4.97541	5.91977	5.57935	5.03015	4.61642	5.39981	4.58363	4.7875	4.98251	4.77695	5.23912	4.40224	4.78051	5.11331	4.42922	4.97115	4.61424	5.54053	4.21484	5.52336	4.48767	5.74447	4.4923	5.23415	5.51666	5.20166	5.10575	6.13343	4.57562	5.11648	5.59397	5.37405	5.42745
caffeine	HILIC-pos	3.47131	3.56171	3.5143	5.52238	3.5062	4.78989	5.03	3.27997	3.79467	3.92677	3.68322	4.03504	3.38603	4.15863	4.38891	3.59419	3.87325	3.65719	4.24896	3.48336	3.62563	4.87622	5.20677	4.22596	4.59955	4.47124	4.29343	3.2482	3.66776	3.68465	4.33631	3.97883	3.76311	5.08156
carnitine	HILIC-pos	6.34254	6.57528	7.3262	6.91147	6.83017	6.19823	6.93286	5.97054	6.40033	6.70426	6.29715	7.19013	6.13826	6.33203	6.57219	5.90356	7.06531	6.24733	7.08229	5.86547	7.07213	6.25109	7.1905	6.19307	6.90465	7.12669	6.69721	6.82556	7.40158	6.04508	6.62566	6.90649	6.98475	6.85295
C2 carnitine	HILIC-pos	6.42092	6.67507	6.80011	5.75748	6.38706	6.46283	6.83179	6.32006	6.44438	6.3584	6.48596	6.99844	6.00543	6.52314	6.5291	6.32128	7.00275	6.24771	6.52516	5.98025	6.41939	6.18525	6.85547	6.2899	6.43271	6.33672	5.49469	6.15286	7.29299	6.20899	5.2126	6.92286	6.54581	6.0606
C3 carnitine	HILIC-pos	4.86377	4.84129	5.42295	4.96663	5.2876	4.53476	4.91265	4.47093	4.76266	5.03314	4.77873	5.53456	4.66613	4.60524	4.64309	4.55759	5.3382	4.41048	5.01397	4.10963	5.12565	4.43558	5.30722	4.4955	4.88212	5.42589	4.48156	5.00462	6.17039	4.59099	4.82086	5.13132	5.22329	5.16448
C3-DC carnitine	HILIC-pos	5.11632	5.29017	6.70923	6.05697	5.41497	4.72545	5.72991	4.63593	5.14367	5.78386	4.9646	6.29356	1.76106e-07	5.1396	5.38006	1.76106e-07	5.80575	1.76106e-07	6.23824	1.76106e-07	6.0902	1.76106e-07	6.0022	4.67054	5.58149	5.9741	5.55825	6.01106	6.88376	4.66229	5.38602	5.86031	5.9035	6.00901
C3-DC-CH3 carnitine	HILIC-pos	3.81998	3.95678	3.78721	3.91827	3.65262	3.5926	3.44262	3.33093	3.61122	3.06098	3.58594	4.50962	3.37823	3.68363	3.51792	3.33811	3.79472	3.3656	3.51541	2.93069	2.59895	3.2219	3.3718	3.51893	2.51638	3.35587	2.59024	2.93898	5.32479	3.05456	2.74124	3.02008	3.10041	3.88777
C4 carnitine	HILIC-pos	5.03167	5.48325	6.10681	4.80485	5.0125	5.60391	5.15449	4.87944	5.21704	5.1221	5.15944	6.03363	4.73371	5.30378	5.01467	5.19353	5.88872	4.79757	5.65328	4.8165	5.58574	4.87129	5.91136	5.0643	5.6684	5.50796	4.83929	5.29557	6.45512	4.86055	4.59851	5.95773	5.7157	4.65491
C4-OH carnitine	HILIC-pos	4.86375	5.43439	6.2527	5.35898	5.74569	5.27815	6.21827	5.26996	4.98515	5.58492	5.13127	5.60002	4.67214	5.16564	5.36623	5.36184	6.22337	4.70127	6.21266	4.83044	6.24554	4.62981	6.24334	5.11892	6.2814	6.46024	5.70929	5.81739	6.18694	4.84096	5.35691	6.19214	5.98447	5.77623
C5 carnitine	HILIC-pos	4.7339	4.77902	4.94927	4.11032	4.48651	4.18075	3.98966	4.25629	4.88104	4.76893	4.48899	5.04349	4.38566	4.36416	4.4838	4.08342	4.798	4.15508	4.515	3.7622	4.95751	4.2931	4.92311	4.34115	4.50855	4.64829	3.52936	4.44621	5.51862	4.39443	4.35895	4.68787	4.24278	4.1502
C5:1 carnitine	HILIC-pos	3.37241	3.37745	4.22178	3.29222	3.3766	3.10298	3.42522	2.99366	3.41644	3.94703	3.17986	3.88824	3.02705	3.23476	3.2937	2.97903	3.31288	3.06066	4.14627	2.86357	4.00688	3.04107	3.81984	3.13249	3.15326	3.95887	3.0145	3.01024	4.41279	3.05008	3.06719	3.65477	3.31537	3.31949
C5-DC carnitine	HILIC-pos	2.85919	3.34391	3.73181	3.1319	1.76106e-07	2.58436	3.3472	2.37304	2.86833	2.70737	2.88536	3.02923	2.30431	2.96679	3.34042	1.33708	2.95786	2.68985	2.67572	2.14785	3.29124	2.34301	3.16265	2.62119	2.98443	3.38001	3.12668	3.24888	2.64561	2.95002	2.56183	3.29102	4.0826	3.18523
C6 carnitine	HILIC-pos	4.10368	4.52047	4.53048	3.50246	4.72364	5.35033	4.07001	4.15609	4.19729	3.98649	4.3186	4.63908	3.85868	4.3842	3.91703	5.13864	4.65869	3.93702	4.00522	3.93875	4.31241	4.11464	4.45708	4.56527	4.4086	4.28659	3.04859	3.75908	4.21352	4.08014	2.89454	4.70097	4.48419	3.42535
C7 carnitine	HILIC-pos	5.52538	5.64617	5.43155	4.923	5.51364	5.42489	5.24199	4.99901	5.61641	5.07568	5.52425	5.77619	5.17448	5.5197	5.39457	5.35211	5.59008	5.27222	5.18839	5.36452	5.25478	5.42233	5.17651	5.38027	5.36191	5.46041	4.99449	1.76106e-07	6.18628	5.44328	4.84438	5.52323	1.76106e-07	5.1072
C8 carnitine	HILIC-pos	3.4819	3.72078	3.58384	1.76106e-07	3.78519	4.99849	2.38543	3.9297	3.50904	2.81319	3.89415	2.8768	2.15541	3.46797	3.546	4.99728	2.72371	3.56867	2.78209	3.16589	3.38194	4.06414	3.28673	4.2468	3.49529	3.10147	1.76106e-07	1.81531	2.56602	3.2158	1.76106e-07	2.97565	1.74501	1.76106e-07
C9 carnitine	HILIC-pos	4.50328	5.10093	1.76106e-07	4.37127	1.76106e-07	1.76106e-07	1.76106e-07	1.76106e-07	4.74746	1.76106e-07	4.72616	1.76106e-07	1.76106e-07	5.01434	5.51277	1.76106e-07	1.76106e-07	4.89526	4.55397	1.76106e-07	4.40302	1.76106e-07	1.76106e-07	4.62674	1.76106e-07	1.76106e-07	1.76106e-07	1.76106e-07	5.24848	4.58003	1.76106e-07	1.76106e-07	1.76106e-07	1.76106e-07
C10 carnitine	HILIC-pos	3.67988	3.9326	3.80828	2.51291	3.78946	3.63948	2.36118	2.77004	3.67292	2.73502	3.59358	2.71334	2.49646	3.35486	3.84164	3.397	2.56185	3.3813	2.65584	3.03589	3.21844	3.01082	3.09969	3.25831	3.28388	3.00168	1.76106e-07	2.34842	3.02144	3.05801	1.76106e-07	2.15643	1.59756	1.76106e-07
C12 carnitine	HILIC-pos	3.84231	4.13501	4.49007	3.4257	4.6777	3.93511	2.39217	3.3306	3.73616	3.37845	3.95908	4.1607	3.23815	3.9299	4.17099	3.62174	3.55552	3.49029	3.79855	3.28174	3.92031	3.22205	3.90671	3.54425	4.07807	3.97118	1.62916	3.28766	3.98426	3.45222	1.57669	3.24861	2.75772	2.77229
C12:1 carnitine	HILIC-pos	3.37658	3.76344	4.24243	1.76106e-07	3.83871	3.29801	1.76106e-07	2.45895	3.2811	1.76106e-07	3.56347	2.74477	2.72276	3.26364	3.81381	2.5879	1.76106e-07	3.12164	2.86017	2.7754	2.72934	2.40437	3.34525	2.97251	3.3358	2.75467	1.76106e-07	1.5305	3.15187	2.86598	1.76106e-07	1.76106e-07	1.76106e-07	1.76106e-07
C14 carnitine	HILIC-pos	4.28715	4.73286	5.49347	4.47163	5.02873	4.13636	3.794	4.09135	4.15128	4.26533	4.52807	5.21121	3.96309	4.645	4.62539	4.13797	4.59312	3.91198	4.90642	3.98958	4.54435	3.91224	5.20405	4.02892	4.91412	4.92107	3.59329	4.49624	4.53896	4.32117	3.71482	4.33153	4.34048	4.08896
C14:1 carnitine	HILIC-pos	3.8765	4.4798	5.43063	4.25972	4.87584	3.77832	3.6095	3.49506	3.82389	3.81734	4.14272	4.32101	3.32744	4.11405	4.42137	3.6461	3.73975	3.51697	4.42657	3.50513	3.98184	3.52756	4.78916	3.6281	4.71302	4.68413	2.18889	4.23093	4.31972	3.76239	3.00409	3.69803	4.07088	3.3377
C14:2 carnitine	HILIC-pos	3.65286	4.07102	5.06403	4.09047	4.51742	3.71504	3.66621	3.0559	3.45621	3.26185	3.83884	3.7852	2.93721	3.69516	3.93405	3.22505	3.29838	3.3174	4.175	2.92482	3.39378	3.2024	4.44783	3.42867	4.46447	4.56634	1.76106e-07	3.51136	4.22272	3.38348	2.82879	3.40729	4.02185	3.07478
C16 carnitine	HILIC-pos	5.04128	5.43526	5.59939	4.65473	5.46612	4.78748	4.03255	4.77194	5.03763	4.65129	5.27381	5.59502	4.7939	5.33127	5.16369	4.95021	5.10393	4.69203	5.17242	4.69487	4.77852	4.82084	5.28275	4.7687	5.25197	4.98706	4.27372	5.0416	5.12062	5.08935	4.11879	4.87258	4.31069	4.40733
C16-OH carnitine	HILIC-pos	5.74459	6.45972	6.81806	6.0094	6.66313	5.86943	5.91477	5.41256	5.62883	6.37671	6.14489	6.38515	5.53566	6.08198	6.58612	5.93378	5.95183	5.56044	6.80838	5.06058	6.27048	5.47279	7.23825	5.60204	6.26306	6.5972	5.66814	6.07234	6.25363	5.49773	5.46982	6.44761	6.00684	6.15079
C18 carnitine	HILIC-pos	4.76483	5.17437	5.16284	4.22861	5.21926	4.81201	3.79225	4.68456	4.97606	4.64872	4.94768	6.23778	4.62451	5.24919	4.96871	4.87447	5.79273	4.6319	4.86758	4.39708	4.65386	4.61021	5.08195	4.66474	4.93626	4.59652	4.49042	4.65651	5.17475	4.94321	4.09114	5.05418	4.42416	4.13009
C18:1 carnitine	HILIC-pos	4.89062	5.39915	5.91727	4.65067	5.64365	4.73261	4.22773	4.66729	5.15853	4.82146	5.19964	5.33743	4.66466	5.23736	5.06449	4.96037	5.00341	4.65762	5.09511	4.72998	4.98453	4.75209	5.27295	4.60623	5.37398	5.18248	4.24225	5.11717	5.60256	5.09024	3.98377	4.74767	4.46616	4.20222
C18:1-OH carnitine	HILIC-pos	5.72392	6.70163	7.16563	5.96611	6.71967	5.79793	6.17178	5.49563	5.80575	6.53781	6.18763	6.39729	5.42105	6.18489	6.56284	5.60134	6.21792	5.48222	6.9283	5.14324	6.59677	5.51678	7.34392	5.56252	6.55174	6.73659	5.72806	6.30478	6.78029	5.64674	5.35794	6.5403	6.00103	6.19855
C18:2 carnitine	HILIC-pos	4.5107	4.80829	5.88489	4.75697	5.45037	4.35607	4.02131	4.10286	4.52747	4.52111	4.72675	4.56252	4.07038	4.65441	4.6228	4.50275	4.35835	4.20061	5.11065	4.11939	5.05053	4.21704	5.24384	4.18232	5.18384	5.3156	3.53934	4.67177	5.48568	4.53322	3.86981	4.40169	4.27615	3.85033
C20 carnitine	HILIC-pos	3.7539	4.51384	4.83339	3.75185	4.5001	4.26426	3.75324	3.99926	4.28241	4.19444	4.14319	6.42592	3.85234	4.59042	4.43444	4.06432	6.28865	3.97595	4.45435	3.52852	4.21637	3.88935	4.54331	4.02292	4.32911	4.22066	4.01359	3.92849	5.00763	4.17874	3.74076	4.83091	4.1382	3.2267
C20:4 carnitine	HILIC-pos	3.76108	3.88348	5.25564	4.33097	4.91063	3.68851	4.06543	3.29149	3.94286	4.23815	3.8959	4.62108	3.2781	4.03452	3.96447	3.74292	4.45307	3.57771	4.62234	3.13686	4.62396	3.63238	4.70401	3.56603	4.52211	4.70545	3.6788	4.3736	5.05142	3.66395	3.41251	4.30405	4.14481	3.31784
C26 carnitine	HILIC-pos	3.16018	3.43879	3.46718	3.33173	3.40671	3.01569	3.01855	3.22313	3.24089	2.90341	3.40875	4.14562	3.29773	3.52326	3.60208	3.30599	4.23456	2.82056	3.31996	2.2274	2.03881	2.80945	3.60569	3.14935	2.89809	3.37926	3.30402	3.18404	2.51057	2.774	2.83293	2.4698	3.19089	3.60036
carnosine	HILIC-pos	5.39755	1.76106e-07	6.26017	7.97403	1.76106e-07	5.30981	1.76106e-07	5.95132	5.57766	6.24891	5.67898	6.41858	4.74657	5.76571	1.76106e-07	5.66279	5.98075	5.611	5.75862	5.04828	6.99758	5.2095	6.22051	4.56719	5.52525	7.0724	6.03283	1.76106e-07	7.75522	6.0022	6.84731	7.55993	6.56485	7.28631
C-glycosyltryptophan	HILIC-pos	3.36175	3.66964	3.70923	3.39401	3.1293	3.15653	3.17282	2.9947	3.35339	3.3336	3.31598	3.85621	3.21144	3.29415	3.08505	2.78869	3.2796	3.05467	3.09283	2.89442	3.19566	3.09865	3.36465	3.28606	2.95345	3.44787	3.19187	3.26819	3.64093	3.03286	2.64726	3.62457	2.75108	3.44886
choline	HILIC-pos	6.42421	6.59762	6.66477	6.70174	6.45277	6.37161	6.12581	6.13192	6.4768	6.58013	6.41091	6.8901	6.2616	6.46663	6.3981	6.17318	6.66357	6.15341	6.61818	5.84234	6.64019	6.19664	6.71061	6.30563	6.79724	6.70168	6.80961	6.82415	6.67481	6.34159	6.99592	6.57949	6.56447	6.71549
citrulline	HILIC-pos	3.82397	4.71156	4.64965	4.14568	4.17924	3.55179	3.91978	3.73045	3.56919	3.8888	3.52724	4.29136	3.30631	3.39335	4.01652	3.13411	4.00423	3.45369	4.48775	3.01956	4.04803	3.29816	4.55731	3.54064	4.48043	4.45468	4.47732	4.26834	4.39111	3.81334	4.31814	4.13061	3.9934	4.71448
cortisol	HILIC-pos	5.55665	5.85201	5.53558	5.21705	5.53943	5.37393	5.60331	5.25495	5.40961	5.49301	1.76106e-07	5.69795	5.21717	6.3297	6.01818	1.76106e-07	1.76106e-07	1.76106e-07	5.12832	6.10358	5.87258	5.69447	1.76106e-07	5.3376	5.62872	5.19873	5.78724	5.45797	1.76106e-07	5.3124	5.26169	5.40028	5.32753	6.56462
cortisone	HILIC-pos	3.12021	2.55622	3.41297	1.76106e-07	3.01853	3.23012	3.33287	2.75596	3.34882	3.33727	2.94587	3.448	1.76106e-07	3.20808	3.41128	2.75951	3.2229	1.76106e-07	2.96755	3.23559	3.14334	3.02253	3.00973	2.61484	3.18564	3.43584	3.99253	3.58693	1.76106e-07	1.76106e-07	2.63774	2.7445	3.14528	3.65204
creatine	HILIC-pos	5.97119	6.03874	6.53991	6.60953	6.74038	5.75736	6.23825	5.64811	6.00259	6.05509	5.85915	6.62704	5.64273	5.87256	5.96448	5.73872	6.43639	5.54272	6.47792	5.42818	6.4918	5.53347	6.36637	5.86467	5.9804	6.04205	6.17509	5.86614	7.25909	5.77001	6.13767	6.19144	6.02844	6.5625
creatinine	HILIC-pos	5.74391	6.07531	5.95863	6.08467	5.34285	5.61468	5.67743	5.29264	6.00822	6.10246	5.70428	5.82569	5.40155	5.74565	5.86105	5.3807	5.5044	5.48796	5.85008	5.23794	5.70254	5.42217	5.77683	5.58533	5.72706	5.69846	5.59745	5.56453	6.15879	5.65256	5.82097	5.53538	5.22292	6.00261
cyclohexylamine	HILIC-pos	3.63683	3.51796	3.45275	3.37567	3.45125	3.552	3.51038	3.48911	3.44248	3.44182	3.5413	3.48819	3.54656	3.55299	3.57059	3.57714	3.54164	3.53425	3.47837	3.6067	3.48571	3.58369	3.5299	3.63923	3.55927	3.58687	3.65694	3.66838	3.61473	3.64693	3.57596	3.67964	3.6484	3.61725
cys-gly	HILIC-pos	4.43826	6.15172	7.42329	4.87674	6.49981	1.76106e-07	6.71081	4.77796	4.24851	5.51321	5.00989	7.19677	4.05737	5.15779	5.77071	5.10588	7.07669	5.21075	6.85356	4.94283	6.70212	4.24071	6.80535	4.72082	7.35445	7.13461	7.10215	5.98326	4.85897	4.21787	6.82837	5.96031	6.23618	6.43911
cystine	HILIC-pos	6.23166	6.24944	6.69298	7.89039	5.98355	6.72981	6.57665	6.43383	6.29075	6.91457	6.29013	6.94663	6.07409	6.30269	5.9646	5.98036	6.58225	6.17045	6.37203	5.41318	5.88333	6.28213	6.91153	6.21132	6.56126	7.12935	6.63557	6.08184	7.76375	7.02758	7.06298	6.64246	6.91379	8.02751
cytidine	HILIC-pos	5.80603	6.60111	6.93938	7.05301	5.9235	5.90159	6.721	5.73105	6.03787	6.82677	5.67981	6.47357	5.47424	6.49688	6.37015	6.23593	6.30313	6.63932	8.08906	5.82361	6.47022	5.52053	5.97403	5.58672	6.77285	7.35201	7.87539	5.80433	8.10925	5.40897	6.15114	6.49968	6.39585	6.28208
cytosine	HILIC-pos	6.05429	6.81732	7.16363	7.28235	6.20041	6.2009	6.99798	6.04536	6.34221	7.09754	6.06893	6.77408	5.89432	6.79124	6.69341	6.5494	6.61573	6.89846	8.38356	6.12455	6.73144	5.82295	6.29136	5.9276	7.01867	7.57741	8.11038	6.11377	8.30706	5.76185	6.40167	6.74298	6.62157	6.50747
deoxyguanosine	HILIC-pos	5.47546	5.80063	6.37052	1.76106e-07	6.30701	5.18892	5.86215	5.10613	1.76106e-07	6.03678	5.05661	5.88694	4.85018	5.23445	5.03539	4.97504	6.05037	5.03372	6.11891	4.31742	6.0361	4.73836	6.35847	5.51724	1.76106e-07	5.93368	6.42863	6.05284	6.54288	4.74081	5.59978	6.12161	6.05946	6.06684
diacetylspermine	HILIC-pos	2.8651	3.42048	2.76499	4.09782	5.0136	2.11252	1.64786	2.55518	3.81281	3.43652	2.46198	2.20324	3.37526	3.51259	3.77758	2.83613	3.2909	2.93408	3.32277	2.45504	3.56152	1.79692	3.1536	3.38653	3.04984	4.45944	3.95692	3.12805	4.9953	2.58965	3.68976	3.39086	3.07802	4.4571
dimethylglycine	HILIC-pos	3.13456	3.69217	3.61947	3.45705	2.81963	2.82934	3.1086	2.81532	3.20153	2.93131	3.14032	3.63497	2.61338	3.24417	3.65399	2.71745	3.2183	2.87919	3.4168	2.99273	3.49563	2.86755	3.44841	3.00901	3.09517	3.21662	3.52572	3.08759	3.56342	3.3519	3.65806	3.2006	2.6977	3.45168
DMGV	HILIC-pos	5.89799	5.61888	4.91882	5.953	1.76106e-07	5.15153	5.79069	4.6202	5.70452	5.34014	5.3934	5.71985	4.27903	5.39234	5.61092	4.06597	5.50807	4.74811	4.62919	4.32848	4.60771	4.80403	5.67044	4.38235	1.76106e-07	5.31915	5.89739	5.49662	1.76106e-07	5.47808	5.48725	5.22647	5.32951	5.57759
ectoine	HILIC-pos	5.92715	5.6007	5.15813	5.33579	5.5616	5.34122	5.53623	5.28322	5.74565	5.58776	5.87472	6.17481	5.34414	5.55869	5.71117	5.42146	5.55203	5.42636	5.13061	5.16795	5.62241	5.10394	5.71569	4.93516	4.72106	5.89495	5.85944	1.76106e-07	4.69876	5.08927	5.27455	5.70077	5.76676	6.55513
GABA	HILIC-pos	3.25498	3.30253	5.11464	4.10547	3.42278	3.20473	3.71783	3.3131	3.28906	4.6492	3.09246	3.40042	2.98257	3.05759	3.74544	2.96885	3.26094	2.86792	4.75252	2.61726	4.33734	3.09939	4.82905	3.23625	5.04279	4.64779	3.55273	4.88514	3.47187	3.10368	4.63926	4.45487	4.64793	3.42746
gamma-glu-cys	HILIC-pos	1.76106e-07	5.73706	6.51464	6.18313	5.71274	1.76106e-07	5.67483	1.76106e-07	1.76106e-07	5.58327	1.76106e-07	6.5018	1.76106e-07	1.76106e-07	1.76106e-07	1.76106e-07	6.2476	4.81361	5.47214	1.76106e-07	5.43424	1.76106e-07	5.48808	1.76106e-07	6.39983	6.35334	6.26712	5.11785	6.21137	1.76106e-07	6.08548	5.05292	5.36493	6.58716
glutamate	HILIC-pos	5.10621	5.28682	6.1544	6.051	5.34408	5.18345	5.26021	5.05963	5.11059	5.83789	5.16585	5.5826	4.87996	5.11454	5.35323	4.8328	5.51865	4.95852	5.81772	4.53761	5.6519	4.93383	5.79391	5.18703	6.41606	5.82056	6.06228	5.7043	6.10885	5.12143	5.43893	5.91758	5.73282	5.74108
glutamine	HILIC-pos	5.08346	5.73008	6.2778	6.33995	5.9005	5.22947	5.83388	5.20903	5.21142	5.92552	5.23081	6.18478	5.01742	5.26599	5.67777	4.82911	5.92782	4.82945	6.14411	4.85055	5.76951	4.92721	6.20608	5.1922	6.32586	6.47489	6.14443	5.98726	6.52684	6.2346	6.32208	6.27603	6.27057	6.36551
glycine	HILIC-pos	3.3457	3.85221	4.48325	4.78251	3.96807	3.66301	3.97294	3.49676	3.49344	4.1897	3.53283	4.47247	3.19653	3.48211	3.83748	3.29913	4.47729	3.17182	4.12848	3.00108	4.01501	3.34282	4.3642	3.58651	4.2023	4.79661	4.3176	4.16276	4.62403	3.78919	4.47193	4.22582	4.44642	4.71597
glycodeoxycholate/glycochenodeoxycholate	HILIC-pos	1.76106e-07	3.92033	1.59765	4.17146	3.82728	1.95241	1.91344	1.76106e-07	3.35279	3.09466	2.48056	3.11451	1.76106e-07	1.76106e-07	3.54944	1.76106e-07	1.76106e-07	1.76106e-07	2.41155	1.38286	3.76695	1.76106e-07	3.203	2.8702	1.76106e-07	1.76106e-07	1.76106e-07	1.76106e-07	3.24577	3.0573	2.90576	1.76106e-07	1.81992	2.82178
gly-gly	HILIC-pos	5.95976	6.13904	6.64355	6.53274	6.35135	5.97849	6.50669	5.97462	5.72068	6.39775	5.89645	6.80107	5.7475	5.80904	5.73675	5.78694	6.48607	5.81078	6.59018	5.41405	6.41901	5.69038	6.88601	5.90384	6.66847	6.97528	6.623	6.47987	7.13742	5.7665	6.5757	6.59868	7.14364	6.35419
guanidinoacetic acid	HILIC-pos	3.22267	3.76476	5.1131	5.11224	4.63889	3.2433	3.93767	3.34801	3.30614	4.55225	3.22987	4.63258	3.05324	3.20921	4.30455	2.87979	4.43916	2.81461	4.16378	2.7764	3.79259	2.93553	4.59075	3.34343	4.74203	4.39433	3.97779	4.23585	3.53548	3.35691	5.15566	4.54903	4.6981	4.16054
guanine	HILIC-pos	5.97534	6.33667	6.48535	6.4942	6.21353	6.15015	6.04119	5.99122	6.09414	6.18597	6.00101	6.45489	5.91636	6.02418	5.83065	5.86164	6.33013	5.87254	6.35055	5.58131	6.18195	5.7569	6.33036	6.03454	6.37368	6.40358	6.44711	6.29921	5.82243	5.79466	6.32968	6.39215	6.23715	6.23279
guanosine	HILIC-pos	5.69941	6.05137	6.50269	6.45311	5.95011	5.82046	5.91719	5.55083	5.68113	6.17925	5.78324	6.22503	5.60441	5.78456	5.46036	5.4916	6.12587	5.57907	6.33454	5.37603	6.13827	5.55699	6.16201	5.76394	6.35066	6.30152	6.35083	6.10123	6.22188	5.67711	6.10751	6.08798	6.05182	5.90303
hippurate	HILIC-pos	3.46076	4.23399	4.03766	3.77411	3.06303	3.35503	3.72858	3.11513	3.38669	3.62268	2.47288	4.53435	2.02742	2.81942	3.20008	1.80006	4.25144	3.36968	4.21548	1.35243	3.47517	2.74981	4.14296	2.80278	3.34437	3.98403	3.63668	3.26331	4.5602	3.80597	3.70482	3.29844	3.41833	4.17719
histamine	HILIC-pos	3.76445	3.61471	3.56202	4.477	3.41836	3.22263	4.67542	4.53195	3.29017	3.8164	3.96881	4.37261	3.29348	3.38874	4.10353	3.56814	4.70149	3.75239	4.02742	2.94671	3.03874	3.47087	5.30493	4.00356	3.07082	4.20016	3.55429	4.1126	3.51481	4.45254	3.60714	3.62532	4.44903	4.90933
histidine	HILIC-pos	4.46083	5.22606	5.61713	5.75527	5.00322	4.43981	5.22582	4.73587	4.50352	5.28967	4.41788	5.67001	4.33285	4.44715	4.63358	4.30253	5.25742	4.19927	5.5889	3.95563	4.96914	4.14516	5.51032	4.48821	5.45485	5.81117	5.27801	5.16631	6.21683	4.88837	5.38341	5.28631	5.72546	6.02608
homoarginine	HILIC-pos	5.96175	6.75007	7.60725	6.93306	6.68678	6.0527	6.62587	5.6599	6.14444	6.30239	6.11467	6.85635	6.06736	6.16953	6.66532	5.96853	7.32512	6.42491	7.42588	5.92721	7.2048	6.04121	7.0908	6.30668	7.26049	6.75958	6.03769	6.75598	6.49303	6.62971	7.08231	6.53754	6.6883	7.39175
homocysteine	HILIC-pos	1.76106e-07	1.76106e-07	1.76106e-07	4.65479	4.36789	1.76106e-07	1.76106e-07	1.76106e-07	1.76106e-07	1.76106e-07	1.76106e-07	4.80557	1.76106e-07	1.76106e-07	1.76106e-07	1.76106e-07	1.76106e-07	1.76106e-07	4.79321	1.76106e-07	1.76106e-07	1.76106e-07	4.96046	1.76106e-07	1.76106e-07	5.00838	4.83725	4.79051	4.63802	1.76106e-07	4.78162	4.64655	1.76106e-07	1.76106e-07
hydroxyproline	HILIC-pos	3.30578	3.93505	4.9503	4.80772	4.21015	3.21231	3.92225	3.15873	3.62691	4.04413	3.363	4.53094	2.8764	3.43021	3.97756	2.81076	4.28014	2.97707	4.08763	2.93994	4.03751	3.12076	4.39612	3.07481	4.39493	4.87051	4.63072	3.92225	4.28303	3.8895	4.78555	4.44897	3.94665	4.72877
hypotaurine	HILIC-pos	3.24343	3.57351	4.53537	4.71633	3.47589	3.54116	4.23858	2.99046	2.78369	3.65688	3.35604	4.10556	2.12317	3.58035	3.16783	2.85022	4.22989	3.04816	4.25417	2.87889	4.09729	3.04613	4.30933	3.30405	3.80598	4.44252	4.22043	3.93203	4.40257	2.96532	3.70421	3.99597	3.75427	3.99403
hypoxanthine	HILIC-pos	6.89499	7.01493	7.2804	7.25226	6.89816	6.92422	6.98475	6.82125	6.85508	7.09026	6.94058	7.25385	6.87812	6.90975	6.69212	6.79993	7.20483	6.80119	7.23138	6.47346	7.1287	6.66555	7.23707	6.86413	7.27898	7.22169	7.2023	7.15736	7.39606	7.09111	7.25582	7.18061	7.2023	7.18033
imidazoleacetic acid	HILIC-pos	5.33372	6.77625	6.26092	6.91991	5.78601	5.19027	6.13758	5.71523	5.25168	6.36739	5.3727	6.57596	4.90249	5.21527	5.72524	4.8623	6.13992	5.21539	6.56061	5.31938	5.79826	5.26447	6.90319	5.30233	6.03394	6.63377	6.21078	5.98391	6.94023	6.12028	6.51704	5.4096	6.49068	6.81228
inosine	HILIC-pos	6.18055	6.36879	6.75304	6.70323	6.20149	6.27278	6.4233	6.07697	6.10099	6.59892	6.27607	6.55207	6.22965	6.24701	5.95089	6.0654	6.57762	6.19749	6.70997	5.94977	6.65196	6.08899	6.65781	6.27419	6.72158	6.62591	6.594	6.53756	6.84909	6.5861	6.53026	6.45313	6.62018	6.36772
isoleucine	HILIC-pos	7.53879	7.95581	8.35202	8.18695	8.12631	7.62533	8.11716	7.64654	7.64183	8.41148	7.49894	8.572	7.38697	7.56486	7.63657	7.32021	8.21927	7.32596	8.45723	7.00782	8.03581	7.22625	8.61142	7.53935	8.25891	8.66183	8.30963	8.22074	9.13889	8.41328	8.50726	8.39018	8.80268	8.51916
kynurenic acid	HILIC-pos	3.03269	3.47209	3.40851	2.95191	3.21937	2.90817	3.2257	2.93169	3.13658	3.37551	3.19671	2.97089	2.74708	2.81419	3.17273	2.70695	2.78358	2.98262	2.82902	2.85464	3.12885	2.78742	3.0073	2.9054	2.48222	2.62372	3.01555	2.90657	2.98995	3.45374	3.21734	3.35203	3.06089	3.538
L-alpha-glutamyl-L-lysine	HILIC-pos	3.41689	3.89614	3.68648	3.85452	3.64695	3.27636	3.64661	3.70448	3.30532	3.66841	3.37187	3.82316	3.71849	3.73023	3.61385	2.87093	3.42957	3.3154	3.46388	2.98487	3.71043	3.2509	3.79578	3.3163	3.1524	3.94707	3.27421	3.52991	4.14599	3.72319	3.8092	3.64976	4.16345	4.13116
leucine	HILIC-pos	7.98444	8.35368	8.79832	8.77659	8.56947	8.14485	8.65531	8.19568	8.02925	8.89803	7.95602	9.03744	7.84731	7.98984	7.96866	7.83639	8.68482	7.81327	8.91965	7.43889	8.4338	7.68413	9.07524	8.03196	8.74832	9.11587	8.7268	8.63217	9.59189	8.47344	8.80682	8.83533	9.21742	8.8251
leu-gly	HILIC-pos	5.4415	5.7513	6.23422	6.2715	6.56413	5.54536	6.42135	5.75556	5.45913	6.47535	5.46354	6.83488	5.24969	5.30812	4.89475	5.26276	6.04624	5.65213	6.22491	5.55204	6.87966	5.52058	6.31965	5.06802	5.64408	7.12425	6.04713	6.2892	7.68689	4.60842	5.50235	6.08565	6.64919	5.89485
linoleoyl ethanolamide	HILIC-pos	3.58481	3.15399	4.07556	4.07314	5.26556	3.47307	3.84611	3.85198	3.64426	3.9739	3.35179	3.55363	3.33561	3.23534	3.15263	2.9487	3.59652	3.39245	4.11444	3.65858	3.95507	3.66476	4.2143	3.52799	4.11405	3.97175	4.10974	3.83359	4.12199	3.39234	4.50003	3.93764	3.99053	3.99254
lysine	HILIC-pos	5.5551	5.77113	6.34139	5.97637	5.94297	5.4654	6.29717	5.82656	5.44214	6.13147	5.41278	6.49008	5.32524	5.41752	5.56296	5.23322	6.29486	5.12688	6.32446	4.64464	5.87829	5.02503	6.53711	5.67284	6.2697	6.47194	6.23772	6.26692	6.68539	6.11371	6.20634	6.31134	6.69932	6.30515
metformin	HILIC-pos	3.32358	3.3439	3.23082	3.12792	3.22732	3.21209	3.26551	3.36788	5.83956	5.82464	3.40492	3.23794	3.24426	3.15341	3.23572	3.12624	3.09872	3.24368	3.14414	3.31925	3.22085	3.25012	3.05904	3.19275	3.18032	3.0287	3.1119	3.10161	2.9319	3.12862	3.08295	3.0763	3.03094	2.99476
methionine	HILIC-pos	7.20047	7.61574	8.33588	8.0135	7.87391	7.33395	8.03134	7.40252	7.08886	8.12693	7.16338	8.53775	7.05112	7.24588	7.07196	7.0249	8.14073	6.91765	8.29343	6.46267	7.8198	6.82932	8.514	7.24626	8.17056	8.57609	8.17688	8.0363	9.04446	7.74151	8.11428	8.2796	8.64933	8.16469
methionine sulfoxide	HILIC-pos	3.36649	3.91348	3.70262	3.77214	3.72719	3.36589	3.83085	3.57978	4.08876	4.96662	3.53579	4.11166	3.54455	3.52477	3.33261	3.18393	3.9745	3.42959	4.47183	2.89143	3.41868	3.32331	4.04595	3.34493	3.42069	3.91652	4.23026	3.88541	4.0326	3.56411	3.70171	3.93164	3.92189	3.81279
myristoleate	HILIC-pos	4.078	3.74604	4.19999	3.61046	3.77759	4.33501	4.25615	4.18577	4.2395	4.27845	4.51687	4.23082	4.34411	4.26404	4.51428	4.57616	4.24626	4.30363	4.12733	4.24063	4.21242	4.10625	4.16705	4.31412	4.00802	4.29677	4.18683	4.32845	3.82327	4.34371	4.00754	4.34991	4.2875	4.16966
N1-acetylspermidine	HILIC-pos	5.13714	5.50835	5.17394	6.17532	6.37349	4.91412	4.55266	5.02548	5.42098	4.7619	5.01954	5.24615	5.40235	5.56209	5.6187	5.3475	5.50913	5.34717	5.13945	4.91809	5.55236	4.77856	5.29747	5.03779	5.19938	6.1862	5.64914	5.1781	5.81064	5.02083	5.82595	5.84789	5.2127	6.66049
N1-acetylspermine	HILIC-pos	6.30478	6.74408	6.52337	7.07553	7.12454	6.14148	5.95636	6.57085	6.8186	6.52199	6.54086	6.74382	6.46072	6.7166	6.21358	6.52813	7.01563	6.5888	6.36194	6.17336	7.05477	6.09056	6.67282	6.36933	6.55935	7.52631	7.23137	6.88079	7.15435	6.07479	7.14895	6.91465	6.95714	7.59757
N1-Methyl-2-pyridone-5-carboxamide	HILIC-pos	4.97135	5.31028	5.31368	4.36341	4.06103	4.37662	4.40942	4.23412	5.03203	5.00434	4.61777	4.79573	4.53459	4.59641	4.63114	4.24723	4.50266	4.40891	4.82964	4.03318	4.3563	4.27388	4.5535	4.49554	4.60748	4.6796	4.73493	4.83237	4.87929	4.33377	4.65676	4.5632	4.3037	5.86339
N2,N2-dimethylguanosine	HILIC-pos	3.64009	3.91106	4.25178	4.43683	4.31462	3.60813	3.47926	3.12077	3.88514	4.04485	3.51384	4.16999	2.82449	3.55646	3.66185	2.86426	3.85332	3.11609	3.94143	2.28524	4.01119	3.26267	4.24205	3.29182	4.15036	4.47372	4.80603	4.10059	4.40434	3.4103	4.31091	3.80726	3.6888	4.07843
N4-acetylcytidine	HILIC-pos	3.59306	3.88068	3.97609	3.96011	3.4998	3.2098	3.05471	2.72266	3.62591	3.66033	3.48287	3.94516	2.95998	3.46263	3.65846	2.58313	3.32094	2.98512	3.61363	1.71091	3.36587	2.74992	3.55831	3.24859	3.57493	3.90004	4.16845	3.63357	3.9208	3.44705	3.84522	3.55134	3.07085	3.73464
N6,N6-dimethyllysine	HILIC-pos	4.22968	4.43055	5.35262	4.85572	4.96095	4.39322	5.46271	4.66134	4.33194	5.26495	4.26187	5.65362	4.03858	4.1153	4.10049	4.23209	5.49154	3.82831	5.33332	3.56603	4.68231	3.95103	5.52271	4.34096	5.20042	5.57664	5.21542	5.16083	5.47152	4.47603	4.80934	5.47898	5.73581	5.14969
N6,N6,N6-trimethyllysine	HILIC-pos	4.44079	4.55956	5.00315	5.06265	4.60786	4.24734	5.14845	4.40472	4.57455	5.14093	4.37727	5.51836	4.2106	4.38119	4.55753	4.36348	5.46679	4.16637	5.23493	3.70857	4.36946	4.01065	5.50677	4.30904	4.81511	5.38202	5.04281	5.07318	5.50593	4.70587	5.08109	5.07227	5.70696	5.22656
N6-acetyllysine	HILIC-pos	3.49061	3.90683	4.4526	3.68113	4.0737	3.73321	4.59086	3.74675	3.44377	4.25631	3.51205	4.65032	3.35932	3.43285	3.17029	3.5001	4.43859	3.23664	4.34928	2.96999	4.42242	3.12476	4.6818	3.49968	4.28425	4.6375	4.23971	4.21696	4.71837	3.24086	3.7029	4.6522	5.00311	3.97139
N-acetylalanine	HILIC-pos	2.96112	3.16091	3.61141	3.36917	3.31442	2.96025	3.56077	3.20187	2.85972	3.22876	2.86146	3.67172	2.87109	2.92182	3.03533	2.6245	3.54526	2.66154	3.38416	2.1683	3.25897	2.47985	4.07603	2.84303	3.41824	3.83378	3.46766	3.75338	4.10127	2.88405	3.43548	3.61633	4.22451	3.48757
N-acetylaspartic acid	HILIC-pos	3.75602	4.22496	4.07381	4.56933	2.83014	3.41257	4.84427	3.65043	3.67631	4.73536	4.32429	4.45204	3.79219	4.32493	3.23988	3.80887	3.5011	3.46346	4.57368	3.52405	4.02562	4.25024	5.13476	4.39979	4.37922	4.86503	2.93639	5.00021	4.59484	4.34543	4.89415	4.35565	4.45121	2.76356
N-acetylmethionine	HILIC-pos	3.97414	4.12163	3.87065	4.63104	4.13769	3.96425	3.49735	4.13073	3.816	4.33434	3.94047	4.03968	3.87573	4.00498	3.50378	3.78298	3.69088	3.64827	4.13642	3.41361	4.7327	3.68081	4.35328	3.91756	4.01848	4.57132	3.87525	4.55776	5.34324	3.73485	3.94393	3.97029	4.02517	4.63194
N-acetylornithine	HILIC-pos	2.43086	2.69471	2.94259	3.2542	3.16818	2.57527	3.03188	2.50521	3.14542	3.42293	2.37448	3.05016	1.7706	2.6466	2.96738	2.2983	3.21049	2.82694	3.60783	1.76106e-07	2.95444	2.27926	3.02038	2.32845	3.07685	2.77189	2.80172	2.70625	3.44394	3.13489	3.35283	2.90391	2.93683	3.35029
N-acetylphenylalanine	HILIC-pos	1.76106e-07	6.36189	6.5692	6.96618	5.62165	5.9769	5.54799	5.51837	5.68298	6.14522	5.71475	6.55125	5.7901	6.09825	5.78951	5.96273	6.5187	5.34018	6.74642	5.69855	6.36743	6.09573	6.3807	6.08584	6.79279	6.7106	6.7164	6.57511	7.10196	5.38925	7.08935	6.32014	6.79786	6.90144
N-acetylputrescine	HILIC-pos	2.83711	3.36943	3.16244	2.8467	3.3195	3.15624	3.2626	2.82765	3.03353	2.3891	2.83038	2.65761	2.58957	2.93037	3.16045	2.68427	2.91014	2.80491	2.49884	2.45941	2.62384	2.76843	3.29615	2.9444	2.1857	3.42343	3.08786	2.72604	3.30744	2.42856	2.20136	3.87417	1.05996	2.89426
N-alpha-acetylarginine	HILIC-pos	3.05549	3.59188	3.70405	3.35183	3.26843	2.96071	3.96883	2.76352	3.22038	4.1979	3.10772	3.81458	2.82555	3.11963	3.24841	2.73949	3.69532	2.85028	3.75651	3.13056	3.46436	3.09426	3.85735	3.1266	3.12153	4.09043	3.13821	3.4667	4.96079	3.22617	2.21557	4.063	4.14482	3.40781
neopterin	HILIC-pos	1.76106e-07	4.66127	4.52214	5.03692	5.12746	4.40352	4.49741	1.76106e-07	4.24813	1.76106e-07	4.37578	4.38617	1.76106e-07	4.26367	1.76106e-07	1.76106e-07	1.76106e-07	1.76106e-07	1.76106e-07	1.76106e-07	1.76106e-07	1.76106e-07	4.89619	4.40885	1.76106e-07	4.00659	1.76106e-07	4.70543	5.27327	1.76106e-07	4.03461	6.28009	1.76106e-07	5.39004
niacinamide	HILIC-pos	5.41573	5.7209	5.89007	5.97887	5.70878	5.536	5.33297	5.10893	5.42142	5.90676	5.53453	6.06797	5.33496	5.52499	5.10162	5.30558	6.04649	5.14096	5.88788	4.45765	5.79942	4.46448	5.41367	4.27319	5.24058	4.92686	4.84233	4.88183	5.26185	4.46036	5.01261	4.94928	4.75597	5.06927
N-lauroylglycine	HILIC-pos	3.3178	3.40935	3.10692	3.26562	2.98532	3.09453	3.29306	3.25379	3.2416	3.18242	3.06956	3.16641	3.1917	3.22975	3.40008	3.12143	3.21346	3.05684	3.22389	3.34704	2.9372	3.24525	3.26665	3.54712	3.08144	3.00833	3.26333	3.38256	3.46107	3.4304	3.3991	3.47702	3.21749	3.53614
N-methylproline	HILIC-pos	3.73776	4.12786	4.08189	4.84194	3.3872	3.16999	3.15126	3.63728	3.35242	3.15554	4.11737	4.17406	3.04252	4.11317	4.4184	3.57562	3.33536	3.54338	3.62151	3.14042	3.34099	3.35127	3.65045	3.36512	3.07169	4.26713	3.2796	2.57468	4.77192	3.59676	3.53326	4.48035	2.82965	3.93505
NMMA	HILIC-pos	4.44748	4.98648	5.68622	5.41989	5.31159	4.6237	5.43069	4.65739	4.38825	5.38213	4.54129	5.84416	4.50306	4.55403	4.6084	4.49159	5.75227	4.32399	5.79311	3.97634	5.2693	4.26226	5.93858	4.66013	5.72793	5.99882	5.63357	5.47883	6.0022	4.67768	5.67656	5.71225	5.93324	5.71185
oleoyl glycine	HILIC-pos	4.90069	5.07238	4.97088	5.43224	5.15746	5.05915	5.4025	5.25948	5.36923	1.76106e-07	4.88115	1.76106e-07	4.98396	1.76106e-07	1.76106e-07	1.76106e-07	5.0157	1.76106e-07	5.0773	4.85824	1.76106e-07	5.0466	5.29332	4.77568	1.76106e-07	5.30973	5.17953	1.76106e-07	4.97859	4.88087	5.48523	4.99773	5.16042	5.29131
ornithine	HILIC-pos	4.67673	5.00757	5.83625	5.38314	5.42582	4.37713	5.72405	4.6183	4.53432	5.57616	4.39455	5.84742	4.20459	4.3865	4.79042	4.36728	5.90685	4.21535	5.84433	4.01439	5.4257	4.26561	6.04826	4.69979	5.86745	5.75207	5.17155	5.82568	4.68039	4.61681	5.68566	5.61334	6.05311	5.69349
pantothenate	HILIC-pos	5.06885	5.63006	6.42596	5.88367	5.50631	5.06254	5.21444	4.99681	5.53164	5.98128	5.07568	6.23384	4.9172	5.00135	4.72716	4.86988	6.36248	4.64869	6.12033	4.01569	5.82266	4.77505	6.19482	5.05167	6.20253	6.25572	6.2121	6.32556	6.1612	6.20047	6.3408	6.03891	6.03582	6.12164
pantothenol	HILIC-pos	3.90776	5.39964	3.65559	3.66315	3.84684	3.76348	3.75493	3.70689	3.69203	3.66039	3.70525	3.80694	4.08739	4.02621	4.01464	3.8758	3.85474	3.95616	3.82415	3.80021	3.59455	3.70576	3.64536	3.78927	3.83229	3.62386	3.82363	3.64491	3.56507	3.74296	3.73683	3.91508	3.55775	3.67888
phenylacetylglutamine	HILIC-pos	4.52892	4.25711	3.95867	4.85487	3.36363	4.6001	4.70278	4.18599	4.97646	5.07347	4.41118	4.85204	3.84515	4.04083	4.62785	2.78641	3.39214	4.49838	4.7556	3.94357	4.44947	4.27365	4.78835	4.47688	4.27455	4.273	4.53754	3.06986	4.75043	4.65777	4.4182	4.43076	3.905	4.23392
phenylalanine	HILIC-pos	7.94655	8.23546	8.29173	8.41249	8.31991	8.04122	8.41296	8.17913	7.95193	8.63276	7.93848	8.55893	7.82886	7.89031	7.88677	7.73983	8.37899	7.78691	8.4693	7.32644	8.12812	7.62051	8.64823	8.02139	8.365	8.59837	8.38522	8.35596	8.9542	8.44792	8.43972	8.57026	8.68332	8.43331
phosphocholine	HILIC-pos	9.08799	9.54104	9.61368	9.33744	8.78636	9.1529	8.94639	8.87659	9.08795	9.25428	9.2212	9.80908	8.96813	9.24855	8.28548	9.04545	9.54003	8.84784	9.62248	8.58165	8.98778	8.87152	9.60381	9.04313	8.65872	8.89884	9.31626	9.57509	9.85453	8.80306	9.49077	9.19021	9.24187	9.22164
pipecolic acid	HILIC-pos	3.15857	3.66588	4.48199	3.47188	3.26664	3.05364	3.37436	2.95086	3.47746	3.58096	3.04179	3.60258	3.08557	3.12217	3.43385	3.04043	3.558	3.26648	3.99301	3.04861	3.64052	2.94913	3.56254	3.28307	4.17953	4.17937	3.96946	3.51518	4.07901	3.05543	3.93203	3.4714	3.36777	4.04493
piperine	HILIC-pos	3.99178	5.22953	5.37544	4.90692	4.53282	4.42065	4.80371	3.78775	4.66734	4.92297	4.17478	4.56977	3.99518	4.47896	4.68966	4.04412	4.43245	4.38933	5.10589	4.122	4.99501	3.90827	4.45233	4.2898	4.86713	5.11752	4.61238	3.60044	5.48695	4.41616	5.27011	4.65724	5.20248	5.4244
pro-gly	HILIC-pos	5.54383	6.14661	7.10803	5.87097	5.97833	5.53697	6.79745	5.57188	5.36771	6.81861	5.3167	6.74162	5.30544	5.34884	5.23241	5.3849	6.48825	4.97357	6.97287	4.50508	6.49324	4.80603	7.38514	5.183	6.83175	7.32804	6.665	6.81236	7.92109	5.31033	6.77541	6.54571	7.55397	6.80915
proline	HILIC-pos	5.46255	5.82797	6.15408	6.54004	5.95041	5.50706	5.9544	5.60652	5.64414	6.18433	5.47806	6.32502	5.39102	5.49009	5.88663	5.07779	6.11444	5.17561	6.1497	4.89247	5.81614	5.21158	6.2945	5.53752	6.01154	6.41594	6.31436	5.85287	6.57356	5.42019	6.15572	6.26539	6.30356	6.25247
proline betaine	HILIC-pos	5.71	5.5935	5.85299	6.26119	4.88502	4.87159	5.0044	5.32768	4.97551	4.8796	5.89396	5.88419	4.42805	5.4045	5.58172	5.25448	5.1599	5.17407	5.53791	4.16464	4.42702	4.55474	4.99171	4.8236	4.59894	5.88022	4.3727	3.11932	6.15683	4.04422	4.17686	5.99333	4.18602	5.40161
pseudouridine	HILIC-pos	4.88282	4.57279	4.39828	4.38519	4.55995	4.59766	4.54845	4.51664	4.74383	4.31467	4.55538	4.67356	4.30138	4.36968	4.78137	3.92993	4.48347	4.37456	4.25737	3.50713	4.15022	3.78972	4.86413	4.40986	4.37215	4.4811	4.61638	4.76983	4.35442	4.65923	4.71489	4.42253	4.65083	4.63752
pterin	HILIC-pos	5.67814	5.00456	5.87527	4.91627	5.21487	5.27851	5.90488	5.78627	1.76106e-07	5.36689	5.87642	5.42698	5.59103	5.58384	5.40654	5.71399	5.64787	5.32967	4.55308	4.93514	5.64766	5.06551	6.35689	5.6927	5.36614	5.60722	5.3281	6.01316	6.02663	6.0322	5.67467	6.70251	6.61236	5.39241
putrescine	HILIC-pos	3.73616	4.11055	4.12993	4.82525	3.96611	3.8603	3.80622	3.6022	3.70744	3.50546	3.64853	3.73998	3.79378	3.67853	3.91607	3.7265	3.83584	3.72264	3.74354	3.31515	4.07592	3.53988	3.98577	3.64914	3.4229	4.37146	4.17195	3.50085	3.74339	3.43671	4.37226	4.52537	3.49538	4.5455
pyridoxamine	HILIC-pos	6.9704	7.20503	7.19054	7.21263	7.22382	6.97586	7.50794	7.29685	6.94943	7.37155	6.93434	7.59772	6.84753	6.93133	7.08733	6.7633	7.55028	6.6524	7.41551	6.02933	7.08023	6.50019	7.66611	7.15869	7.15123	7.34225	7.22504	7.47332	7.4858	7.49868	7.39035	7.51683	7.71342	7.31176
pyridoxine	HILIC-pos	1.76106e-07	1.76106e-07	6.71641	1.76106e-07	1.76106e-07	1.76106e-07	1.76106e-07	1.76106e-07	1.76106e-07	5.31117	1.76106e-07	5.86127	1.76106e-07	1.76106e-07	1.76106e-07	1.76106e-07	1.76106e-07	1.76106e-07	5.0107	1.76106e-07	1.76106e-07	1.76106e-07	1.76106e-07	1.76106e-07	1.76106e-07	1.76106e-07	1.76106e-07	1.76106e-07	1.76106e-07	8.6403	8.39888	6.86801	7.13779	8.33187
pyroglutamic acid	HILIC-pos	2.66767	3.51788	2.68574	3.91526	2.14997	2.28391	1.76106e-07	1.38328	2.85361	3.06356	2.0787	2.62607	1.28779	2.55283	3.02119	1.87812	2.45268	2.19924	2.9867	1.42401	2.09982	2.29178	2.38201	2.5056	2.9725	3.38858	3.02787	2.46202	3.21592	4.14239	3.76741	2.9853	2.74476	3.95399
quinine	HILIC-pos	5.81562	2.73124	1.80098	2.09391	1.76106e-07	1.76296	1.94542	3.28121	1.45275	2.25385	1.76106e-07	3.20947	1.76106e-07	1.76106e-07	1.68673	1.76106e-07	1.67075	1.68029	2.26926	1.55042	1.76106e-07	1.27197	2.24933	1.70919	1.84253	2.77291	1.76106e-07	1.78698	3.74419	1.76106e-07	1.76106e-07	2.66123	3.24296	1.76106e-07
SDMA	HILIC-pos	6.99045	7.27053	7.87048	8.11284	7.22838	6.94584	7.57007	6.93798	7.03079	7.48785	6.91489	7.92248	6.87183	6.94816	7.10724	6.68015	7.77321	6.65384	7.87967	6.31549	7.4146	6.47476	7.91395	6.94437	7.86701	8.00911	7.55041	7.82669	7.94263	6.96602	7.67093	7.74823	8.11806	7.8993
serine	HILIC-pos	3.99332	4.4585	4.59339	4.74205	4.45288	4.22528	4.51453	4.10155	3.91067	4.71059	4.04808	4.89288	3.92886	4.03892	3.89594	3.98961	4.75674	3.93685	4.88715	3.76702	4.53124	3.9353	5.14726	4.28164	4.93098	5.14759	4.93251	4.7943	5.31884	4.46079	5.01445	5.00934	5.26245	4.94987
S-methyl-L-cysteine-S-oxide	HILIC-pos	4.44383	4.68439	4.99231	4.78939	4.57117	4.52331	4.75169	4.35568	4.63915	4.81857	4.50688	4.83858	4.42741	4.55425	4.54616	4.3733	4.80945	4.38077	4.84799	4.13385	4.83947	4.37224	4.79066	4.50743	4.89087	4.7851	4.81151	4.73127	4.64646	4.53229	4.82444	4.75712	4.72226	4.93269
solanidine	HILIC-pos	5.09051	5.15847	5.32825	6.47801	4.61267	1.76106e-07	1.76106e-07	4.89063	5.16855	5.62257	5.49004	5.98674	1.76106e-07	5.09684	4.45248	1.76106e-07	1.76106e-07	5.55976	6.15963	1.76106e-07	5.05657	1.76106e-07	4.64664	5.92347	6.37694	4.9369	1.76106e-07	1.76106e-07	6.6067	4.21933	5.80613	5.37185	5.58958	1.76106e-07
spermidine	HILIC-pos	6.02407	6.37156	6.4299	6.65881	6.12717	6.11908	6.13074	6.03397	6.04163	5.88682	6.1534	6.40064	6.07167	6.20579	5.94591	6.08809	6.43185	6.02176	6.35876	5.81199	6.37332	5.94514	6.38424	6.18597	6.29718	6.43611	6.4538	6.02789	6.1254	5.92114	6.22807	6.5808	6.24239	6.68982
taurine	HILIC-pos	8.74906	8.95448	9.61008	9.39885	8.87287	8.85652	9.17169	8.52564	8.85605	9.08947	9.01866	9.06641	8.66708	8.93995	8.77471	8.60911	9.27928	8.60987	9.54532	8.5311	9.47548	8.57818	9.3417	8.8506	9.3018	9.46634	9.58332	9.4404	9.70658	8.64822	9.60759	9.38172	9.23948	9.48895
thiamine	HILIC-pos	3.53348	4.40288	5.95328	4.66985	4.13926	2.78132	4.19224	3.25504	3.73396	5.16704	3.33747	5.28794	3.20963	2.99419	1.78099	2.9793	5.32184	2.80294	4.91383	1.24843	4.07724	3.16225	5.61537	3.38262	4.98686	4.95923	3.64612	4.98221	5.54043	5.87691	5.75189	5.13285	4.87359	5.66941
threonine	HILIC-pos	4.16376	4.61445	4.88813	4.89679	4.76106	4.36307	4.83014	4.45694	4.17492	4.9852	4.23248	5.12867	4.14025	4.2569	4.43874	4.11224	4.92288	4.14915	5.05139	3.88545	4.72024	4.05404	5.239	4.33281	4.95129	5.22346	4.9699	4.86592	5.36954	4.90166	5.12156	5.08107	5.39181	5.07765
thyroxine	HILIC-pos	4.35006	4.01514	1.76106e-07	1.76106e-07	1.76106e-07	4.14843	2.65146	4.21524	4.05907	1.76106e-07	4.31388	1.76106e-07	4.22596	4.0299	1.76106e-07	3.536	1.76106e-07	4.21136	1.76106e-07	3.91564	1.76106e-07	4.04189	1.76106e-07	4.41834	1.76106e-07	1.76106e-07	1.76106e-07	1.76106e-07	1.76106e-07	3.84953	1.76106e-07	3.97746	1.76106e-07	1.76106e-07
trigonelline	HILIC-pos	4.1456	3.77818	3.83196	4.57482	3.66882	4.46279	4.71639	3.26656	4.39753	4.3612	3.52894	3.23526	3.89897	4.23747	4.08045	3.76859	3.50579	4.54542	5.21331	3.64491	3.57113	4.69483	5.38648	4.09562	3.7638	4.33077	4.29204	1.25693	3.87465	3.989	4.33003	4.55	3.96467	4.81881
triiodothyronine	HILIC-pos	5.53795	4.98689	1.76106e-07	1.76106e-07	1.76106e-07	5.59059	1.76106e-07	5.65541	5.16612	1.76106e-07	5.58859	1.76106e-07	5.532	5.18841	1.76106e-07	5.10394	1.76106e-07	5.77178	1.76106e-07	5.11683	1.76106e-07	5.43358	1.76106e-07	5.47133	1.76106e-07	1.76106e-07	1.76106e-07	1.76106e-07	1.76106e-07	1.76106e-07	1.76106e-07	4.64254	1.76106e-07	1.76106e-07
trimethylamine-N-oxide	HILIC-pos	4.39409	4.53148	4.53812	4.29056	4.67401	4.31881	4.3448	4.28025	4.50192	4.5692	4.34332	4.42752	4.31984	4.71329	4.93971	4.24338	4.26888	4.28982	4.39907	4.27939	4.35221	4.14559	4.20818	4.30435	4.57856	4.09636	4.03421	3.85252	3.9364	3.9913	3.95538	4.08048	4.0394	4.21667
trimethylbenzene	HILIC-pos	4.0308	3.97666	4.07003	3.91154	3.99371	3.97788	4.06799	3.99565	4.07995	3.99804	4.09905	4.07746	4.02972	4.07741	3.9927	3.98303	4.10796	4.01478	4.12699	4.09775	4.07714	3.99788	4.089	4.00872	4.13197	4.14379	4.19528	4.10707	4.13705	4.05063	4.19969	4.16182	4.15706	4.2591
tryptophan	HILIC-pos	4.62372	5.00587	5.22208	5.45099	5.08328	4.66028	5.09438	4.71246	4.76263	5.5348	4.49272	5.40239	4.41219	4.49711	4.82172	4.23669	5.05405	4.34306	5.39706	3.89052	5.02915	4.05938	5.44752	4.67866	5.07772	5.38977	5.07633	5.02894	5.91888	4.99123	5.15154	5.20109	5.51512	4.98597
tyrosine	HILIC-pos	4.81691	5.26224	5.50832	5.56503	5.28809	4.90801	5.33152	4.89052	4.83287	5.56455	4.83424	5.75197	4.69397	4.76804	4.70088	4.66522	5.44941	4.56136	5.60333	4.25015	5.14528	4.4273	5.74757	4.84711	5.50904	5.73874	5.51349	5.33229	6.08741	5.24503	5.61572	5.53876	5.80133	5.62664
urate	HILIC-pos	3.94625	4.46444	4.23409	4.32478	3.63239	3.19567	4.06196	1.76106e-07	1.76106e-07	4.15495	2.59145	4.48702	1.76106e-07	1.76106e-07	4.42841	1.76106e-07	4.22806	1.76106e-07	4.23178	3.11808	4.26301	2.65524	4.18948	1.96503	3.92029	4.14795	4.05672	4.25248	4.34361	2.25508	3.59548	4.06326	3.69783	4.12962
urocanic acid	HILIC-pos	4.31722	5.78541	4.2744	4.16014	3.90036	3.93219	3.50515	4.1034	3.97974	4.17366	4.07458	4.5926	3.91429	4.38717	4.52017	4.12982	4.37099	4.24764	4.53428	4.24595	3.97027	4.72871	4.00861	4.47861	4.13575	4.8737	4.7045	4.17518	4.46972	4.38986	4.27937	4.72668	4.14613	4.2967
valine	HILIC-pos	7.64702	8.02563	8.48593	8.39309	8.22427	7.73333	8.24131	7.81344	7.73469	8.44311	7.64014	8.63949	7.57164	7.69528	7.8676	7.49788	8.34276	7.48393	8.53642	7.19561	8.13873	7.40639	8.64403	7.72901	8.42346	8.72161	8.47946	8.30391	9.13399	8.21785	8.48412	8.48042	8.77218	8.55211
vitamin A	HILIC-pos	6.36396	6.99917	7.35969	7.50603	6.56417	6.15153	6.25227	5.74493	5.94577	6.57305	6.11023	6.78891	5.66384	6.14324	6.89995	5.59094	6.92251	5.75002	6.30619	5.85912	7.18653	5.54472	6.79715	5.72633	6.34413	7.36635	7.95247	6.38861	7.92872	5.14459	7.51027	6.26241	6.56119	6.84362
xanthine	HILIC-pos	5.09715	4.83773	4.67605	4.76555	4.77634	4.05607	4.20989	4.17944	4.60615	4.88402	5.11858	4.99437	4.63961	5.17377	4.48014	4.74601	4.28778	4.06709	4.10953	3.76979	4.8451	4.54955	4.63563	4.24167	4.1084	4.36604	4.3837	4.3143	5.83272	4.71919	5.21981	4.39308	4.43079	4.67416
xanthosine	HILIC-pos	4.57901	4.74507	5.01944	4.75218	4.81848	4.55278	4.32408	4.55991	4.86696	5.16203	4.37607	5.16826	3.91267	4.24849	4.31115	4.44072	5.13967	4.83842	5.30389	3.25415	5.05871	4.75303	5.23364	4.78123	5.23516	5.29085	5.75056	5.31965	4.38777	4.19014	5.47884	5.14057	4.78033	4.61498
C14:0 LPC	HILIC-pos	2.40866	3.58056	4.65489	4.31024	4.26568	2.82687	4.20994	2.54389	3.10514	3.72175	3.30262	4.76195	3.0358	3.0558	4.14732	1.74057	4.21536	2.71992	3.94926	2.13845	5.11048	2.34257	3.97419	2.19027	4.07351	4.13479	4.81183	3.89721	3.87638	2.32474	4.13433	3.68455	3.282	3.92095
C16:1 LPC	HILIC-pos	3.57458	4.4661	5.27258	4.8325	4.66543	3.67736	4.34412	3.56142	3.85323	4.41221	4.01928	4.98769	3.65778	3.77962	4.41365	3.2926	4.45988	3.42934	4.39654	3.297	5.55089	3.38756	4.48872	3.65073	4.55352	4.5003	5.10538	4.46493	4.68702	3.13333	4.64251	4.22629	3.6356	4.37452
C16:0 LPC	HILIC-pos	5.5077	5.97925	6.73712	6.89767	6.61862	5.65533	6.13067	5.40043	5.77888	6.53869	5.73135	6.38073	5.58985	5.78604	6.19369	5.49079	6.06795	5.42292	6.53202	5.14226	7.28498	5.31937	6.53813	5.45919	6.48856	6.33579	6.50498	6.5015	6.63197	5.29887	6.69961	6.23173	6.14234	6.272
C18:3 LPC	HILIC-pos	4.54031	5.12209	5.65228	5.99389	5.93075	4.74311	5.44173	4.63125	4.86004	5.68941	4.79598	5.45842	4.58607	4.80347	5.46035	4.34711	5.24857	4.3089	5.52199	3.89303	6.13479	4.0845	5.75464	4.56025	5.46815	5.36203	5.37657	5.58291	5.31286	4.46005	5.7876	5.40793	5.39698	5.37261
C18:2 LPC	HILIC-pos	6.97312	7.61193	8.03944	7.67938	7.431	7.24286	7.43676	6.59915	7.26649	7.44864	7.26272	7.89321	7.09791	7.25423	7.58839	6.83387	7.51745	7.15577	7.77253	6.88233	8.39783	6.72939	7.61806	7.14571	7.6973	7.87714	7.76991	7.25252	7.60574	6.58258	7.77135	7.4768	7.06992	7.65114
C18:1 LPC	HILIC-pos	5.02811	5.59839	6.08751	6.05768	5.75455	5.20523	5.40831	4.83618	5.39972	5.83685	5.202	5.77881	5.11431	5.32777	5.58254	5.00189	5.41655	5.15399	5.79844	4.82768	6.66595	4.88942	5.74633	5.15892	5.80456	5.73171	5.99909	5.93063	5.73619	4.78434	5.94032	5.5648	5.23719	5.59928
C18:0 LPC	HILIC-pos	5.40067	5.81082	6.21748	6.46818	6.00904	5.57613	5.62046	5.38066	5.67235	6.16947	5.58633	5.99491	5.58415	5.68156	5.79975	5.48559	5.8341	5.361	6.06399	4.98091	6.88631	5.32973	6.21211	5.35056	5.93559	5.98374	6.28397	6.01449	6.07496	5.37398	6.52005	5.89987	5.86341	5.9532
C20:5 LPC	HILIC-pos	3.47914	4.34936	4.58559	4.51334	4.52524	3.77649	4.56437	3.3122	4.01423	4.22743	3.94266	4.37017	3.56589	3.80811	4.91007	3.10143	4.06633	3.61527	4.49748	3.22792	5.10911	2.68136	4.49692	3.61025	4.14362	4.41391	4.08115	4.00732	3.67401	3.3704	4.54347	4.16178	4.03977	4.28047
C20:4 LPC	HILIC-pos	4.52434	5.31348	5.49213	5.79234	5.18992	4.86797	5.17874	4.46696	4.97935	5.3838	4.75192	5.09225	4.49554	4.9105	5.30881	4.41731	4.68143	4.76497	5.2784	4.50878	5.73346	4.47875	5.33511	4.86008	5.13513	5.52222	5.27496	5.43035	5.04761	4.52436	5.62998	5.14875	4.76011	5.56683
C20:3 LPC	HILIC-pos	6.32168	6.77806	6.86414	7.12657	7.1171	6.48901	6.50617	6.46992	6.5372	6.82496	6.49761	6.80426	6.54031	6.5321	6.72948	6.21207	6.48002	6.24007	6.67661	5.87228	7.36382	6.1132	6.98647	6.39224	6.80796	6.82679	6.83067	6.63027	6.85098	6.45645	7.05311	6.72057	6.61591	6.75429
C20:1 LPC	HILIC-pos	5.21416	5.1808	6.62922	6.03783	6.31817	5.34322	5.97119	4.87675	5.51104	6.37457	5.15926	5.83689	4.98267	5.5258	5.77914	4.95078	5.64579	5.02121	6.43199	4.13822	7.00818	4.94576	6.36759	5.27584	6.71364	6.04684	6.5868	6.34725	6.29888	5.13872	5.81763	5.93477	5.97666	5.68898
C22:6 LPC	HILIC-pos	5.65779	6.35125	6.28356	6.28391	6.39821	5.66289	5.82397	5.38411	6.03092	5.85974	5.96651	6.13281	5.67292	5.81391	6.45409	5.71107	5.63955	5.73183	5.89488	5.84825	6.8373	4.89053	5.94657	5.79371	5.86944	6.24033	6.19246	6.00615	5.68736	4.7573	6.21209	5.7963	5.52458	6.3273
C22:5 LPC	HILIC-pos	2.76197	3.95446	3.98232	4.12248	3.20973	3.35025	3.49725	1.66954	3.53272	3.58411	3.34428	3.48623	3.33603	3.40877	3.46698	1.90814	2.9882	2.94896	3.40186	3.12176	4.40194	2.93019	3.91371	3.25304	3.6384	3.48112	4.02661	3.61241	1.76106e-07	2.12886	3.76302	3.8324	2.79547	3.93772
C22:4 LPC	HILIC-pos	4.34733	5.34601	5.55932	5.51821	4.85387	4.95277	4.81746	4.38036	5.13835	5.1356	4.59524	5.03518	4.58403	5.03399	4.98025	1.76106e-07	4.54839	4.64724	5.07079	4.25059	5.74329	4.66634	5.5334	4.96209	5.69596	5.28911	5.48101	5.22881	1.76106e-07	4.6175	5.34214	5.56921	4.35159	5.49926
C24:0 LPC	HILIC-pos	4.2131	4.90476	5.2335	5.38265	5.33295	4.55104	5.03581	4.42694	4.53191	4.09545	4.08878	5.32023	4.30365	4.4953	5.05598	1.76106e-07	5.19552	4.17769	5.27932	1.76106e-07	4.50751	1.76106e-07	4.85876	4.4407	4.24154	4.07531	4.67818	4.91766	5.38388	4.26113	4.85809	5.15458	5.01722	4.9615
C16:1 LPC plasmalogen	HILIC-pos	4.04968	4.07649	5.04739	4.596	5.40298	4.09052	4.63584	4.00308	4.18143	4.72614	4.01365	4.43098	3.92847	4.01637	4.68834	3.93886	4.24166	3.74896	4.41594	3.32492	5.72785	3.87286	4.56855	3.97154	4.74374	4.20388	4.96563	4.75528	4.71462	3.97632	4.57222	4.33619	4.99815	4.69541
C18:1 LPC plasmalogen	HILIC-pos	5.82638	6.02109	6.86346	6.86953	7.29591	5.84733	5.7849	5.63512	5.9353	6.47433	5.71349	6.27545	5.5846	5.82951	6.46063	5.65352	6.00897	5.67459	6.28809	5.19441	7.5935	5.58355	6.41447	5.71255	6.44265	6.66855	6.76599	6.72401	6.99876	5.62016	6.63272	6.29723	6.16127	6.36893
C18:1 LPC plasmalogen minor A	HILIC-pos	4.85947	4.9428	5.77859	5.53531	6.25858	4.71623	4.94733	4.61421	5.08513	5.63783	4.68147	5.13777	4.72484	4.88292	5.91153	4.77328	4.82403	1.76106e-07	4.82362	4.20592	6.50237	4.77238	5.18658	4.69607	5.80367	4.8321	6.33424	5.27115	1.76106e-07	4.79951	5.44894	5.04944	6.00699	5.93546
C16:0 LPE	HILIC-pos	4.2775	4.4282	4.94934	5.14723	5.22385	4.19131	4.26644	4.14714	4.28	5.17219	4.21014	4.78965	4.23535	4.41701	4.0868	4.11082	4.58145	3.88851	5.27399	3.75788	5.98382	3.92187	5.24129	4.07597	4.97073	4.69242	4.97703	5.11443	5.15599	3.72134	5.29086	4.9319	4.83753	4.75003
C18:3 LPE	HILIC-pos	5.27354	5.34378	5.99544	6.19831	6.27618	5.12848	5.21894	5.15427	5.17308	6.13922	1.76106e-07	5.90538	5.21347	5.42986	5.09566	1.76106e-07	5.66556	1.76106e-07	6.25388	1.76106e-07	7.01854	1.76106e-07	6.23133	5.10577	5.95067	5.66807	5.94772	6.04991	6.08695	1.76106e-07	6.24126	5.8704	5.82898	5.73493
C18:2 LPE	HILIC-pos	4.16072	4.50277	5.23687	4.80432	4.67322	4.2174	4.47637	3.85785	4.24287	4.72971	4.25415	5.34203	4.47709	4.4146	4.01207	3.87256	5.12316	4.00152	5.24343	3.66329	5.56638	4.02271	4.86247	4.26766	4.83394	4.95212	5.11442	4.43286	4.77469	3.67353	4.88413	4.68741	4.42731	4.8526
C18:1 LPE	HILIC-pos	4.42368	4.69194	5.48424	5.47577	5.38027	4.42247	4.61544	4.28125	4.60303	5.3984	4.35065	5.53694	4.4761	4.58807	4.35168	4.27586	5.30451	4.25362	5.57998	3.93	6.13906	4.28303	5.36102	4.47344	5.18741	5.10254	5.49077	5.3889	5.2418	4.07507	5.35479	5.03388	4.87529	5.13866
C18:0 LPE	HILIC-pos	5.03433	5.1495	5.57722	6.08955	6.1567	5.11662	4.88509	4.9024	5.13417	6.02191	4.91608	5.6161	5.04475	5.26405	4.92246	4.92231	5.28899	4.78592	5.83245	4.43797	6.7482	4.89329	6.04296	4.84519	5.41974	5.52207	5.72079	5.67855	5.74805	4.75025	6.29391	5.70077	5.95938	5.41583
C18:0 LPE B	HILIC-pos	4.80702	5.6617	6.62404	6.24392	6.393	4.4354	5.65984	4.84463	5.32705	5.98251	5.1724	6.21913	5.02333	5.18862	5.90886	4.63075	5.84547	4.77158	5.95021	4.58378	7.06173	4.57212	5.96258	4.69918	6.13124	6.02587	6.2829	5.67301	6.40368	4.54542	6.24249	5.65582	5.05136	5.87949
C20:4 LPE	HILIC-pos	4.66344	5.10289	5.73391	5.94045	5.12792	4.78824	5.10086	4.7946	5.07406	5.40319	4.90074	5.62508	4.9115	5.12233	4.6286	4.8162	5.36113	4.75137	5.67949	4.41401	5.63646	4.89017	5.42284	4.95227	5.22859	5.54495	5.52747	5.25987	5.33239	4.55553	5.61484	5.11542	4.99557	5.88827
C20:1 LPE	HILIC-pos	1.76106e-07	5.17531	6.02198	5.54546	5.71228	1.76106e-07	1.76106e-07	1.76106e-07	4.85576	5.40256	1.76106e-07	5.06813	1.76106e-07	4.69539	5.49688	1.76106e-07	4.57126	1.76106e-07	5.38613	1.76106e-07	6.55629	1.76106e-07	5.37724	1.76106e-07	5.54051	5.01162	5.6685	4.59583	5.98402	1.76106e-07	5.53264	5.13985	4.54066	5.00995
C20:0 LPE	HILIC-pos	3.65418	4.29642	4.95366	5.00144	4.89096	3.70003	3.97301	3.7396	4.16676	4.81655	3.84001	4.38875	3.86429	4.13981	4.49068	3.84258	4.32012	3.69029	4.7189	3.3912	5.56822	3.66476	4.80982	3.68489	4.76341	4.5347	4.8226	4.65194	5.16695	3.7088	5.02206	4.50761	4.44569	4.43405
C22:6 LPE	HILIC-pos	4.22458	4.66158	5.39471	5.29379	5.1645	4.06958	4.69859	4.25417	4.42281	4.77465	4.42549	5.73445	4.38237	4.53728	3.97603	4.25578	5.22358	3.91122	5.09434	3.85485	5.21968	3.85145	4.87323	4.52906	5.02868	5.11671	5.07543	4.9218	4.93336	3.68867	4.95855	4.67788	5.01268	5.45521
C30:0 PC	HILIC-pos	5.30819	5.68161	6.55762	6.25122	6.03488	5.23947	5.82293	5.53557	5.33604	5.96873	5.36541	6.91954	5.39713	5.52888	5.58963	5.09155	6.74286	5.03848	6.17678	4.95328	6.36228	5.12994	6.3707	5.44319	6.21676	6.44891	6.56739	6.11868	6.19964	5.22647	6.11221	6.27104	6.40752	6.35621
C32:2 PC	HILIC-pos	4.9258	5.25864	5.93118	5.62302	5.45112	4.83738	5.28752	5.01978	4.81072	5.38455	5.02816	6.33123	5.01893	4.9174	5.15508	4.68208	6.077	4.65673	5.53063	4.42425	5.74967	4.58077	5.61558	4.86104	5.54734	5.80841	5.99619	5.49729	5.52781	4.61916	5.59035	5.44943	5.59613	5.70438
C34:3 PC	HILIC-pos	5.96339	6.22605	6.5392	6.40685	6.57362	5.95621	6.33144	5.983	5.88772	6.28951	5.98704	6.62062	5.91846	5.92947	5.95797	5.83379	6.5652	5.65814	6.36911	5.4725	6.41994	5.61356	6.37927	5.94153	6.31977	6.34592	6.422	6.30093	6.46798	5.82545	6.35026	6.43956	6.40837	6.37444
C34:2 PC	HILIC-pos	3.22326	3.28016	4.72934	4.17572	4.15051	2.57352	3.74775	2.3171	2.90387	3.83889	3.21469	4.63306	3.17175	2.83498	1.76106e-07	2.76355	4.3851	1.82875	4.48253	1.76106e-07	4.28041	2.02723	4.31502	2.3008	4.55923	4.62001	4.17506	3.4788	4.6303	2.07318	4.43044	3.89724	4.44668	4.2966
C36:2 PC	HILIC-pos	3.09917	3.26709	4.37877	3.76995	3.22938	2.83358	3.36874	2.54622	2.64097	3.25479	2.97427	4.11195	3.04213	2.83324	1.76106e-07	3.14392	4.0986	2.88892	4.12687	1.76106e-07	3.61581	2.50976	4.16045	2.86376	4.25439	4.50352	4.13546	3.23928	3.99591	1.76106e-07	4.13619	3.09695	4.00506	4.14965
C34:3 PC plasmalogen	HILIC-pos	5.33132	5.42544	6.19144	5.19121	5.64683	5.26859	6.01609	5.2937	5.23931	5.17519	5.32613	5.64412	5.33154	5.14457	5.35435	5.23251	5.83405	4.97192	5.6552	4.76267	5.70318	5.05067	5.61848	5.26221	5.77237	5.52403	6.02452	5.34056	5.77822	5.11222	5.43266	5.51444	5.89503	5.80717
C36:5 PC plasmalogen	HILIC-pos	5.85632	6.23168	7.09806	6.6084	6.5095	6.13591	6.98807	5.94742	6.02046	6.40728	5.9802	6.50712	5.82567	5.9494	6.32602	5.92666	6.35219	5.64897	6.60815	5.46608	6.59752	5.64515	6.56037	6.01831	6.71402	6.58787	6.72342	6.61678	6.82748	5.93246	6.43954	6.33072	6.80348	7.13553
C38:7 PC plasmalogen	HILIC-pos	5.05986	5.20979	6.22936	5.61932	5.95854	5.00097	5.93075	5.07674	4.99323	5.3199	5.09357	5.80441	4.91443	4.92103	5.43826	4.99867	5.55418	4.68247	5.5248	4.65871	5.65845	4.61284	5.48322	5.12888	5.95275	5.69899	5.91153	5.47901	6.12507	4.86782	5.41768	5.43648	6.16694	6.27413
C38:6 PC plasmalogen	HILIC-pos	5.3334	5.60613	6.51395	5.95971	6.09625	5.47568	6.19888	5.38992	5.46811	5.60854	5.43444	5.89002	5.27872	5.32752	5.71113	5.36176	5.76723	5.09587	5.81774	4.93105	5.88775	5.0192	5.84611	5.41801	6.17303	6.01005	6.22474	5.8489	6.18379	5.30037	5.71322	5.91908	6.17689	6.44099
C34:2 PE	HILIC-pos	5.89915	5.90705	6.1462	5.86183	5.87682	5.75854	5.97676	5.66125	5.71214	6.00599	5.79926	6.07813	5.83733	5.79306	5.31426	5.68977	6.13596	5.6072	6.31416	5.45612	6.21388	5.48581	6.21731	5.59494	6.18499	6.01873	5.98747	5.87721	6.14614	5.42118	6.14454	6.12971	6.31099	5.97686
C34:0 PE	HILIC-pos	5.01231	5.50871	6.19354	5.83575	6.02035	4.8603	5.47376	5.16699	5.16898	5.71335	5.01474	6.15842	5.13073	5.3059	5.17887	4.91566	6.15833	4.81362	5.88796	4.72168	6.02986	4.83876	5.98026	5.17639	5.80601	5.98648	5.80175	5.56459	6.50798	4.96257	5.8158	6.02427	6.03124	5.94263
C36:4 PE	HILIC-pos	5.73458	5.82354	6.15278	6.26081	5.80198	5.63686	5.94898	5.65974	5.7106	6.22389	5.66327	5.87772	5.59155	5.76209	5.55633	5.61209	5.88139	5.58605	6.37602	5.45902	6.09982	5.46572	6.33412	5.57142	6.02352	6.09101	5.94384	6.16443	6.16357	5.46512	6.32495	6.05476	6.18624	6.18239
C36:2 PE	HILIC-pos	6.28521	6.34657	6.71869	6.41971	6.47871	6.26612	6.42122	6.14188	6.19419	6.51058	6.30464	6.65288	6.31442	6.26201	6.03325	6.25584	6.70122	6.20386	6.74976	5.92464	6.78488	6.14396	6.68372	6.14277	6.56863	6.75082	6.59138	6.45117	6.55683	5.97108	6.65607	6.57123	6.77193	6.47018
C38:6 PE	HILIC-pos	5.60137	5.63325	5.84639	5.92019	5.83371	5.28427	5.63273	5.51767	5.43579	5.8619	5.54905	5.87433	5.40555	5.54182	5.2179	5.46335	5.70733	5.274	6.08235	5.34122	5.97392	5.05966	5.92695	5.4112	5.79834	5.81268	5.59882	6.00192	6.02123	5.10198	5.90241	5.71531	6.1645	6.00709
C38:4 PE	HILIC-pos	6.32311	6.52567	6.72858	7.08086	6.51722	6.33926	6.55133	6.28386	6.36336	6.80515	6.32066	6.50316	6.23034	6.44805	6.378	6.30301	6.46551	6.29339	6.83858	6.1206	6.59488	6.26265	6.84989	6.26912	6.42648	6.73834	6.57709	6.61646	6.75466	6.2199	6.91715	6.67161	6.70043	6.84149
C40:6 PE	HILIC-pos	5.64638	5.78496	6.27356	6.22775	6.20492	5.48648	6.0164	5.61779	5.50745	5.92037	5.63847	6.28745	5.55615	5.62958	5.50233	5.61005	6.11094	5.31348	6.12016	5.42214	6.23258	5.32975	6.26976	5.60224	6.15904	6.15099	6.00031	6.18542	5.84141	5.30983	6.20281	6.02534	6.66126	6.13519
C34:3 PE plasmalogen	HILIC-pos	5.45907	5.23957	5.70976	5.02903	5.36751	5.27743	5.44585	5.23058	5.13464	4.98123	5.45656	5.86819	5.53575	5.23188	4.81219	5.28725	5.91345	5.07399	5.36208	4.93513	5.47344	5.12036	5.37262	5.19467	5.40887	5.42626	5.54142	5.15237	5.73539	5.06886	5.51611	5.39526	5.58755	5.24401
C34:2 PE plasmalogen	HILIC-pos	5.48589	5.52348	5.77542	5.34094	5.66631	5.56833	5.53977	5.58565	5.51674	5.20088	5.51073	5.9635	5.54953	5.49766	5.07307	5.4463	5.92806	5.34918	5.18992	5.25813	5.2909	5.40184	5.34839	5.55869	5.49591	5.51953	5.67378	5.63485	5.75033	5.47385	5.33131	5.48978	5.69589	5.44653
C36:5 PE plasmalogen	HILIC-pos	6.37146	6.5193	6.79568	6.80479	6.63248	6.42598	6.57344	6.3163	6.30612	6.57574	6.37811	6.7376	6.33242	6.32932	6.23806	6.29681	6.67438	6.19622	6.6714	6.11271	6.70421	6.225	6.69823	6.31273	6.5843	6.8315	6.60885	6.68843	6.93368	6.21292	6.79443	6.4996	6.57939	6.78724
C36:3 PE plasmalogen	HILIC-pos	5.29462	5.2001	5.52362	4.9814	5.30828	5.25713	5.23423	5.20814	5.2185	4.89907	5.32282	5.53361	5.36337	5.25884	4.97251	5.25633	5.58847	5.14472	5.16813	4.95623	5.37196	5.17695	5.13292	5.19929	5.54023	5.41602	5.63435	5.13508	5.52547	5.24179	5.33149	5.29174	5.42353	5.40906
C38:7 PE plasmalogen	HILIC-pos	5.87913	5.81787	6.31639	6.13952	6.48907	5.64012	6.16939	5.83385	5.62401	5.90297	5.83455	6.60011	5.76201	5.66666	5.53133	5.78713	6.32968	5.44585	5.90146	5.58835	6.06273	5.34666	5.90682	5.82472	6.14027	6.27999	5.98819	6.03858	6.50802	5.47882	5.9622	6.00628	6.40008	6.30793
C38:6 PE plasmalogen	HILIC-pos	6.07429	6.27094	6.68244	6.43448	6.1781	6.19793	6.42977	6.09223	6.08906	6.1735	6.14348	6.56612	6.07134	6.05761	5.88235	6.06602	6.46553	5.94355	6.35261	5.80878	6.3767	5.98089	6.41751	6.02794	6.46638	6.41419	6.40073	6.5168	6.52014	6.04719	6.30275	6.3016	6.39277	6.46481
C38:5 PE plasmalogen	HILIC-pos	6.33763	6.49769	6.655	6.81908	6.3975	6.46272	6.42769	6.25654	6.41094	6.55085	6.35522	6.54468	6.31645	6.44908	6.4537	6.34112	6.48889	6.30246	6.59291	6.12739	6.65304	6.28976	6.59238	6.35118	6.78344	6.85926	6.68499	6.5068	6.45567	6.40251	6.81782	6.495	6.52296	6.94336
C40:7 PE plasmalogen	HILIC-pos	5.78345	5.78964	6.18938	6.12737	6.18978	5.65987	5.9528	5.72516	5.68399	5.82613	5.79332	6.31752	5.7138	5.75342	5.6077	5.77287	6.10006	5.48581	5.82599	5.48822	6.02442	5.3752	5.8936	5.76807	6.34715	6.25419	6.12609	5.86423	6.06536	5.51218	5.94409	6.06819	6.26036	6.41783
C14:0 SM	HILIC-pos	5.2345	5.63675	5.84725	5.94716	5.57741	5.41553	5.40896	5.45948	5.40643	5.47681	5.35423	6.0643	5.48232	5.44515	5.41458	5.10681	5.5807	5.11901	5.64858	5.04991	5.50168	5.12078	5.80499	5.45211	5.7062	5.70342	5.68451	5.41247	5.67742	5.24714	5.66005	5.82559	5.5793	5.82256
C16:1 SM	HILIC-pos	5.14597	5.53799	5.617	5.515	5.35169	5.21107	5.20944	5.21519	5.23738	5.27022	5.23951	5.82593	5.16713	5.19512	5.24544	5.10423	5.45191	4.93922	5.44171	4.81462	5.07737	4.89671	5.70207	5.10711	5.22071	5.40292	5.47798	5.36034	5.72357	5.13975	5.37118	5.53154	5.03818	5.79298
C16:0 SM	HILIC-pos	6.56793	6.95104	7.06199	7.11426	6.7748	6.76083	6.61456	6.59278	6.73449	6.75509	6.67437	7.34997	6.60898	6.67596	6.38867	6.54285	6.98751	6.40725	6.96699	6.27492	6.62744	6.43379	7.01435	6.60746	6.82239	7.00016	7.07358	6.93179	7.17698	6.47106	7.02762	7.03476	6.84451	7.12443
C18:1 SM	HILIC-pos	4.93035	5.28876	5.11584	4.95844	5.11256	4.92096	4.81701	4.9105	5.00891	4.82942	5.05144	5.48565	4.9864	5.04832	4.91807	4.99804	5.03067	4.63919	4.93151	4.62988	4.55614	4.76328	5.09416	4.80242	4.61889	5.07565	5.06549	4.88818	5.70902	4.93596	5.14291	4.9574	4.53815	5.40843
C18:0 SM	HILIC-pos	5.86238	6.0645	5.90123	5.90295	6.12546	5.95881	5.79978	5.80782	5.91739	5.65333	5.98383	6.4024	5.9347	6.00497	5.58727	5.87993	5.93649	5.58303	5.78397	5.62001	5.38589	5.793	5.83418	5.83189	5.68708	6.13922	6.0811	5.73288	6.61801	5.84983	6.26765	5.89011	5.91554	6.21567
C20:0 SM	HILIC-pos	5.8086	5.95505	6.23346	6.08321	6.16079	6.03193	6.16038	5.75873	5.74881	6.0413	5.93187	6.45376	5.90549	5.94171	5.6809	5.85722	6.13793	5.60306	5.98098	5.48359	5.6548	5.68462	6.09436	5.77899	6.19873	6.44748	6.30132	5.98892	6.78392	5.6675	6.33432	5.90997	6.3722	6.44172
C22:0 SM	HILIC-pos	7.48458	7.643	7.92518	7.75663	7.35305	7.69758	7.78379	7.4318	7.42642	7.59408	7.54523	7.81209	7.57273	7.59678	7.46986	7.46998	7.7447	7.42672	7.82927	7.25843	7.5488	7.30006	7.73165	7.43613	7.48416	7.79384	7.73813	7.67294	7.47284	7.39248	7.77186	7.6276	7.96457	7.94196
sphingosine	HILIC-pos	3.71309	3.76279	3.98219	3.89019	5.4136	3.63557	2.77649	3.50328	3.25093	3.80818	3.36896	3.84669	3.62289	3.31877	3.34506	3.19637	3.55001	3.06593	3.86753	2.85036	3.80075	3.37349	4.15182	3.44596	3.91459	3.8994	4.01965	3.88147	3.44976	3.1289	4.40684	3.77794	3.84416	3.9007
threo-sphingosine	HILIC-pos	5.38589	5.67235	5.83428	5.99225	6.73572	4.96363	5.21725	5.12561	5.07479	5.51945	5.07074	5.69708	5.00824	5.07623	4.92201	4.97616	5.37001	4.75614	5.34122	4.47994	5.29646	4.71932	5.66401	4.9051	5.42841	5.66354	5.5091	5.39278	6.29563	4.73964	5.44418	5.46006	5.29962	5.76277
phytosphingosine	HILIC-pos	6.86059	7.54375	7.49823	7.96138	8.01054	6.75919	6.88863	6.8497	6.63166	7.50835	6.85031	7.23176	6.62759	6.8702	6.31089	6.66953	6.87311	6.38642	7.3014	6.26955	6.94015	6.63271	7.31735	6.62752	7.55111	7.36196	7.41308	7.00236	8.18798	6.39221	7.8507	6.80749	6.86764	7.19469
sphinganine	HILIC-pos	4.78389	5.01554	5.09677	5.41473	5.69116	4.38494	4.32408	4.75701	4.58609	4.74738	4.49507	4.79975	4.43254	4.51415	4.5299	4.44834	4.58041	4.22817	4.735	4.02293	5.06043	4.24954	4.95706	4.44169	4.87476	5.23526	4.82902	4.62039	5.54568	4.15533	5.28406	4.78559	4.7103	5.13158
C16:0 Ceramide (d18:1)	HILIC-pos	5.65138	6.08585	6.25366	6.28228	6.50882	5.786	5.48099	5.59006	5.69711	6.04289	5.63989	6.44729	5.59665	5.7041	5.37648	5.49906	6.20443	5.43466	6.1679	5.05682	6.16073	5.44059	6.19444	5.71143	6.40948	6.31376	6.23153	6.20229	6.55181	5.40301	6.26961	6.26415	6.12095	6.46358
C24:1 Ceramide (d18:1)	HILIC-pos	5.51408	5.87627	5.96858	6.03757	6.09375	5.81127	5.51786	5.58591	5.71997	5.60511	5.52337	5.98058	5.56923	5.68684	5.60038	5.52379	6.07812	5.53864	5.97115	5.15993	6.10295	5.35816	5.98369	5.69662	5.94883	6.04199	6.14284	6.0463	6.11698	5.38555	5.9054	6.23734	6.02204	6.22281
C34:2 DAG	HILIC-pos	3.22228	3.34282	4.24468	4.08174	3.826	3.54001	3.32833	2.58326	2.2137	3.80028	2.94169	3.92691	3.141	2.43665	2.49421	3.04717	3.63278	2.03895	4.11147	2.70595	3.91801	2.07341	3.95949	3.06855	4.01058	4.18307	4.16642	3.62463	3.99469	1.64045	3.81324	3.64211	3.41413	3.94321
C34:1 DAG	HILIC-pos	5.1505	5.17792	6.01744	5.84411	5.53795	5.17467	5.31524	5.02703	5.04905	5.69513	5.0125	5.67086	5.01418	4.97321	4.85491	5.07706	5.54049	4.83384	5.73992	4.86631	5.6641	4.76931	5.73074	5.12383	5.78699	5.9759	6.12474	5.84392	5.95602	4.68707	5.72654	5.42021	5.44113	5.74564
C34:1 DAG_2	HILIC-pos	4.28997	4.22893	5.05974	5.19606	4.72158	4.4461	4.44498	4.02899	4.07675	4.87532	4.0775	4.89469	4.23631	4.01701	3.7611	4.08383	4.70415	3.83897	5.03599	3.76418	4.80489	3.53495	4.95663	4.01709	4.88842	5.15082	5.03536	4.82123	5.05025	3.75841	4.96938	4.6713	4.62122	4.95723
15R-15-methyl PGA2_IntStd	C18-neg	5.44591	5.42591	5.39207	5.44792	5.41999	5.42291	5.39808	5.43474	5.4185	5.42562	5.41092	5.4214	5.4161	5.38496	5.45234	5.41252	5.42324	5.42607	5.41489	5.4358	5.44079	5.43058	5.42361	5.41563	5.3881	5.41578	5.40693	5.4333	5.4182	5.44035	5.4196	5.43743	5.42376	5.39046
15S-15-methyl PGD2_IntStd	C18-neg	4.95649	4.86107	4.8876	4.87229	4.93469	4.87119	4.85754	4.90371	4.91147	4.78902	4.90671	4.83757	4.8559	4.77875	4.81983	4.87237	4.85421	4.86612	4.81301	4.86849	4.8637	4.85551	4.81735	4.82966	4.84135	4.77145	4.78516	4.8481	4.83411	4.79866	4.85694	4.82712	4.83212	4.79961
15S-15-methyl PGE1_IntStd	C18-neg	5.26909	5.23555	5.24003	5.23528	5.23675	5.181	5.20632	5.2135	5.24393	5.15742	5.23568	5.19801	5.20974	5.18759	5.19702	5.21308	5.18043	5.20569	5.15221	5.20825	5.1982	5.21556	5.15652	5.15721	5.15997	5.10581	5.1241	5.14054	5.21039	5.16319	5.23091	5.15298	5.19894	5.18994
15S-15-methyl PGE2_IntStd	C18-neg	5.35341	5.35287	5.34196	5.31819	5.31798	5.31338	5.29604	5.31945	5.29236	5.33133	5.29712	5.29044	5.29948	5.27813	5.34923	5.31082	5.29167	5.31166	5.27513	5.30415	5.29316	5.29239	5.28654	5.2922	5.28553	5.29086	5.29774	5.28024	5.2748	5.27158	5.25803	5.27097	5.2673	5.24222
15R-15-methyl PGF2a_IntStd	C18-neg	5.65879	5.65396	5.66412	5.65907	5.64275	5.64267	5.63353	5.62775	5.63726	5.63146	5.61648	5.63784	5.63073	5.60348	5.68285	5.63303	5.62735	5.63286	5.62628	5.6305	5.63334	5.62145	5.62588	5.63572	5.63991	5.61453	5.61104	5.64262	5.61144	5.62312	5.61238	5.62447	5.60987	5.56881
caprate	C18-neg	3.36811	3.4848	3.43646	3.59084	3.33497	3.49753	3.35213	3.43001	3.4107	3.38086	3.34627	3.52764	3.35664	3.41159	3.4223	3.48549	3.41292	3.39726	3.46379	3.39963	3.47028	3.43386	3.4463	3.37404	3.37438	3.58503	3.37524	3.45783	3.37476	3.43605	3.38648	3.27621	3.36407	3.44681
5-dodecenoate	C18-neg	2.42073	2.83494	3.29393	3.49725	2.78829	6.19826e-07	1.96262	2.39589	1.74775	2.11617	1.34394	3.45898	1.37786	1.33974	3.02395	2.19259	2.84822	1.61872	2.79118	1.34999	3.19969	6.19826e-07	2.94937	1.9105	2.79309	3.19499	3.05776	3.08825	2.52399	1.3086	2.75179	2.05876	1.8207	2.88331
dodecanoate	C18-neg	4.19631	4.12556	4.37149	4.54162	4.16189	4.46075	4.03433	4.21826	4.02545	4.10722	4.0859	4.36808	4.16919	4.11252	4.14663	4.34752	4.2267	4.05655	4.22171	4.04122	4.19502	4.03274	4.24471	4.34372	4.16394	4.43464	4.59203	4.20215	4.1045	3.75349	4.16413	4.1145	4.06575	4.22801
myristoleate	C18-neg	3.4417	3.8576	4.49053	4.2434	3.74784	2.94782	3.23354	3.86174	3.27465	3.50633	3.82907	4.39318	3.50765	3.37891	3.30992	3.39284	3.99374	3.27741	3.96169	2.99484	3.85669	3.33669	3.95736	3.67348	3.68295	4.24137	4.24986	3.81689	3.71267	2.81405	3.77301	3.11514	3.02987	3.87026
myristate	C18-neg	5.46257	5.45508	5.65533	5.53156	5.48505	5.42678	5.39115	5.49266	5.43834	5.41674	5.50916	5.69132	5.45988	5.44709	5.43629	5.50416	5.55873	5.41231	5.46492	5.42707	5.46865	5.44897	5.4951	5.50765	5.47478	5.59381	5.67059	5.46861	5.45798	5.43163	5.42624	5.43272	5.40422	5.52002
pentadecanoate	C18-neg	4.81778	4.84464	4.90613	4.74339	4.93046	4.73451	4.78327	4.8006	4.86715	4.8088	4.83996	4.87562	4.79537	4.79006	4.77579	4.79653	4.8066	4.74376	4.76071	4.67745	4.73139	4.85603	4.82687	4.7822	4.75515	4.84414	4.83576	4.7648	4.82981	4.74649	4.69116	4.71795	4.70964	4.78334
palmitoleate	C18-neg	5.39511	5.72578	6.29251	5.85715	6.10724	5.2385	5.28057	5.6785	5.34932	5.5027	5.52329	6.22077	5.47003	5.33758	5.28563	5.32874	5.86489	5.19824	5.58276	5.09412	5.76884	5.38135	5.67302	5.63718	5.61936	5.81196	6.21192	5.68254	5.95295	5.21893	5.59147	5.36037	5.20553	5.73006
palmitate	C18-neg	6.57273	6.63178	6.68655	6.73034	6.75987	6.52461	6.53057	6.56113	6.59319	6.65339	6.57206	6.67151	6.53044	6.5696	6.53138	6.53157	6.60251	6.47049	6.56967	6.48219	6.71902	6.5312	6.64584	6.58249	6.5793	6.59885	6.63559	6.61396	6.60363	6.49835	6.7778	6.60808	6.67194	6.65904
10-heptadecenoate	C18-neg	4.26945	4.57162	4.98222	4.61318	5.10998	4.11306	4.14741	4.37541	4.34198	4.63006	4.38055	4.77986	4.35974	4.34636	4.27311	4.31936	4.50907	4.16755	4.39177	4.09988	4.51244	4.37546	4.56736	4.38627	4.47292	4.65277	4.85152	4.4098	4.99426	4.17281	4.39461	4.38021	4.24537	4.48549
heptadecanoate	C18-neg	4.74445	4.89211	4.89776	4.96542	5.43636	4.71865	4.69064	4.75924	4.81019	5.05176	4.75389	4.79834	4.72642	4.78462	4.72754	4.79189	4.78275	4.67319	4.75463	4.69514	4.86628	4.74351	4.86161	4.74183	4.82478	4.95077	4.91749	4.69238	4.85415	4.72487	5.03432	4.82867	4.94001	4.87713
gamma-linolenate	C18-neg	5.17161	5.20688	5.58635	5.809	6.21404	4.9628	4.95946	4.96433	4.90619	5.12768	4.8714	5.62609	5.12246	4.73218	4.74076	4.65296	5.21657	4.58064	5.29848	4.21924	5.43668	4.44709	5.23481	4.94895	5.24271	5.37713	5.50253	5.11467	5.78641	4.72577	5.49476	5.09235	4.90718	5.60304
alpha-linolenate	C18-neg	4.93795	5.1607	5.45562	5.33836	5.3996	4.82461	4.88024	4.82997	4.72416	4.8	4.75683	5.48976	5.026	4.48667	4.4824	4.66286	5.09226	4.37348	5.12052	4.2073	5.32973	4.40682	4.90876	4.94179	5.152	5.28978	5.46919	4.75491	5.39443	4.5971	5.13135	4.95306	4.75686	5.3418
linoleate	C18-neg	6.41915	6.54846	6.89018	6.89477	7.22228	6.3224	6.4098	6.14079	6.35063	6.55937	6.27617	6.97039	6.33028	6.20709	6.11787	6.17902	6.68913	5.98957	6.68505	5.72481	6.90888	5.98695	6.74261	6.32507	6.5975	6.87699	6.87047	6.44013	6.99751	6.07954	6.80516	6.50882	6.62042	6.82281
oleate	C18-neg	6.18238	6.38911	6.65185	6.64004	6.69406	6.13233	6.12524	6.19522	6.3214	6.52221	6.21766	6.55188	6.20519	6.21716	6.04676	6.17687	6.43262	5.97322	6.39088	5.7973	6.58069	6.0625	6.40652	6.29991	6.37852	6.53162	6.68024	6.49302	6.65404	6.00696	6.53648	6.36565	6.33479	6.50506
stearate	C18-neg	6.86014	6.90459	6.90761	6.93932	6.99646	6.86616	6.81892	6.84258	6.85001	6.83639	6.84042	6.89203	6.859	6.8838	6.8736	6.85654	6.89519	6.84468	6.86323	6.82445	6.93042	6.8285	6.95938	6.84129	6.87216	6.90777	6.91181	6.82929	6.82884	6.83461	6.99063	6.87857	6.93705	6.94724
10-nonadecenoate	C18-neg	2.91228	3.56703	4.33151	4.24087	4.90107	2.80948	3.20637	3.47518	3.35096	4.09722	3.19453	3.86512	3.13688	3.1335	2.40854	3.32849	3.58219	2.50105	3.70609	6.19826e-07	3.94891	2.79667	3.89811	3.03699	4.01451	3.9987	4.13814	3.34339	4.62191	1.83227	4.01806	3.82238	3.85501	4.06984
nonadecanoate	C18-neg	4.39662	4.80418	5.03319	4.84898	5.85817	4.36274	4.3287	4.29954	4.32845	4.79475	4.26841	4.6351	4.23825	4.23234	4.21698	4.2794	4.43592	4.18047	4.63774	4.07128	4.5742	4.20711	4.87864	4.22226	4.91829	4.8579	4.66203	4.36355	5.24199	4.18725	4.79828	4.39301	4.86586	4.61118
eicosapentaenoate	C18-neg	5.49544	5.51474	5.96585	6.35824	6.60093	5.28343	5.19673	5.39919	5.34683	5.95937	5.88809	5.92011	5.27984	5.26351	5.07955	5.72176	5.56284	5.15798	5.65154	4.89856	6.32161	4.76652	5.59981	5.24614	5.53917	5.76461	5.88337	5.48524	5.85	4.90929	6.20994	5.34344	5.81763	6.08552
arachidonate	C18-neg	6.49637	6.76978	7.0038	7.60177	7.65275	6.71759	6.48072	6.40942	6.81303	7.43882	6.54768	6.94991	6.39701	6.76108	6.39258	6.52234	6.61971	6.43237	7.07397	6.1162	7.73801	6.4134	7.43174	6.65321	6.94685	7.22477	7.13404	7.2143	7.09761	6.57239	7.74416	6.98045	7.47352	7.27918
eicosatrienoate	C18-neg	5.5171	5.83549	6.24266	6.90829	7.16889	5.51429	5.49994	5.4112	5.67589	6.14187	5.56822	6.3245	5.60865	5.61747	5.37915	5.28815	5.76011	5.22774	6.04284	4.89676	6.22168	5.27201	6.27062	5.6123	6.21195	6.39277	6.47623	5.79261	6.64054	5.23774	6.09194	6.00519	6.07417	6.44993
eicosadienoate	C18-neg	4.48195	4.70699	5.6224	5.55561	5.59129	4.62896	5.05664	4.4867	4.65158	5.12432	4.49396	5.534	4.43873	4.44711	4.47652	4.45831	5.25738	4.2442	5.42661	3.8432	5.39688	4.35117	5.51318	4.67061	5.75516	5.79377	5.99415	5.0139	5.64538	4.28804	5.45709	5.5013	5.48603	5.80163
eicosenoate	C18-neg	4.63459	4.764	6.00622	5.37879	5.88682	4.54831	5.23135	4.4886	4.68357	5.32959	4.50885	5.46032	4.46767	4.68278	4.52971	4.64283	5.25733	4.35107	5.49575	3.96089	5.06663	4.39042	5.35506	4.70757	5.70434	5.78325	5.9333	5.3229	5.69017	4.14354	4.85676	5.14352	5.16974	5.37257
arachidate	C18-neg	5.10304	5.33258	6.05173	5.54805	6.26558	5.04462	5.33751	4.96152	4.92395	5.4388	4.95234	5.55443	5.03579	4.99277	5.04749	5.05936	5.38852	4.99237	5.62633	4.9052	5.1338	4.95726	5.55366	4.95898	5.71273	5.89708	5.84092	5.39308	5.45262	4.96308	5.40994	5.06526	5.45668	5.55274
docosahexaenoate	C18-neg	5.77352	5.85809	6.14339	6.55123	7.24386	5.35242	5.53594	5.49499	5.63312	5.9884	5.62505	6.3145	5.39454	5.60334	5.5591	5.49946	5.83157	5.13864	5.97754	5.04834	6.2324	4.87928	5.95785	5.63817	5.93756	6.34702	6.25654	5.85278	6.37158	5.25675	6.32844	5.65728	6.14702	6.47596
docosapentaenoate	C18-neg	5.42483	5.46649	5.92591	6.38227	6.25559	5.25957	5.40983	5.14911	5.32547	5.59533	5.15083	6.02542	5.15529	5.21444	4.99305	5.15096	5.56608	4.80444	5.68259	4.59761	5.85689	4.79892	5.81051	5.13199	5.76015	5.92242	6.16877	5.4591	5.68128	5.05113	5.8555	5.69896	5.70578	6.14029
adrenate	C18-neg	4.82668	5.17516	5.81005	6.28589	5.7265	4.99455	5.19799	4.86108	5.11361	5.39657	4.89601	5.52652	4.68911	5.12334	4.88439	4.77398	5.17043	4.71756	5.39997	4.37732	5.44253	4.85167	5.58048	5.08929	5.60912	5.88907	6.00938	5.35525	5.58242	4.78036	5.63609	5.6664	5.29708	6.13374
13-docosenoate	C18-neg	4.52146	4.84575	5.71932	5.47068	5.81337	4.7282	5.09139	4.61247	4.76525	5.19617	4.58388	5.56472	4.61459	4.65054	4.57806	4.56113	5.44177	4.56117	5.33212	4.45386	4.77963	4.68679	5.28613	4.71798	5.28188	5.65465	5.76761	5.13089	5.21954	4.68766	5.0757	5.03052	5.09436	5.30543
nervonic acid	C18-neg	4.53492	5.21865	5.51522	5.44847	6.1215	4.73227	4.68532	4.51213	4.69806	4.87877	4.57681	5.55595	4.62791	4.80271	4.77321	4.59595	5.48417	4.54917	5.31283	4.11395	4.90602	4.49612	5.30051	4.65294	5.04946	5.56533	5.65114	5.18734	5.00456	4.29707	4.89855	5.18051	4.99866	5.29629
17-methylstearate	C18-neg	5.27431	5.36493	5.49165	4.91042	5.77586	5.04268	5.03733	4.95484	5.16592	5.11739	5.05327	5.35472	5.2016	4.77622	5.30057	5.05141	5.30235	5.0157	5.43246	5.05417	5.24092	5.10907	5.5344	5.13214	5.4572	5.47886	5.39059	5.19567	5.38025	5.209	5.01565	5.2951	5.38092	5.23235
phytanate	C18-neg	6.66396	6.93072	7.59721	7.18186	7.90022	6.54832	7.0103	6.62094	6.53876	7.08647	6.55881	7.14158	6.60226	6.61746	6.6295	6.58199	6.9827	6.53352	7.22242	6.45952	6.75651	6.50646	7.11499	6.5305	7.27677	7.47419	7.40505	6.96069	7.09447	6.47974	7.07867	6.62989	7.04199	7.17067
3-methyladipate	C18-neg	3.13588	3.24511	3.1275	3.22959	3.11551	3.04707	3.04383	3.13416	3.19857	2.98806	3.25612	3.11488	3.1093	3.00828	3.25132	3.2322	3.07082	3.0946	3.02413	3.11117	3.06543	3.18808	3.14708	2.99996	2.87759	2.84703	2.97421	3.04255	3.01876	2.1443	3.11064	3.01119	3.05757	3.04038
levulinate	C18-neg	3.38907	3.45626	4.45143	4.01006	3.20301	3.16385	3.62652	3.28134	3.18112	4.36588	3.12235	3.53128	3.40738	3.29037	4.10722	3.31949	3.34658	3.26282	3.61334	3.39934	3.64786	3.28074	3.82847	3.59694	3.95041	3.66905	3.42436	3.38043	2.80254	3.454	3.50153	3.16561	3.94915	3.83244
azelate	C18-neg	4.49763	4.47003	4.48301	4.7012	4.48512	4.37	4.31982	4.42347	4.43539	4.40571	4.51332	4.41244	4.50018	4.48462	4.41937	4.73021	4.47955	4.40233	4.36232	4.37537	4.34672	4.48744	4.52288	4.49368	4.30602	4.3166	4.32868	4.38619	4.35654	4.36677	4.40918	4.31465	4.69614	4.35208
sebacate	C18-neg	4.69806	4.68115	4.68802	4.71557	4.70589	4.73664	4.74625	4.78137	4.98299	4.67944	4.73559	4.75557	4.69528	4.72616	4.70519	4.73231	4.72284	4.7328	4.70802	4.76258	4.69666	4.69411	4.74066	4.86931	4.69105	4.80714	4.86866	4.81146	4.70855	4.67855	4.73532	4.69655	4.73366	4.78988
undecanedionate	C18-neg	5.04109	5.05011	5.04717	5.06457	5.06574	5.03666	5.04632	5.04845	5.03452	5.03123	5.03595	5.04767	5.04925	5.04015	5.06187	5.03398	5.05968	5.05293	5.05143	5.05522	5.06249	5.03699	5.06866	5.0474	5.05225	5.05818	5.04953	5.06455	5.05546	5.04541	5.06117	5.05933	5.07677	5.06062
dodecanedioate	C18-neg	5.08898	5.11765	5.10853	5.13234	5.11856	5.11459	5.16048	5.10962	5.09405	5.10016	5.10275	5.12317	5.10728	5.09913	5.12204	5.12161	5.12825	5.11168	5.11265	5.10985	5.14268	5.09788	5.1216	5.10976	5.11631	5.1185	5.10497	5.12922	5.11807	5.09686	5.12081	5.1343	5.13491	5.13242
tetradecanedioate	C18-neg	4.77807	4.82177	4.78931	4.92131	4.8018	4.77224	4.81174	4.81725	4.78073	4.79461	4.78356	4.79461	4.76927	4.7775	4.80438	4.87441	4.78864	4.78921	4.77317	4.7635	4.81039	4.75591	4.77557	4.76157	4.75133	4.74849	4.7329	4.75664	4.77636	4.75376	4.79171	4.76554	4.77717	4.80065
hexadecanedioate	C18-neg	4.50477	4.57776	4.54574	4.58693	4.56951	4.50743	4.53042	4.50836	4.53324	4.53777	4.55335	4.52047	4.45955	4.47151	4.52757	4.77681	4.54216	4.53988	4.51895	4.47671	4.56654	4.49573	4.50344	4.47749	4.47636	4.49402	4.45184	4.47576	4.44194	4.47517	4.4658	4.45595	4.47524	4.49896
eicosanedioate	C18-neg	3.05596	3.33282	3.63831	3.35868	3.15556	3.09237	3.43034	3.09672	3.25733	3.29592	3.01849	3.06474	2.8653	3.11316	3.3813	3.03278	3.17721	2.93714	3.37446	2.85127	3.35641	2.99977	3.56033	2.59838	3.14575	3.24237	3.09693	3.0855	3.0196	2.93964	2.77841	2.98781	3.00578	3.16809
3-hydroxyoctanoate	C18-neg	3.15086	3.84771	4.30983	4.41683	3.84638	4.0309	4.07324	3.65903	3.84813	4.24853	3.29026	3.60281	2.92712	3.26173	4.32108	3.674	3.27894	2.98791	4.24263	2.86924	4.13846	3.16097	4.35647	3.5276	4.04869	4.43178	3.55443	4.42558	2.97452	3.08658	4.1407	3.77796	4.1168	4.20202
3-hydroxydecanoate	C18-neg	3.83036	4.29766	4.69592	4.87862	4.29542	3.90914	4.4325	3.99493	4.36142	4.83742	3.74419	3.93746	3.72859	3.8209	5.1069	3.90561	3.78551	3.66392	4.73231	3.51843	4.59469	3.64912	4.94844	3.87448	4.44369	4.96436	4.34028	5.00441	3.49742	3.74758	4.75663	4.14882	4.59338	4.94771
3-hydroxyhexanoate	C18-neg	2.808	3.22797	4.06925	3.84694	3.29862	3.21058	3.50655	3.16473	3.11977	3.57175	2.82548	3.78699	2.47671	2.71983	3.44385	2.93275	3.19151	2.24228	3.86974	2.30983	3.60532	2.5234	3.68767	2.79952	3.85587	3.81258	3.33708	3.56977	3.22927	2.42832	3.34761	3.46723	3.59374	3.39489
16-hydroxypalmitate	C18-neg	4.73734	4.79035	5.02581	4.78147	4.9102	4.68594	4.71507	4.68801	4.65958	4.69886	5.1465	4.78691	4.61006	4.63703	4.71988	5.31233	4.67511	4.83481	4.68635	4.62609	4.7112	4.62108	4.90649	4.66807	4.64818	4.71154	4.6203	4.6586	4.65434	4.57557	4.62807	4.65054	4.63444	4.67786
2-hydroxyhexadecanoate	C18-neg	4.51011	4.70515	4.66783	4.84305	4.99117	4.36862	4.56958	4.39908	4.72822	4.7208	4.4817	4.81496	4.42217	4.472	4.69425	4.45401	4.58557	4.3838	4.53825	4.29583	4.62024	4.32257	4.83887	4.38981	4.48962	4.59201	4.72195	4.69627	4.61062	4.39044	4.80649	4.44725	4.55067	4.94225
13-HODE	C18-neg	4.68938	4.52462	4.77053	4.48535	5.17656	4.53778	3.97872	4.15906	4.04746	4.34595	4.46494	4.36059	4.66834	4.17874	3.867	4.2488	4.08056	4.23978	4.38372	4.00824	4.60088	4.18737	4.886	4.27814	4.02139	4.33063	4.30186	4.26499	4.15221	4.2799	4.6042	4.86315	4.46413	4.69442
9,10-diHOME	C18-neg	4.1643	4.17079	4.13602	4.2651	4.26373	4.09772	4.16234	4.09457	4.11062	4.07006	4.12262	4.09973	4.20356	4.05842	4.11629	4.11537	4.09931	4.01418	4.04441	4.02662	4.06827	4.07237	4.11629	4.03321	4.02859	4.10086	4.0442	4.06109	4.06148	4.09512	4.05215	4.10727	4.05877	4.10186
12-HETE/8-HETE	C18-neg	4.64662	4.34499	3.65764	3.87566	4.90832	4.73275	1.94582	4.31349	3.97219	3.77221	4.2732	4.14964	4.43233	4.118	3.89974	4.4024	2.7774	4.10312	2.85409	3.04101	3.86405	3.65912	4.38018	4.11198	1.96099	3.25795	3.87629	4.05928	2.62313	4.13564	4.50503	3.62785	4.01661	5.62861
11-HETE	C18-neg	3.18735	3.05169	3.12266	3.35987	4.17076	3.11203	6.19826e-07	3.13464	2.50528	3.21717	3.07995	1.97595	3.22199	2.95606	2.05153	2.85759	6.19826e-07	2.6171	2.73887	2.53556	3.79419	3.14113	3.97223	2.70532	2.07357	2.84528	2.83454	3.32518	2.12808	2.50989	4.06365	3.72875	3.4843	3.62477
15-HETE	C18-neg	3.56814	3.31895	3.37224	3.69084	4.41848	3.47637	2.50597	3.47107	2.93027	3.8188	3.37768	2.5988	3.24669	3.18204	1.81917	3.30616	2.56168	3.09191	3.17689	2.38891	3.94367	3.09899	4.10135	3.11982	2.76356	3.20844	3.25449	3.63549	2.81361	3.10251	4.21513	3.74431	3.708	3.67743
3-oxooctadecanoate	C18-neg	3.93521	4.1179	4.04545	4.02957	4.05851	3.92642	3.95567	3.9146	4.22068	3.95783	3.93398	4.0535	3.84106	3.9509	4.51186	4.05146	4.0598	3.93592	4.24385	3.54509	3.92246	3.92553	4.34501	3.93482	4.11026	4.4166	4.60863	4.31125	3.94683	3.93376	3.88429	3.85317	3.96834	3.9824
2-aminooctanoate	C18-neg	2.87859	3.2532	3.47869	4.11342	3.36309	3.93463	4.48044	2.87146	3.02234	6.19826e-07	2.94548	4.3907	6.19826e-07	3.98131	4.57322	6.19826e-07	4.22236	3.35297	4.46474	6.19826e-07	3.39209	6.19826e-07	3.2698	3.25626	4.27318	4.846	4.03988	3.10705	3.6845	6.19826e-07	4.37338	2.97008	6.19826e-07	4.28887
9-cis-retinoic acid	C18-neg	4.10498	4.04244	4.14333	4.09985	4.1321	4.00477	4.04681	4.27553	4.05576	4.00798	5.27709	3.9883	4.14119	3.93409	3.94296	5.13175	3.90908	4.50928	4.05339	4.15704	3.89849	4.13257	4.12761	4.18124	4.03787	4.00958	3.9932	4.00212	3.92739	4.01332	4.03549	3.94449	3.94217	3.9587
chenodeoxycholate	C18-neg	1.5888	2.98383	6.19826e-07	4.44229	2.27067	1.56496	2.34741	6.19826e-07	6.19826e-07	6.19826e-07	6.19826e-07	1.70704	6.19826e-07	6.19826e-07	2.64896	6.19826e-07	6.19826e-07	6.19826e-07	2.75726	6.19826e-07	1.57351	6.19826e-07	1.86191	6.19826e-07	6.19826e-07	6.19826e-07	6.19826e-07	6.19826e-07	3.34292	6.19826e-07	6.19826e-07	6.19826e-07	1.55289	6.19826e-07
deoxycholate	C18-neg	2.98781	3.73904	3.17077	4.60227	3.92392	3.8337	4.53328	3.71148	1.61242	1.60645	3.48798	4.30053	2.37671	2.83307	4.17989	6.19826e-07	2.1148	2.78515	3.71938	1.86645	3.83152	2.73132	4.04595	2.97512	3.31182	3.39375	3.51211	6.19826e-07	3.83283	2.5353	3.56538	3.71345	3.69037	2.98785
cholate	C18-neg	3.34623	4.05023	3.21044	4.45503	3.4965	3.55573	3.8983	3.30926	3.37588	3.78099	3.08876	3.35652	3.82318	3.60555	3.66009	4.0467	4.30544	4.72062	3.88303	3.01545	3.55236	4.24988	3.80346	3.63801	3.1574	3.49277	3.30278	3.46192	3.39631	3.53766	3.30935	3.2536	2.95772	3.10159
glycocholate	C18-neg	4.01001	4.75059	3.7293	4.41773	4.21597	2.35839	2.26619	6.19826e-07	4.24341	4.08709	3.58742	3.8717	3.06617	1.68479	3.4457	2.90179	6.19826e-07	2.22203	3.15957	6.19826e-07	3.67897	6.19826e-07	3.31929	2.16841	6.19826e-07	6.19826e-07	1.99814	6.19826e-07	3.61502	3.60909	3.64181	2.33005	2.96556	3.67771
glycochenodeoxycholate	C18-neg	2.77139	4.8424	3.68137	5.23267	4.51266	2.44261	3.74436	2.76135	4.61193	4.5938	3.77637	4.29494	6.19826e-07	2.0167	4.42224	3.01001	1.75391	2.24828	3.78902	6.19826e-07	4.28929	6.19826e-07	4.22477	3.70324	2.12909	2.73805	1.71733	3.5152	4.23098	4.32247	4.2324	3.25417	3.72401	4.21114
glycodeoxycholate	C18-neg	6.19826e-07	4.7867	3.19611	5.09807	4.79841	3.20347	3.90161	2.71468	4.10287	4.03769	3.58635	4.0413	6.19826e-07	6.19826e-07	4.35111	6.19826e-07	6.19826e-07	6.19826e-07	3.53432	1.65464	4.61455	6.19826e-07	4.22634	3.80462	2.4099	2.78958	2.57655	6.19826e-07	4.28083	3.47798	3.96894	2.78653	3.18686	3.78534
glycoursodeoxycholate	C18-neg	6.19826e-07	3.54969	2.00436	4.19566	2.11508	6.19826e-07	3.38171	6.19826e-07	6.19826e-07	6.19826e-07	3.15466	3.81707	6.19826e-07	6.19826e-07	2.93142	6.19826e-07	6.19826e-07	6.19826e-07	1.98752	6.19826e-07	3.38516	6.19826e-07	2.14867	1.67544	6.19826e-07	6.19826e-07	6.19826e-07	6.19826e-07	2.69645	6.19826e-07	1.67745	6.19826e-07	6.19826e-07	6.19826e-07
salicylate	C18-neg	3.36272	3.3665	3.33804	4.46196	3.21784	3.29468	3.25231	3.20925	4.21441	3.96212	3.23742	3.26298	3.21614	3.1984	3.51265	3.28436	3.19713	3.2174	3.20655	3.17746	3.18003	3.19072	3.31095	3.14868	3.15217	3.25181	3.19892	3.22068	3.24232	3.26803	3.24733	3.17899	3.2385	3.22431
4-hydroxystyrene	C18-neg	6.19826e-07	3.89539	4.30933	5.00215	4.36949	3.29687	3.31815	2.88203	3.77797	4.13298	6.19826e-07	4.26866	6.19826e-07	6.19826e-07	4.21016	6.19826e-07	4.08927	3.24719	4.71779	2.85703	5.19277	2.82674	5.30628	5.1372	3.97492	2.90247	4.36515	3.5387	4.63075	6.19826e-07	3.92291	4.52611	3.75072	5.01114
oxypurinol	C18-neg	4.58832	4.31303	4.09079	4.192	4.39831	3.48596	3.79504	3.88085	4.17201	4.24612	4.6577	4.5433	4.18848	4.7399	4.21916	4.47827	3.94251	3.73839	3.44286	3.26971	4.55349	4.26426	4.46232	3.79493	3.69501	3.966	4.43989	4.17163	5.29732	4.41692	4.94282	4.20837	4.1407	4.32695
mandelate	C18-neg	1.66266	4.05324	4.0074	3.24858	3.16152	2.19194	3.07075	2.57295	3.31245	3.10244	3.15445	3.87071	1.98169	2.1594	2.50902	3.02943	3.07207	2.35891	3.27642	2.1608	3.81503	1.40588	2.50573	2.62282	3.32675	3.24212	2.62148	2.73398	3.4922	3.02824	3.33256	1.96683	2.76273	1.78834
phenyllactate	C18-neg	6.19826e-07	2.73216	3.30614	3.65939	3.21775	1.49571	2.81272	1.23015	2.88301	3.23	2.34141	3.11421	1.57867	1.83722	3.22348	6.19826e-07	3.10179	6.19826e-07	3.44008	6.19826e-07	3.92739	0.958554	3.97373	0.981427	3.20731	3.0694	3.00311	2.66374	3.46091	1.90996	2.9657	3.35915	2.83877	3.50981
formylmethionine	C18-neg	6.19826e-07	2.67098	3.28825	3.67416	3.16196	1.43949	3.29962	6.19826e-07	6.19826e-07	2.53104	6.19826e-07	2.34164	6.19826e-07	6.19826e-07	3.23207	6.19826e-07	6.19826e-07	6.19826e-07	3.39233	6.19826e-07	3.17182	6.19826e-07	3.29756	6.19826e-07	3.18752	3.98812	3.32528	2.95942	3.32752	6.19826e-07	2.93358	2.85071	3.19338	3.98977
glucose/fructose/galactose	C18-neg	4.67235	5.10815	5.28383	5.10385	4.73927	4.93216	5.04936	4.67707	5.0565	5.22825	5.05042	5.27335	4.92613	5.12404	4.48501	4.95882	5.13688	4.84857	5.26617	5.05603	4.93753	5.19484	5.1084	5.01531	5.22013	5.19747	5.34843	4.88698	5.002	5.03036	5.09352	5.16294	5.09819	5.23436
theophylline	C18-neg	3.54445	6.19826e-07	6.19826e-07	6.19905	3.64094	5.8795	6.02101	3.62979	4.56397	4.16104	3.74751	6.19826e-07	4.07974	5.34625	5.90503	6.19826e-07	6.19826e-07	6.19826e-07	3.49318	6.19826e-07	4.21737	5.62736	6.01623	5.47178	5.05538	3.41717	6.19826e-07	6.19826e-07	6.19826e-07	3.67427	5.3176	6.19826e-07	4.87741	5.97753
ribothymidine	C18-neg	6.19826e-07	2.8095	3.13456	3.98619	6.19826e-07	6.19826e-07	6.19826e-07	6.19826e-07	4.10964	4.95767	2.82854	6.19826e-07	6.19826e-07	6.19826e-07	2.08945	6.19826e-07	2.90242	2.63314	4.09759	2.74007	2.34665	2.00438	2.82748	6.19826e-07	2.52553	3.07603	3.29442	2.28367	4.05482	2.5916	3.27594	3.67365	3.58498	4.04039
phenylacetylglutamine	C18-neg	4.17146	4.25967	4.30318	4.78692	3.44545	4.3593	4.60454	4.00979	4.84926	4.4917	4.93088	4.43518	3.52524	3.88659	4.37702	4.51696	2.63538	4.08679	4.32494	3.41433	3.97436	3.89569	4.2865	4.24254	3.98291	3.77388	4.12904	3.20694	4.11926	4.02396	4.27149	3.82687	3.02475	4.22738
hydrochlorothiazide	C18-neg	4.20765	2.78988	6.19826e-07	2.82986	6.19826e-07	1.66457	6.19826e-07	6.19826e-07	3.96146	4.09641	3.8779	4.01267	3.90773	3.58093	6.19826e-07	2.64708	6.19826e-07	2.22134	2.43058	1.95425	6.19826e-07	3.47287	3.46424	3.13991	1.53726	6.19826e-07	6.19826e-07	6.19826e-07	1.57109	1.94893	6.19826e-07	6.19826e-07	6.19826e-07	1.44597
warfarin	C18-neg	2.9312	3.07923	3.05799	3.09947	3.37076	2.82407	2.94632	2.92476	5.27386	5.30118	3.14291	3.20544	2.73739	2.96209	2.75679	2.8961	2.90199	2.90937	3.39559	2.91084	3.02473	3.12085	3.21645	2.91936	3.09532	2.9833	2.90036	2.95518	3.53184	2.86986	2.98174	2.95408	3.02552	2.86072
C24:0 PC_IntStd	C8-pos	6.11733	6.12284	6.0959	6.12162	6.13844	6.09041	6.1231	6.12014	6.13207	6.11281	6.08649	6.088	6.11339	6.10149	6.07356	6.10155	6.10456	6.06563	6.08112	6.10488	6.10116	6.08459	6.08186	6.06911	6.11258	6.11076	6.09942	6.0851	6.07166	6.09212	6.09878	6.10544	6.10148	6.06397
C16:0 LPC	C8-pos	5.16781	5.58373	6.19513	6.43117	6.18226	5.31767	5.66697	5.05724	5.43275	6.08968	5.42547	5.84619	5.26178	5.42137	5.82302	5.09668	5.60153	5.01829	5.98184	4.80684	7.00174	5.04035	6.03434	5.13087	5.97359	5.69068	6.02751	6.10963	6.09595	5.00329	6.30389	5.75535	5.60086	5.75661
C18:3 LPC	C8-pos	1.98034e-05	4.72098	5.58257	5.38938	5.2008	4.69894	5.06318	3.37935	4.53664	4.85368	4.52088	5.28313	4.18789	4.39694	5.17389	3.65245	5.12157	3.45444	5.19262	1.98034e-05	5.52179	3.27916	5.02844	4.48595	5.1919	4.88566	5.46671	5.14081	4.74953	3.69819	5.1752	4.99754	4.14975	5.15117
C18:2 LPC	C8-pos	4.66321	5.22116	5.69524	5.2821	4.90522	4.94361	4.93247	4.19514	4.91452	4.84404	4.92929	5.6253	4.79758	4.92198	4.65393	4.49032	5.25242	4.71409	5.39311	4.47206	5.60503	4.42082	5.12824	4.85913	5.36235	5.20772	5.40449	4.84861	5.16604	4.0966	5.38164	4.97766	4.71979	5.30392
C18:1 LPC	C8-pos	4.28301	4.97891	5.52015	5.34527	4.85998	4.63948	4.70423	4.00441	4.74123	4.84284	4.56876	5.38208	4.49682	4.71178	4.48051	4.23282	4.96195	4.36381	5.02891	4.11788	5.30302	4.09033	4.93056	4.59018	5.06361	4.96082	5.30505	5.15334	4.88898	3.92495	5.26452	4.84884	4.57441	5.11172
C18:0 LPC	C8-pos	5.17291	5.61278	6.01375	6.30348	5.81455	5.35792	5.40744	5.12701	5.41965	5.93272	5.39702	5.75216	5.34661	5.42545	5.56308	5.14585	5.61009	5.02695	5.85658	4.73078	6.74607	5.11522	5.98084	5.12046	5.72638	5.70614	6.07616	5.77748	5.90316	5.14826	6.33289	5.63539	5.65662	5.68671
C20:4 LPC	C8-pos	4.10955	5.06717	5.44661	5.72745	4.66675	4.57954	4.9395	3.99823	4.71796	4.96701	4.42606	4.9906	4.03286	4.63332	5.00476	3.95101	4.48403	4.35692	5.14574	4.07099	5.3475	4.14261	5.04044	4.57262	4.96972	5.08919	5.09311	5.22743	4.88612	4.09234	5.4607	4.77069	4.57332	5.4311
C16:0 LPE	C8-pos	5.27299	5.4444	6.03387	6.24088	6.3199	5.15107	5.29483	5.12745	5.31059	6.22252	5.26136	5.77887	5.20922	5.4404	5.15021	4.99716	5.54286	4.75933	6.30109	4.84284	7.06163	4.9273	6.30266	5.03085	6.01134	5.62904	5.98032	6.14527	6.24207	4.71721	6.37432	5.9498	5.90671	5.7064
C18:2 LPE	C8-pos	3.59453	3.96766	4.79898	4.18641	4.02962	3.68718	3.92055	3.17494	3.67471	4.12306	3.67975	4.89501	3.95701	3.788	3.05378	3.02295	4.68959	3.23484	4.73522	2.50757	4.79702	3.42572	4.36413	3.72002	4.32291	4.31678	4.61643	3.8727	4.16942	2.30878	4.33053	4.11087	4.04624	4.29454
C18:1 LPE	C8-pos	3.38472	3.86368	4.70092	4.52726	4.20611	3.57177	3.84678	3.37235	3.74827	4.19527	3.45256	4.90096	3.67173	3.77235	3.25893	3.22447	4.72325	3.28521	4.51433	2.83737	4.51794	3.35878	4.33605	3.7458	4.2135	4.19712	4.65128	4.34778	4.11794	3.05799	4.27649	4.19758	4.10213	4.43459
C18:0 LPE	C8-pos	4.73512	4.85121	5.33376	5.8769	5.92992	4.79062	4.6128	4.58536	4.82506	5.76491	4.64409	5.32623	4.7601	4.95954	4.65214	4.55907	4.97514	4.40741	5.54994	4.19257	6.53234	4.6424	5.78133	4.53114	5.14376	5.19346	5.44071	5.37805	5.52999	4.44567	6.05809	5.39495	5.69804	5.04999
C20:4 LPE	C8-pos	4.19869	4.53318	5.37269	5.4842	4.7143	4.23614	4.65878	4.32989	4.47475	4.92178	4.32908	5.03762	4.31135	4.46166	4.22733	4.177	4.77254	4.06667	5.23043	3.82093	5.11137	4.36788	5.06766	4.38855	4.88422	5.13593	4.99236	4.88381	4.96138	4.0517	5.17445	4.56685	4.74454	5.23223
C20:0 LPE	C8-pos	5.8519	5.86501	5.88083	5.91092	5.90366	5.82521	5.87183	5.86778	5.85224	5.86322	5.84295	5.86128	5.82496	5.84651	5.82637	5.85449	5.86595	5.80812	5.83584	5.8328	5.97087	5.83843	5.85095	5.81268	5.86711	5.85344	5.88937	5.83037	5.87478	5.84153	5.89044	5.862	5.84863	5.81742
C22:6 LPE	C8-pos	3.69463	3.99397	4.86102	4.68031	4.62964	3.33426	4.18346	3.68402	3.67496	4.19726	3.81226	5.04342	3.71192	3.76964	3.21712	3.57188	4.58532	2.99896	4.47351	3.18256	4.69845	3.12847	4.32466	3.89296	4.47487	4.49259	4.41045	4.42606	4.36751	2.53896	4.3872	4.03931	4.58965	4.72757
C22:0 LPE	C8-pos	1.78237	2.49634	3.68855	3.59897	3.9002	2.22455	2.1755	1.92116	2.50463	3.67287	2.42714	2.84839	1.98034e-05	2.60055	2.77219	1.98034e-05	2.89615	1.98034e-05	3.61285	1.98034e-05	4.14381	2.58227	3.80495	1.98034e-05	3.86004	3.4096	3.60086	3.1861	4.31891	1.98034e-05	3.63793	2.98079	3.44205	2.76422
C30:1 PC	C8-pos	3.41895	4.44622	5.5329	5.17111	4.73796	3.28095	4.21023	4.10146	3.0588	4.67337	3.96572	5.98073	3.92486	3.55345	4.29275	1.98034e-05	5.55941	2.80942	4.75217	2.0312	5.07096	3.07141	5.1112	3.67016	4.86942	5.15828	5.54459	4.97755	4.99654	2.82839	4.81065	4.71615	4.80311	4.86112
C30:0 PC	C8-pos	5.44282	5.84964	6.864	6.58601	6.18789	5.36723	5.95258	5.64258	5.4239	6.14675	5.51068	7.23615	5.56992	5.60912	5.71271	5.1256	6.92507	5.05974	6.39741	4.99892	6.55829	5.23738	6.58906	5.55906	6.40882	6.61189	6.77155	6.26959	6.54823	5.34094	6.32737	6.40608	6.58929	6.51526
C32:2 PC	C8-pos	4.93876	5.32061	6.32358	5.98534	5.56414	4.85445	5.38536	5.02959	4.79677	5.51372	5.09067	6.69095	5.06993	4.8983	5.18179	4.59915	6.28934	4.5993	5.78159	4.34386	5.9858	4.61486	5.84887	4.83484	5.80529	6.03134	6.23007	5.6412	5.95714	4.63658	5.80238	5.61007	5.87064	5.91853
C32:1 PC	C8-pos	6.00507	6.61446	7.61139	7.22437	6.89893	6.02055	6.54286	6.1408	6.02998	6.75221	6.19751	7.71608	6.0997	6.0697	6.15477	5.86247	7.35032	5.66381	6.96466	5.53096	7.12968	5.79343	7.15405	6.0373	7.05241	7.10887	7.36406	6.96143	7.51797	5.78896	7.06103	6.8506	7.02084	7.0653
C32:0 PC	C8-pos	6.84508	7.22414	7.97471	7.91432	7.89046	6.90139	7.55116	6.85297	6.92033	7.5833	6.91479	7.95787	6.81863	6.97678	6.92916	6.71384	7.89826	6.43364	7.86624	6.26988	7.81531	6.57016	7.87125	6.9278	7.58657	7.76227	7.65854	7.6713	8.03312	6.722	7.67842	7.86278	8.02803	7.75006
C34:4 PC	C8-pos	4.32381	4.88961	5.68399	5.78292	5.07802	4.42533	4.93123	4.48602	4.43788	5.22863	4.55237	5.88936	4.45461	4.54132	4.72431	3.74602	5.41678	3.87635	5.33377	3.7013	5.35533	4.09035	5.48091	4.41907	5.2083	5.5837	5.72289	5.43611	5.31576	4.25556	5.43667	5.09466	5.29576	5.60277
C34:3 PC	C8-pos	5.80265	6.25047	7.18184	6.89314	6.74504	5.80201	6.28128	5.7471	5.6719	6.46534	5.9165	7.28527	5.8609	5.67412	5.74662	5.62412	6.95482	5.4415	6.74645	5.2386	6.79527	5.37016	6.76206	5.66394	6.80106	6.79817	6.90683	6.46562	7.08673	5.42561	6.79839	6.51209	6.71375	6.77932
C34:2 PC	C8-pos	7.66942	7.90197	8.55057	8.32498	8.19398	7.6495	8.07222	7.38849	7.56921	8.17885	7.72973	8.58699	7.71791	7.67003	7.42918	7.5417	8.38228	7.35328	8.49536	7.03254	8.44523	7.21318	8.43712	7.47828	8.50905	8.41675	8.25641	8.04418	8.60778	7.25753	8.39965	8.21086	8.54251	8.35629
C34:1 PC	C8-pos	7.47127	7.88961	8.57277	8.58618	8.17585	7.56575	8.13345	7.41612	7.61231	8.30246	7.55577	8.48017	7.59111	7.65574	7.55526	7.46928	8.24629	7.26705	8.42578	6.96503	8.36204	7.22804	8.44206	7.52834	8.43191	8.40411	8.37455	8.41344	8.49757	7.263	8.40879	8.1827	8.52613	8.38336
C34:0 PC	C8-pos	6.16012	6.44316	7.19924	7.24479	6.849	6.20819	6.56083	6.17081	6.18166	6.72762	6.18848	7.09416	6.06001	6.22576	6.36324	6.16841	7.07011	5.8607	7.19264	5.64058	6.95008	5.89251	7.05843	6.17862	7.0413	7.07829	7.08353	6.693	6.99473	5.99748	6.94212	6.95356	7.09092	7.18007
C36:4 PC-A	C8-pos	7.23794	7.54409	8.49994	8.0758	7.78835	7.25009	7.66941	6.98746	7.01058	7.85428	7.35213	8.59422	7.30783	7.17711	6.99424	7.108	8.29336	6.9761	8.60621	6.67325	8.49561	6.79362	8.36339	7.14161	8.31348	8.48414	7.96337	7.61526	8.41739	6.80699	8.31285	7.92607	8.4877	8.32529
C36:4 PC-B	C8-pos	7.30891	7.79075	8.36422	8.66667	7.97286	7.42839	8.05603	7.24971	7.46099	8.31462	7.40518	8.17275	7.33147	7.55144	7.47961	7.25915	7.93249	7.1175	8.38678	6.79205	8.21765	7.05803	8.40414	7.37476	8.22095	8.36839	7.9732	8.38774	8.29621	7.22084	8.4817	8.10278	8.34271	8.45045
C36:3 PC	C8-pos	8.12165	8.54966	9.21871	9.1234	8.94257	8.15075	8.63269	7.95485	8.13099	8.8535	8.24423	9.11423	8.23413	8.17797	7.94937	8.09385	8.92514	7.89434	9.1764	7.54082	9.05713	7.81555	9.13676	8.08507	9.22378	9.09328	8.98865	8.73369	9.38761	7.72193	8.94405	8.78528	9.11718	9.00112
C36:2 PC	C8-pos	7.71672	8.03078	8.51579	8.30591	7.93176	7.77734	8.02368	7.52668	7.66772	8.07952	7.8214	8.44567	7.84531	7.74579	7.38298	7.70504	8.35541	7.48965	8.46126	7.0958	8.33458	7.44847	8.42464	7.64653	8.45746	8.4688	8.38062	8.05021	8.49722	7.33477	8.37601	8.14782	8.45685	8.41876
C36:1 PC	C8-pos	6.89795	7.38773	8.09315	8.03117	7.31062	7.08259	7.43405	6.90308	7.03677	7.55571	7.02984	7.86022	7.08319	7.13202	6.88687	6.97376	7.6841	6.77083	7.92342	6.42331	7.65411	6.7485	7.89056	7.02582	7.98847	7.9696	7.96856	7.63835	7.92786	6.73466	7.86425	7.55416	7.89989	7.9352
C38:6 PC	C8-pos	6.24083	6.6264	7.28866	7.46594	7.18425	6.04609	6.75863	6.11445	6.2166	6.99012	6.29306	7.19664	6.15624	6.27883	6.332	6.07265	6.81885	5.82685	7.17667	5.68187	7.12223	5.60922	7.17088	6.15946	7.23399	7.22232	6.92632	7.12638	7.44842	5.81974	7.24345	6.7984	7.42555	7.3598
C38:4 PC	C8-pos	7.18767	7.82926	8.21123	8.5911	7.72939	7.42023	7.93534	7.22229	7.41654	8.10486	7.34411	7.99874	7.25252	7.51192	7.34742	7.21647	7.82559	7.08091	8.22334	6.71435	7.96082	7.10172	8.29955	7.34167	8.14992	8.29106	7.99401	8.09167	8.2333	7.19612	8.40903	7.93905	8.20724	8.4264
C38:3 PC	C8-pos	6.6033	7.18344	7.82396	7.89186	7.39328	6.69722	7.16853	6.60074	6.69787	7.29635	6.76016	7.59967	6.85362	6.79105	6.50574	6.46706	7.31805	6.31907	7.76752	5.99625	7.36762	6.42559	7.84812	6.68829	7.97177	7.7469	7.65418	7.07705	8.12406	6.29427	7.46468	7.33401	7.72968	7.81517
C38:2 PC	C8-pos	5.61066	5.90995	7.52495	6.95372	6.44822	5.80721	6.71115	5.52116	5.73427	6.58594	5.6842	6.88368	5.70389	5.80865	5.94424	5.58069	6.70416	5.41027	7.27411	4.96269	6.62367	5.34548	7.18112	5.70852	7.52065	7.31524	7.26535	6.69574	7.27622	5.32697	6.81322	6.65911	7.17403	7.33999
C40:9 PC	C8-pos	5.57842	5.94497	6.43769	6.64319	6.45246	5.33936	6.01916	5.44908	5.52447	6.22937	5.65962	6.33294	5.52151	5.61868	5.67308	5.42527	6.04792	5.1247	6.43066	4.94947	6.34203	4.90683	6.41858	5.50936	6.42671	6.44486	6.19586	6.41617	6.46801	5.03488	6.50875	6.04456	6.55735	6.55413
C40:6 PC	C8-pos	5.59166	6.11679	6.83045	7.02121	6.34422	5.69556	6.45294	5.59078	5.70213	6.49164	5.68896	6.61645	5.60843	5.7293	5.75686	5.49572	6.39041	5.27699	6.83425	4.9437	6.59322	5.31231	6.88984	5.69677	7.04228	6.83645	6.80208	6.46958	6.82839	5.37868	6.68784	6.8324	6.78259	6.97167
C34:5 PC plasmalogen	C8-pos	5.39704	5.92229	6.2941	6.13753	5.93613	5.46952	5.8342	5.5106	5.58345	5.99048	5.43598	5.96534	5.53514	5.66019	5.41385	5.40859	6.00917	5.30853	6.06224	5.14798	6.07675	5.34505	6.1119	5.51245	6.10775	6.16931	5.91465	5.97072	6.41777	5.4952	6.17398	5.76819	6.01391	6.16576
C34:3 PC plasmalogen	C8-pos	5.63409	5.86722	6.89533	5.72754	6.15263	5.61226	6.5422	5.56517	5.56727	5.69333	5.6813	6.31825	5.70674	5.47333	5.70916	5.45891	6.48062	5.17276	6.40962	4.89953	6.35406	5.33297	6.3237	5.59269	6.50765	6.05735	6.64716	5.87608	6.53415	5.39295	6.08659	5.97904	6.59679	6.49961
C34:2 PC plasmalogen	C8-pos	5.27067	5.72688	6.90689	5.9286	6.01239	5.43857	6.34095	5.49622	5.38688	5.67847	5.37489	6.36376	5.3974	5.29135	5.29499	5.22973	6.27595	4.92395	6.0633	4.62489	5.93195	5.04521	6.05122	5.43496	6.26421	5.91473	6.47357	6.00509	6.41691	5.23854	5.79347	5.80334	6.54771	6.42914
C34:1 PC plasmalogen-A	C8-pos	5.72916	6.23255	7.37952	7.10912	6.93717	5.92753	6.29268	5.76463	5.92682	6.62384	5.81504	6.71181	5.76448	5.87525	6.04396	5.73494	6.60064	5.60363	6.80525	5.24415	6.7885	5.57087	6.84709	5.90155	6.94167	7.23699	6.96214	6.79685	7.3234	5.686	6.76572	6.68903	6.75192	7.12061
C34:1 PC plasmalogen-B	C8-pos	3.81631	3.95968	5.66658	4.81007	4.84693	4.04559	4.80805	3.89962	3.9149	4.46555	3.95501	5.0863	3.5282	3.96453	4.16676	3.75018	5.04197	3.30338	4.82949	2.64481	4.51521	3.31267	4.93018	3.88718	5.60472	5.13461	5.76591	4.52853	5.18226	3.75167	4.78968	4.67674	5.29139	5.65887
C36:5 PC plasmalogen-A	C8-pos	4.19068	4.21815	5.12422	4.90961	5.4097	3.94865	4.19507	4.26008	3.75695	4.49199	4.27464	4.65672	4.09513	4.10951	4.73026	4.13646	4.50779	3.34989	4.16269	3.69222	4.87706	3.64739	4.28355	3.93267	4.36529	5.24842	4.65556	4.1721	5.33516	3.64375	4.90386	4.37152	4.34789	5.30081
C36:5 PC plasmalogen-B	C8-pos	6.19038	6.70664	7.59294	7.45833	7.06798	6.43661	7.40306	6.26264	6.3474	6.93066	6.33243	6.97356	6.23927	6.33509	6.77693	6.14527	6.79542	5.95923	7.14222	5.68527	7.07879	6.00541	7.18987	6.32763	7.20511	7.36815	7.17391	7.13731	7.38712	6.22823	7.18305	6.83711	7.27105	7.78395
C36:4 PC plasmalogen	C8-pos	1.98034e-05	1.98034e-05	4.77849	1.98034e-05	4.82251	1.98034e-05	1.98034e-05	1.98034e-05	1.98034e-05	1.98034e-05	1.98034e-05	1.98034e-05	1.98034e-05	1.98034e-05	3.24829	1.98034e-05	1.98034e-05	1.98034e-05	1.98034e-05	1.98034e-05	3.75422	1.98034e-05	1.98034e-05	1.98034e-05	5.10895	4.45766	5.10624	1.98034e-05	5.25991	1.98034e-05	1.98034e-05	1.98034e-05	4.03363	4.98167
C36:3 PC plasmalogen	C8-pos	4.88209	5.28641	6.40708	5.64854	5.78381	4.87143	5.64846	4.82295	4.992	5.26928	4.94515	5.75448	4.9479	4.90955	5.27403	4.77809	5.78321	4.47702	5.9338	3.88512	5.81577	4.57919	5.88498	4.88245	6.28304	5.8487	6.46865	5.25636	5.97645	4.65133	5.6071	5.57444	6.09343	6.41077
C36:2 PC plasmalogen	C8-pos	5.03521	5.36623	6.48841	6.10994	6.31601	5.01223	5.28597	4.94413	5.04308	5.58913	4.98619	5.96545	4.99923	5.02562	5.47561	4.93331	5.78885	4.72743	5.98557	4.2392	6.03617	4.58631	5.93726	5.02056	6.15751	6.4974	6.41685	5.91135	6.44418	4.63066	6.00257	5.83064	5.82123	6.40975
C36:1 PC plasmalogen	C8-pos	4.12625	4.46465	5.71413	5.18696	5.56517	4.08182	4.43267	4.06084	4.12428	4.77136	4.22239	5.12427	4.15751	4.14385	4.77391	3.87927	4.76611	3.44921	5.08952	3.30543	4.87845	3.72777	5.10117	4.09898	5.41681	5.69518	5.52571	4.90683	5.61742	3.72063	5.13885	4.86388	5.07135	5.57134
C38:7 PC plasmalogen	C8-pos	5.18082	5.55555	6.63843	6.27504	6.46727	5.07604	6.20761	5.17793	5.10534	5.76265	5.27856	6.27734	5.09017	5.17118	5.47109	5.06317	5.95523	4.63726	6.00131	4.63823	6.08346	4.56048	6.00546	5.27968	6.33978	6.3133	6.26448	5.93486	6.59612	4.9108	5.9887	5.84988	6.55297	6.72935
C38:6 PC plasmalogen	C8-pos	5.60857	6.03917	7.02199	6.62061	6.45835	5.73253	6.68689	5.66742	5.68844	6.14067	5.73046	6.49637	5.6188	5.66872	5.93769	5.55235	6.2642	5.28916	6.38355	5.11976	6.43442	5.33376	6.48454	5.65775	6.66133	6.427	6.63228	6.46835	6.49823	5.55485	6.36096	6.30122	6.90008	6.92633
C38:4 PC plasmalogen	C8-pos	6.12331	6.6312	7.4547	7.78358	7.02991	6.23939	6.47318	6.02924	6.25343	6.93189	6.17818	6.95719	6.17347	6.36337	7.16889	6.04104	6.69696	5.85687	7.06735	5.62674	6.94635	5.93606	7.14497	6.18802	7.22774	7.80436	7.52884	6.86903	7.43295	6.15264	7.39073	6.92591	6.94212	7.9687
C32:1 PE	C8-pos	3.54932	4.4525	5.18391	4.77829	4.52655	3.72106	4.42201	4.08792	3.60553	4.42926	4.0239	5.19074	3.96485	3.79192	3.40873	3.29515	5.02423	3.06807	4.64473	2.8626	4.854	3.31	4.99718	3.64327	4.86329	4.43224	4.87969	4.82288	4.85313	3.10795	4.61473	4.62516	4.60077	4.51841
C32:0 PE	C8-pos	2.22708	3.48168	4.67434	4.03802	3.97421	1.98034e-05	2.60735	3.16461	2.82503	3.74534	2.61831	5.03789	2.98652	2.6922	3.05873	1.98034e-05	4.7545	1.98034e-05	3.99718	2.30209	4.41807	2.35305	4.28773	2.39206	4.01827	4.42443	4.38263	3.5145	4.51394	2.57028	3.86468	4.03946	4.20897	4.22634
C34:2 PE	C8-pos	5.92043	5.98801	6.59473	6.18073	6.09662	5.79645	6.23605	5.65627	5.7256	6.35855	5.8641	6.4317	5.95647	5.85843	5.35533	5.72443	6.47788	5.6024	6.78106	5.36432	6.6099	5.50218	6.64572	5.61356	6.5349	6.31396	6.31382	6.19849	6.48654	5.39385	6.4649	6.44253	6.7049	6.26742
C34:0 PE	C8-pos	5.15406	5.71425	6.64492	6.25663	6.31747	4.96019	5.62927	5.28163	5.30738	5.95882	5.17967	6.5993	5.31069	5.40956	5.30372	5.00292	6.4591	4.82021	6.23734	4.72954	6.35213	4.9576	6.34323	5.28748	6.1223	6.30292	6.09405	5.81456	7.0371	5.06242	6.14478	6.23981	6.40246	6.2143
C36:4 PE	C8-pos	5.88311	6.16838	6.75275	6.84812	6.22997	5.80489	6.44122	5.81585	5.8976	6.76181	5.85625	6.23124	5.7949	6.02372	5.71152	5.73079	6.23393	5.65497	6.95327	5.40082	6.53848	5.57106	6.94609	5.73979	6.51576	6.56279	6.36812	6.71771	6.70856	5.58446	6.86148	6.4784	6.69488	6.73878
C36:3 PE	C8-pos	5.98216	6.17081	6.89833	6.60426	6.47665	5.91731	6.33203	5.79317	5.93239	6.64713	5.99055	6.76347	6.07473	5.96384	5.63162	5.92213	6.76184	5.811	7.10865	5.45716	6.87771	5.73266	6.93567	5.8228	6.83472	6.69166	6.77735	6.50866	6.86076	5.51192	6.66929	6.62645	6.87478	6.45664
C36:2 PE	C8-pos	6.42431	6.6227	7.23643	6.9193	6.84441	6.43474	6.78944	6.26091	6.35554	7.00821	6.46974	7.15067	6.59044	6.44102	6.17313	6.40428	7.13528	6.27492	7.3465	5.94108	7.30261	6.2509	7.23945	6.28462	7.03728	7.14401	7.04472	6.88449	7.04065	6.02633	7.06881	6.99057	7.26953	6.93229
C36:1 PE	C8-pos	5.87543	6.23467	7.02833	7.1503	6.58769	6.04108	6.44647	5.95525	6.03198	6.80754	5.97529	6.94363	6.02403	6.05601	6.05646	5.92952	6.86003	5.85256	7.01306	5.60466	6.92025	5.82312	6.9571	5.99546	6.69122	6.91715	6.87995	6.7845	6.5716	5.77103	6.88207	6.77461	7.02616	6.87269
C36:0 PE	C8-pos	5.15326	5.77487	6.50141	6.25516	6.34918	5.05715	5.66302	5.3068	5.41083	6.07253	5.14431	6.22415	5.28415	5.47593	5.5288	5.16246	6.37204	4.8521	6.35055	4.70902	6.27086	4.98349	6.39224	5.30064	6.19744	6.22272	6.17617	6.00587	6.75127	5.14439	6.1583	6.30509	6.51367	6.26305
C38:6 PE	C8-pos	4.96021	5.19091	5.99919	6.06731	5.43887	4.84068	5.33159	4.81317	4.89297	5.90346	4.92316	5.82215	4.84786	4.95715	4.85977	4.82306	5.66079	4.64732	6.34913	4.28821	5.97448	4.50958	6.17449	4.76422	5.69434	6.05839	5.6705	5.76585	5.91129	4.5559	6.17465	5.63371	5.96185	5.99275
C38:5 PE	C8-pos	6.06607	6.41388	7.11243	7.22683	6.60537	6.04891	6.68768	6.00767	6.16562	7.04288	6.07246	6.69323	6.04803	6.21173	6.0384	6.01944	6.66833	5.9158	7.29161	5.60298	6.85591	5.85383	7.22434	6.00763	6.87486	6.88582	6.84261	7.0466	6.9644	5.82508	7.05984	6.70679	6.94881	6.90538
C38:4 PE	C8-pos	6.62731	6.97527	7.42751	7.73469	7.09175	6.67854	7.14554	6.58233	6.70095	7.40898	6.65971	7.14126	6.60977	6.81012	6.72425	6.58143	7.04595	6.50928	7.5061	6.21427	7.24098	6.50096	7.50646	6.59924	7.08163	7.36528	7.15382	7.25077	7.38482	6.47517	7.51335	7.19069	7.33453	7.50208
C38:2 PE	C8-pos	5.95393	6.42795	7.14309	6.81893	6.70536	5.87438	6.35908	5.83818	6.05793	6.67862	5.98509	6.93805	6.08932	6.10263	5.9273	5.96624	6.91158	5.72788	7.04513	5.43128	6.90809	5.6703	7.00351	5.8944	7.12447	7.00188	6.8647	6.49512	7.44089	5.64136	6.95768	6.71331	7.12877	6.87184
C40:6 PE	C8-pos	5.93516	6.25047	6.9894	6.95631	6.81446	5.81148	6.62104	5.90009	5.85376	6.54864	5.98333	6.89281	5.94814	6.0285	5.87502	5.86187	6.6303	5.50405	6.75829	5.49217	6.84153	5.56055	6.92935	5.95081	6.78083	6.79207	6.56243	6.7747	6.46796	5.54663	6.84867	6.49558	7.29675	6.84834
C34:3 PE plasmalogen	C8-pos	5.57511	5.49241	6.17232	5.43613	5.70831	5.42874	5.8175	5.34946	5.27106	5.39219	5.61828	6.34819	5.80506	5.41618	4.88151	5.4013	6.34751	5.12218	5.9696	4.87735	5.96489	5.22532	5.9308	5.33256	5.84127	5.82995	5.9457	5.50287	6.20478	5.13699	5.93131	5.78764	6.09378	5.64044
C34:2 PE plasmalogen	C8-pos	5.70374	5.9263	6.48441	6.07475	6.12754	5.82726	6.01963	5.80202	5.74864	5.85228	5.75453	6.61495	5.8779	5.79138	5.23223	5.68405	6.49827	5.49972	6.04257	5.26417	5.93696	5.55883	6.11126	5.80221	6.10263	6.12403	6.24121	6.17627	6.40383	5.61132	5.95275	5.99193	6.33794	6.08927
C36:5 PE plasmalogen	C8-pos	6.5682	6.87473	7.34269	7.42887	7.07868	6.65846	7.03751	6.51096	6.58473	7.10056	6.6214	7.22324	6.60058	6.62034	6.46724	6.49273	7.10786	6.3698	7.22906	6.12536	7.19694	6.37908	7.26294	6.55552	7.11373	7.36172	7.05855	7.18249	7.39882	6.4071	7.3436	6.89333	7.12678	7.32289
C36:4 PE plasmalogen	C8-pos	6.41818	6.6032	7.09568	6.66289	6.97692	6.3648	6.58162	6.35755	6.30771	6.40611	6.52494	7.03661	6.71708	6.40477	5.9784	6.24234	6.89202	6.05941	6.86354	5.80473	6.91123	6.2066	6.9367	6.35904	7.02663	6.7327	6.9455	6.37137	7.46805	6.07969	6.46633	6.71686	6.79588	6.77672
C36:3 PE plasmalogen	C8-pos	5.57691	5.65439	6.28425	5.7584	5.80004	5.55753	5.78355	5.47754	5.53017	5.57999	5.6504	6.24232	5.73478	5.6087	5.15401	5.5345	6.17617	5.34726	6.0301	5.01195	6.03805	5.36477	5.91785	5.49628	6.16311	6.0265	6.1916	5.7866	6.19982	5.42967	5.99635	5.82152	6.08798	6.04634
C36:2 PE plasmalogen	C8-pos	5.30509	5.48236	6.16755	5.88567	5.78674	5.45504	5.62875	5.34728	5.49903	5.5897	5.43567	6.04693	5.50755	5.57953	5.21541	5.3483	5.96246	5.21567	5.78248	4.88313	5.69118	5.28341	5.72179	5.4449	6.07971	5.9338	6.15095	5.65289	5.9118	5.41505	5.74525	5.57724	6.00438	6.065
C38:7 PE plasmalogen	C8-pos	6.14657	6.26095	7.02765	6.87994	6.97308	6.03858	6.74402	6.10803	5.99062	6.50521	6.18121	7.18111	6.15467	6.08793	5.85155	6.06162	6.86031	5.73305	6.52862	5.69135	6.65749	5.66427	6.5972	6.12861	6.82234	6.94287	6.60218	6.63804	7.0528	5.81362	6.67116	6.5105	7.02717	6.97435
C38:6 PE plasmalogen	C8-pos	6.19511	6.5603	7.17305	6.93553	6.54392	6.34597	6.80066	6.21349	6.2612	6.59479	6.32877	6.95208	6.25989	6.26661	6.06146	6.18134	6.7926	6.0349	6.76346	5.78192	6.79262	6.08009	6.86609	6.1959	6.91845	6.8456	6.77713	6.93264	6.91314	6.18546	6.74136	6.58786	6.80144	6.94937
C38:5 PE plasmalogen	C8-pos	6.48644	6.79656	7.21576	7.41917	6.79983	6.62693	6.82975	6.37895	6.60614	7.05164	6.57351	7.02513	6.51734	6.68468	6.62518	6.5217	6.87648	6.42023	7.15101	6.14101	7.11798	6.36642	7.08577	6.51572	7.29451	7.36029	7.12353	6.93902	6.9209	6.55075	7.32617	6.7461	7.00975	7.47724
C40:7 PE plasmalogen	C8-pos	5.91615	6.0443	6.66079	6.59953	6.50729	5.80631	6.29034	5.84457	5.83587	6.19818	5.97345	6.67526	5.88935	5.96591	5.78219	5.90542	6.4065	5.56313	6.22387	5.47929	6.3867	5.47561	6.25653	5.93385	6.79289	6.70723	6.47967	6.23141	6.37185	5.69085	6.324	6.29723	6.6467	6.89234
C32:2 PI	C8-pos	6.69508	6.67914	6.5911	6.61767	6.66653	6.61741	6.62333	6.60757	6.84943	6.6281	6.60357	6.57825	6.61224	6.60718	6.58175	6.75	6.68722	6.63169	6.67583	6.86533	6.65324	6.59499	6.61871	6.56407	6.68988	6.54806	6.59771	6.59132	6.64022	6.70321	6.64165	6.6812	6.60684	6.73322
C36:2 PS	C8-pos	4.55267	4.52887	4.91751	5.36985	4.49017	4.33513	4.75332	4.73685	4.29525	4.96736	4.61256	4.90641	4.508	4.40656	3.35502	4.14903	4.40815	3.96118	5.05223	3.6385	5.25852	4.23924	4.85326	4.09024	4.92618	5.34537	4.51066	4.30489	5.1493	4.17483	5.57004	4.85078	4.17097	4.8914
sphingosine	C8-pos	4.73831	4.8078	4.93743	5.08978	5.9177	4.6402	4.71866	4.68693	4.67174	4.83439	4.69349	4.95458	4.65687	4.68344	4.62824	4.64368	4.74699	4.56428	4.80225	4.54348	4.73418	4.60212	4.91982	4.61764	4.81372	5.30912	5.5683	4.78328	5.63123	4.60007	4.80951	4.81768	4.75807	4.95649
palmithoylethanolamide	C8-pos	4.39198	4.38878	4.4599	4.47684	5.04867	4.37845	4.39711	4.39446	4.37004	4.43531	4.37682	4.40442	4.37388	4.36739	4.34218	4.35058	4.38973	4.31651	4.37795	4.34819	4.39477	4.38173	4.40435	4.34862	4.39356	4.39348	4.43551	4.38816	4.39142	4.35305	4.51658	4.40435	4.39409	4.40315
N-Oleoylethanolamine	C8-pos	2.62526	2.75342	4.04812	4.1086	4.72894	2.69584	2.74544	2.56583	2.4329	3.80125	2.71569	3.63122	2.87861	2.60822	2.17606	2.58597	3.35156	2.34904	3.96518	2.17922	3.64683	2.72535	3.96728	2.64114	3.74601	3.98695	3.71018	3.65805	3.46295	2.28784	4.018	3.31222	3.7021	3.68008
C16:0 Ceramide (d18:1)	C8-pos	5.46378	5.8505	5.98723	6.27425	6.49438	5.4948	5.28826	5.35257	5.49215	5.91426	5.45516	6.39276	5.38244	5.51435	5.10713	5.22127	6.01095	5.16688	6.05863	4.76348	5.93237	5.19185	5.98596	5.4201	6.25282	6.05515	5.97747	5.97063	6.72319	5.11053	6.10335	6.04061	5.87146	6.26011
C22:0 Ceramide (d18:1)	C8-pos	5.4015	5.45857	6.13603	6.11246	6.18691	5.37546	5.5477	5.29646	5.39161	5.83092	5.36975	6.06996	5.40925	5.50308	5.35931	5.25702	5.81567	5.17746	5.9861	4.8712	5.93242	5.14601	5.87938	5.2962	6.17361	6.17803	6.03597	5.72147	6.49709	5.10147	5.92311	5.50668	6.03118	6.19849
C24:0 Ceramide (d18:1)	C8-pos	5.33341	5.56601	5.85776	6.09074	5.71846	5.36257	5.28164	5.25428	5.37467	5.52463	5.36806	6.03876	5.42933	5.43083	5.30192	5.19097	5.85677	5.15873	6.00447	4.90621	5.78038	4.93145	5.852	5.31056	5.52554	5.83325	5.77414	5.5926	5.70955	4.9939	5.73939	5.68636	6.11239	6.05592
C24:1 Ceramide (d18:1)	C8-pos	5.39566	5.7054	5.829	6.09251	6.1259	5.52474	5.29099	5.44246	5.60814	5.41134	5.38316	6.00505	5.44568	5.53631	5.34619	5.32634	5.94646	5.29099	5.82013	4.90725	5.92257	5.19917	5.87495	5.4957	5.82499	5.88485	5.97588	5.83705	6.34482	5.17814	5.75768	5.966	5.84071	6.10944
C14:0 SM	C8-pos	5.21514	5.61506	5.6973	5.93059	5.47582	5.41337	5.36352	5.44301	5.38115	5.4285	5.35163	5.92473	5.47807	5.41927	5.41919	5.00701	5.44516	5.05749	5.53544	4.97566	5.42788	5.11822	5.77429	5.42835	5.56872	5.47745	5.45278	5.33674	5.51172	5.20183	5.5881	5.69825	5.46738	5.66178
C16:1 SM	C8-pos	5.31055	5.68662	5.71627	5.70726	5.44993	5.35624	5.33916	5.36129	5.35962	5.45147	5.37895	5.88347	5.33072	5.30445	5.40555	5.11523	5.5388	5.03286	5.50626	4.85507	5.16565	5.03284	5.876	5.22513	5.28608	5.39817	5.48523	5.50972	5.77528	5.3112	5.48553	5.59088	5.1443	5.81782
C16:0 SM	C8-pos	6.85025	7.28073	7.39247	7.57332	7.13462	7.06524	6.89619	6.86554	6.99978	7.21636	6.97419	7.72788	6.89928	6.92981	6.6195	6.73016	7.30475	6.61129	7.34193	6.36675	6.94239	6.64722	7.46192	6.84794	7.13324	7.23568	7.31484	7.27101	7.62427	6.72345	7.40687	7.28135	7.17164	7.38805
C18:1 SM	C8-pos	5.32829	5.64573	5.50166	5.42659	5.54085	5.31394	5.14813	5.31333	5.36595	5.28014	5.4704	5.92956	5.40563	5.39472	5.30103	5.26911	5.39051	4.95543	5.32492	4.81923	4.86115	5.08609	5.62097	5.16809	4.93407	5.34494	5.31227	5.32463	6.11543	5.33104	5.65404	5.25374	4.97403	5.74377
C18:0 SM	C8-pos	6.39801	6.60076	6.48766	6.61715	6.92677	6.48552	6.37124	6.33289	6.48515	6.42511	6.55838	7.07434	6.49337	6.53468	6.055	6.36087	6.56974	6.01408	6.47416	5.88156	5.98397	6.21223	6.60969	6.34835	6.30374	6.67836	6.55916	6.38051	7.39242	6.33807	6.95797	6.38831	6.5842	6.76181
C20:0 SM	C8-pos	6.3624	6.50413	7.00908	6.98983	7.09113	6.57868	6.6852	6.30709	6.35011	6.89198	6.5306	7.29986	6.44529	6.5001	6.12776	6.36441	6.82195	6.03612	6.84027	5.80762	6.40419	6.15008	6.94882	6.30769	7.05539	7.16453	6.94088	6.66692	7.91956	6.16662	7.09871	6.42343	7.11333	7.1083
C22:1 SM	C8-pos	5.73636	6.10153	6.35483	6.32885	6.11535	5.91233	5.79933	5.69172	5.81169	6.06719	5.85149	6.55511	5.8652	5.8678	5.82651	5.59881	6.11255	5.57822	6.29635	5.32281	5.93364	5.48319	6.45218	5.72323	6.04801	6.28267	6.2235	6.06398	6.70381	5.62476	6.15691	6.09384	6.0366	6.45053
C22:0 SM	C8-pos	6.49857	6.64453	7.20642	7.06001	6.75701	6.7309	6.69322	6.47108	6.52486	6.8389	6.63028	7.14607	6.59402	6.63475	6.35415	6.43874	6.81721	6.32728	7.16187	6.04426	6.63044	6.25762	7.02344	6.43425	6.78335	7.08839	6.82471	6.74267	7.31453	6.34037	6.92119	6.51263	7.10272	6.99723
C24:1 SM	C8-pos	6.47958	6.83236	6.87393	7.02011	6.76932	6.79921	6.43531	6.61943	6.73467	6.40511	6.60343	6.94715	6.60083	6.6796	6.39062	6.45814	6.82214	6.42446	6.88229	6.13567	6.58197	6.36066	6.96539	6.58566	6.44089	6.82751	6.71261	6.86423	7.05156	6.4594	6.68752	6.90568	6.7633	6.86029
C24:0 SM	C8-pos	6.2938	6.50513	6.65657	6.79371	6.21461	6.50163	6.20837	6.36208	6.35785	6.21682	6.42032	6.85239	6.42394	6.45107	6.19789	6.1474	6.72805	6.15693	6.76191	5.92429	6.21749	6.00419	6.59345	6.27444	5.91924	6.42787	6.26039	6.25822	6.25812	6.14743	6.4826	6.36983	6.74765	6.65954
C14:0 CE	C8-pos	1.98034e-05	4.80899	5.19036	4.17716	4.02424	4.17429	4.14698	1.98034e-05	4.0049	4.60674	3.78214	4.84197	3.02177	3.78443	4.9342	2.64859	4.09295	3.62111	4.13228	3.79522	5.35191	1.98034e-05	4.41497	1.98034e-05	4.75422	5.16458	5.6421	3.64271	4.7255	1.98034e-05	5.24609	3.78021	3.49548	5.07546
C16:1 CE	C8-pos	3.28673	5.77021	5.83044	5.34732	5.21292	5.41034	5.49464	1.98034e-05	5.21814	5.41841	5.22383	5.49174	4.82842	4.97902	5.75702	4.6832	5.03757	5.0562	5.23354	5.05575	5.78813	3.71413	5.29741	3.86319	5.42203	5.58388	6.00702	5.19975	5.80373	4.10363	5.74627	5.06779	4.86847	5.65719
C16:0 CE	C8-pos	4.21737	5.94965	5.77069	5.5707	5.54544	5.57475	5.69719	3.75547	5.47253	5.71192	5.2704	5.57635	4.92587	5.15676	6.00444	4.975	5.38242	5.27242	5.42144	5.22779	5.91773	3.84528	5.55142	4.40223	5.62669	5.94362	5.94959	5.46034	5.99244	4.58518	6.07962	5.18291	5.09167	5.9261
C18:3 CE	C8-pos	4.55212	5.87185	5.85627	5.54932	5.37749	5.599	5.65482	1.98034e-05	5.4895	5.5152	5.23226	5.56347	5.02641	5.10083	5.99073	4.77665	5.25664	5.2587	5.41241	5.04699	6.1008	3.63415	5.22904	4.19557	5.61525	5.88298	6.22945	5.3417	5.88313	4.42023	6.15553	5.26515	4.76525	6.0213
C18:2 CE	C8-pos	5.33454	6.83711	6.48962	6.33281	6.40614	6.64649	6.72886	4.96704	6.46812	6.49193	6.33545	6.3242	5.96274	6.16801	6.92662	6.09735	6.22965	6.39772	6.51957	6.27456	6.68708	5.03018	6.40245	5.41381	6.47865	6.64868	6.70557	6.36792	6.74898	5.52024	6.78635	6.19983	6.12697	6.69925
C18:1 CE	C8-pos	4.6683	6.54128	6.47933	6.21687	6.12306	6.16831	6.12057	4.30976	5.96918	6.40334	5.76109	6.21015	5.44016	5.80518	6.52493	5.42128	6.12739	5.87252	6.08657	5.85078	6.63915	4.35506	6.17303	4.90774	6.34582	6.54112	6.68165	6.16067	6.58953	5.09391	6.65651	5.87805	5.62296	6.59108
C18:0 CE	C8-pos	3.4545	5.34394	5.51495	4.9881	5.02003	4.60239	4.17148	2.91026	4.65444	5.2952	4.37417	5.23523	4.31856	4.69791	5.26171	3.59079	5.04411	4.22531	4.56781	4.25079	5.69709	1.98034e-05	4.89152	3.25249	5.28779	5.71952	6.10471	4.43719	5.81664	4.09412	6.05868	4.55847	3.9243	6.14253
C20:5 CE	C8-pos	4.68603	5.80957	5.78582	5.67834	5.4643	5.40026	5.53142	4.26997	5.46119	5.30821	5.22304	5.36162	4.88093	4.99652	5.90682	4.92034	5.3943	4.99211	5.1769	5.11847	5.73067	3.0123	4.93659	4.28887	5.03464	5.40927	5.92996	5.12372	5.94832	4.52573	6.10278	4.97031	4.86753	6.24379
C20:4 CE	C8-pos	4.6849	6.61351	6.29098	6.36007	6.09179	6.1976	6.32211	4.3362	6.11745	6.12221	5.74073	5.69627	5.11163	5.7536	6.64031	5.5505	5.80242	5.89179	6.0962	5.77029	6.13826	4.51555	6.09702	5.08736	5.91423	6.30216	6.46287	6.18981	6.72054	5.24258	6.67479	5.89883	5.65692	6.64835
C20:3 CE	C8-pos	1.98034e-05	6.13504	6.08649	5.93777	5.77027	5.44172	5.05538	1.98034e-05	5.10136	5.86827	4.88738	5.38614	4.49129	5.02195	5.91325	3.81442	5.43335	4.94546	5.45465	5.23832	5.99469	1.98034e-05	5.79751	3.82594	5.93537	6.22714	6.40417	5.3718	6.64935	2.81833	6.42315	5.49202	4.96854	6.53483
C22:6 CE	C8-pos	4.53313	6.01781	5.91824	5.64847	5.84805	5.20034	5.20493	1.98034e-05	5.32486	5.53642	5.19307	5.45592	4.61292	5.0192	5.94627	4.83794	5.56789	4.9496	5.20205	5.25971	5.71595	1.98034e-05	5.09655	4.35084	5.25206	6.09416	6.47203	5.10891	6.40182	3.99774	6.15835	5.25725	4.96006	6.68922
C22:5 CE	C8-pos	1.98034e-05	5.57028	5.48428	5.34434	5.10926	4.92368	4.43795	1.98034e-05	4.44858	5.29017	4.37772	4.82326	1.98034e-05	4.57242	5.26627	4.10816	5.24304	4.39479	4.79427	4.8814	5.25974	3.27514	5.21302	1.98034e-05	5.08729	5.57469	6.06587	4.97756	5.52585	2.60514	5.93007	5.29743	4.64115	6.11649
C22:4 CE	C8-pos	1.98034e-05	5.59254	5.55741	5.49797	5.20352	4.88976	4.13641	2.88472	4.16049	5.31678	3.97275	4.59465	3.13799	4.42051	5.24508	3.86788	5.03703	4.27007	4.90138	4.63003	5.20126	2.98624	5.41443	3.12363	5.35662	5.68756	6.12916	5.13275	5.74547	3.47802	6.0234	5.47454	4.69658	6.20639
C16:1 MAG	C8-pos	3.89899	3.80619	4.01184	3.90867	3.89142	3.88617	3.91739	3.93151	3.87437	3.86497	3.87032	3.90743	3.85131	3.92101	3.8279	3.86905	3.87781	3.89664	3.84219	3.87033	3.88375	4.05444	3.82226	3.85897	3.87127	3.93876	3.99761	3.84373	3.92904	3.8583	3.91396	3.83321	3.89534	3.92157
C18:0 MAG	C8-pos	6.4104	6.40949	6.41426	6.45555	6.43984	6.41009	6.41995	6.42572	6.42865	6.428	6.41066	6.42166	6.40514	6.41319	6.39653	6.40965	6.42484	6.38516	6.39802	6.41015	6.42962	6.41208	6.3979	6.39879	6.41892	6.43181	6.44791	6.39287	6.42	6.40925	6.46045	6.42896	6.41042	6.42561
C22:1 MAG	C8-pos	3.23656	3.19552	3.2117	3.12622	3.21895	3.17763	3.19633	3.21323	3.15213	3.2059	3.09148	3.2996	3.18122	3.16121	3.02977	3.21004	3.07206	3.12348	3.2278	3.09538	3.20363	3.17322	3.1332	3.08374	3.22276	3.22883	3.23003	3.07478	3.27095	3.20601	3.17847	3.12251	3.1638	3.21621
C30:0 DAG	C8-pos	5.25546	4.48372	4.23678	4.23629	4.12021	4.53509	4.34642	5.33555	4.67772	4.2498	4.69574	4.5834	5.13648	4.82285	4.45717	4.68869	4.74723	4.58008	3.79874	4.5821	4.35773	4.94152	4.05289	5.15896	3.9044	4.46418	4.99007	4.38844	1.98034e-05	4.77531	3.99271	4.03855	3.15309	4.06073
C32:2 DAG	C8-pos	5.25745	3.98349	4.05971	1.98034e-05	4.48082	4.37855	3.3672	5.56123	4.48776	1.98034e-05	4.57571	4.18185	5.15439	4.65067	4.08446	4.67838	4.62909	4.38572	1.98034e-05	4.2965	3.7524	5.00199	1.98034e-05	5.27561	1.98034e-05	3.97604	5.11109	3.57682	1.98034e-05	4.68521	1.98034e-05	1.98034e-05	1.98034e-05	1.98034e-05
C32:1 DAG	C8-pos	5.71755	5.02566	5.0399	4.84592	5.16516	4.93968	4.6975	5.97238	5.15234	4.77254	5.22983	5.16111	5.61455	5.25295	4.77405	5.20375	5.29515	4.85435	4.52559	4.84752	5.02888	5.47501	4.50589	5.76903	4.54387	4.80049	5.51218	4.94945	3.90445	5.18511	4.56111	4.53018	1.98034e-05	4.20171
C32:0 DAG	C8-pos	5.76049	5.49197	5.53588	5.67235	5.61475	5.41806	5.5045	5.65819	5.44908	5.55044	5.44548	5.68398	5.60654	5.47424	5.18797	5.43123	5.67999	5.23369	5.51333	5.22429	5.69628	5.38163	5.55011	5.54991	5.29765	5.57445	5.78801	5.7018	5.01448	5.38537	5.6553	5.55277	5.35799	5.56771
C34:3 DAG	C8-pos	5.5053	4.62464	4.99283	4.67986	4.67067	4.69736	4.60411	5.62332	4.80575	4.51162	4.92087	5.01745	5.34502	4.75332	4.18249	4.91446	5.03985	4.47171	3.88737	4.43635	4.86525	5.10142	3.84743	5.35298	4.45998	4.78978	5.37382	4.63945	1.98034e-05	4.85059	4.4325	4.14918	1.98034e-05	4.42986
C34:2 DAG	C8-pos	6.45431	5.71943	5.74213	5.56534	6.08768	5.96561	5.70613	6.37895	5.98343	5.74935	5.91617	5.93219	6.22387	5.86457	5.43164	6.02005	5.86741	5.76715	5.4986	5.60391	5.87463	6.03674	5.38345	6.21025	5.64444	5.71358	6.16029	5.83782	5.28819	5.93112	5.58652	5.6778	5.23028	5.5329
C34:1 DAG	C8-pos	6.47171	6.06736	6.54667	6.52596	6.35451	5.99759	6.1746	6.35506	6.14324	6.40249	6.03023	6.46883	6.28929	6.08378	5.7042	6.11735	6.3937	5.77773	6.30186	5.67057	6.44832	6.07028	6.25902	6.3079	6.25698	6.40898	6.68655	6.58249	6.10318	5.99047	6.35124	6.13552	6.05787	6.28034
C34:0 DAG	C8-pos	5.92633	5.86487	5.96652	6.0828	5.91893	5.8402	5.90796	5.85677	5.86135	5.93175	5.84884	5.96802	5.90513	5.87311	5.8268	5.88129	5.91287	5.84442	5.93621	5.85142	5.90269	5.8467	5.93765	5.8495	5.99708	6.04181	6.13547	5.91794	5.81706	5.87298	6.01089	5.87507	5.87836	6.06687
C36:3 DAG	C8-pos	6.29359	5.82099	6.29845	6.3765	6.21424	5.81911	5.89045	6.05492	5.91055	6.15907	5.81443	6.34523	6.09729	5.74707	5.2884	5.91227	6.25479	5.53917	6.05318	5.39998	6.2723	5.84676	5.84256	6.04155	6.01331	6.22524	6.48785	6.24105	5.69538	5.66001	6.02464	5.9857	5.66377	6.05484
C36:2 DAG	C8-pos	6.47372	6.1152	6.84023	6.72221	6.46878	6.13564	6.16319	6.27304	6.22207	6.45074	6.10948	6.64661	6.31134	6.09959	5.62345	6.26069	6.53724	5.92839	6.49876	5.71487	6.45518	6.10259	6.38823	6.29198	6.54067	6.71611	6.87779	6.62575	6.44189	5.94733	6.47444	6.24517	6.20924	6.63517
C36:1 DAG	C8-pos	5.85862	5.53746	6.40601	6.29974	5.85807	5.55288	5.76716	5.62088	5.63979	5.87017	5.51823	6.05287	5.69362	5.61743	5.23702	5.6975	5.88635	5.36295	6.01788	5.1741	5.67389	5.46187	5.89544	5.67196	6.11564	6.29537	6.46199	6.03658	6.00341	5.46788	5.93007	5.68465	5.64594	6.13981
C36:0 DAG	C8-pos	6.2178	6.24462	6.24455	6.21399	6.22333	6.23952	6.27273	6.15719	6.25592	6.24808	6.2227	6.23081	6.21668	6.23259	6.23257	6.25166	6.21483	6.26179	6.23879	6.26714	6.23574	6.21588	6.23661	6.19041	6.27441	6.25749	6.27544	6.25892	6.23092	6.23852	6.24373	6.22068	6.24651	6.24839
C36:4 DAG	C8-pos	5.58914	5.29439	4.66701	5.28327	5.44549	5.53959	5.20467	5.49964	5.52688	5.51383	5.29099	4.65866	5.41716	5.46299	5.13686	5.40323	4.53696	5.31792	4.73608	5.20991	5.07427	5.30769	4.97131	5.49157	4.83901	4.94616	5.27815	5.61547	1.98034e-05	5.55494	5.18569	5.23242	4.3352	5.04249
C38:5 DAG	C8-pos	5.53234	5.3415	5.40516	6.01814	5.57271	5.29313	5.3368	5.33347	5.32858	5.74849	5.21235	5.36477	5.34274	5.2267	4.89693	5.23091	5.17666	4.9453	5.41834	4.79943	5.58872	5.01034	5.26972	5.30322	5.23067	5.49661	5.83888	5.83314	3.45568	5.22554	5.69522	5.40345	4.98142	5.52732
C38:4 DAG	C8-pos	6.22383	6.16691	6.2899	6.70777	6.27992	6.22899	6.14413	6.08875	6.18628	6.24558	6.16279	6.21008	6.27284	6.24403	5.84112	6.14933	5.92475	5.95033	6.22619	5.81823	6.32946	5.87802	6.29913	6.19228	6.28362	6.42146	6.36588	6.36029	5.80308	6.35817	6.46222	6.27948	6.22532	6.59595
C41:0 TAG	C8-pos	4.63638	3.68829	3.88822	3.73526	3.86438	3.69288	3.70932	5.09288	3.93857	3.78828	3.80875	3.89878	4.83422	4.44825	3.67424	4.02698	3.86794	3.92708	3.62636	3.84819	3.75365	4.32919	3.81686	4.88139	3.80354	3.69723	3.92047	3.8299	3.63222	4.61795	3.89413	3.61308	3.67926	3.6087
C42:0 TAG	C8-pos	5.96527	4.6426	5.01389	4.93777	4.85975	4.61947	4.631	6.33038	5.13924	4.73965	4.98831	5.0868	6.07653	5.57037	4.67894	5.17002	4.95637	5.00346	4.71839	4.61401	4.85702	5.56637	4.75772	6.12788	4.66644	4.93953	5.21048	4.78806	4.58442	5.76219	4.81229	4.57664	4.74162	4.81225
C43:2 TAG	C8-pos	4.60309	3.41402	3.55973	3.62876	3.59538	3.20147	3.29301	5.34121	3.88955	3.54963	3.43772	3.6899	4.78049	4.26148	3.44513	3.99444	3.6264	3.70982	3.23733	3.23843	3.53172	4.44195	3.23544	5.09857	3.47717	3.46835	3.4525	3.48138	3.37481	4.66415	3.47293	3.12143	3.45839	3.3794
C43:1 TAG	C8-pos	4.94347	4.25325	4.43119	4.32074	4.36319	4.22705	4.2563	5.59313	4.55098	4.3916	4.32159	4.42892	5.16803	4.81443	4.25284	4.57432	4.27699	4.39173	4.19676	4.20861	4.36361	4.87452	4.27775	5.37924	4.25036	4.3291	4.40921	4.29946	4.26927	4.99364	4.31998	4.16985	4.32382	4.26331
C43:0 TAG	C8-pos	5.09855	4.61159	4.63003	4.52475	4.60284	4.64004	4.57853	5.17516	4.85541	4.6592	4.70718	4.61231	5.19503	4.97479	4.62688	4.71094	4.64228	4.71341	4.58208	4.64672	4.59935	4.89275	4.57103	5.10329	4.59077	4.65144	4.72168	4.57831	4.57395	5.00411	4.64159	4.579	4.65163	4.6192
C44:2 TAG	C8-pos	6.20564	4.59773	5.24653	5.18688	5.12046	4.46103	4.46107	6.69562	5.4571	4.70987	5.03604	5.3617	6.30661	5.78995	4.47025	5.52668	5.21241	5.21357	4.74282	4.39774	5.03246	5.95778	4.83446	6.49816	4.63751	5.13215	5.18282	4.85758	4.45987	6.17096	4.88903	4.40139	4.78997	4.95563
C44:1 TAG	C8-pos	6.35172	4.91179	5.51348	5.31696	5.29488	4.84263	4.80132	6.80414	5.66265	5.01229	5.42897	5.5918	6.50538	6.02929	4.89979	5.71307	5.40918	5.46175	4.97608	4.81621	5.22909	6.15305	5.05426	6.66554	4.92984	5.27993	5.60919	5.18308	4.80291	6.26926	5.07426	4.72298	4.98927	5.18506
C44:0 TAG	C8-pos	6.13189	5.06748	5.55263	5.3641	5.27276	5.00761	5.04294	6.33181	5.5001	5.18794	5.40768	5.60448	6.18247	5.79872	5.10814	5.47983	5.50183	5.30027	5.1977	5.00873	5.3586	5.76905	5.23783	6.2177	5.23242	5.41183	5.79113	5.24598	5.00933	5.96573	5.25613	4.98794	5.22372	5.31744
C45:3 TAG	C8-pos	4.2085	3.03443	3.45348	3.09916	3.26902	2.80135	2.71891	4.89069	3.35755	2.68876	2.91258	3.01595	4.34698	3.91083	2.9692	3.86715	2.93467	2.74907	3.11778	3.02278	3.17284	4.3728	1.98034e-05	4.70887	3.14063	3.35482	3.08569	3.00913	2.92656	4.33349	2.82575	2.75103	3.33691	2.9175
C45:2 TAG	C8-pos	5.28568	4.50101	4.67102	4.5188	4.6165	4.52827	4.49083	5.62414	4.79772	4.60419	4.61263	4.72227	5.36905	4.98343	4.57511	4.82539	4.65302	4.64043	4.52772	4.56898	4.58946	5.12721	4.54936	5.48239	4.47643	4.67086	4.68182	4.53998	4.49961	5.2676	4.58291	4.50167	4.5587	4.60593
C45:1 TAG	C8-pos	5.35682	4.87203	5.05948	4.84369	4.92177	4.87747	4.89132	5.5989	5.07255	4.96895	4.96006	4.99407	5.51455	5.23595	4.89358	5.02942	4.97555	4.97737	4.87332	4.8892	4.96706	5.28514	4.90186	5.55275	4.90043	4.91982	5.05591	4.90919	4.87125	5.37682	4.95056	4.87194	4.88859	4.92875
C45:0 TAG	C8-pos	4.95177	5.04625	5.06752	4.88235	4.95747	5.0523	5.06254	4.89079	5.10227	5.1167	5.06997	4.95563	5.23181	5.21685	5.03142	5.09494	5.05302	5.08543	5.07738	5.07376	5.08054	5.00737	5.05571	5.02165	5.09442	5.05779	5.10272	5.09922	4.95733	5.12173	4.99855	5.05111	5.06174	4.89934
C46:4 TAG	C8-pos	5.49297	1.98034e-05	4.76619	5.22843	4.57813	1.98034e-05	1.98034e-05	5.90228	4.65771	4.12089	3.79937	4.96123	5.46143	4.81337	1.98034e-05	4.71719	4.62887	4.17408	4.01396	1.98034e-05	4.54258	5.10495	4.37992	5.66008	2.73541	4.79317	4.5051	4.28669	2.88934	5.39317	4.56323	2.21816	4.15475	4.623
C46:3 TAG	C8-pos	6.20317	4.39804	5.38652	5.33107	5.15469	4.31187	4.22454	6.50402	5.39011	4.65037	5.09961	5.5974	6.20615	5.57185	4.38778	5.42838	5.30421	5.11217	4.66557	4.21208	5.13216	5.85068	4.76099	6.29878	4.60585	5.2065	5.34067	4.90576	4.49671	6.04307	4.99898	4.31596	4.70518	5.09435
C46:2 TAG	C8-pos	6.7682	5.17726	5.9241	5.70504	5.67575	5.12232	5.05579	6.91196	5.96068	5.32507	5.83224	6.09259	6.7511	6.16913	5.17113	5.95316	5.86141	5.72704	5.30297	5.05704	5.65176	6.43869	5.40322	6.79821	5.32615	5.69174	5.99423	5.48712	5.16946	6.58035	5.53883	5.04803	5.45879	5.67354
C46:1 TAG	C8-pos	6.60076	5.32387	6.12667	5.73567	5.74172	5.29318	5.23172	6.82798	6.06013	5.49339	6.00079	6.12708	6.70767	6.32739	5.36423	6.06699	5.99378	5.84768	5.44528	5.25466	5.78539	6.46204	5.52312	6.77417	5.55295	5.71873	6.198	5.69852	5.27995	6.51049	5.52123	5.20328	5.48828	5.65158
C46:0 TAG	C8-pos	5.92518	5.25674	5.71173	5.32471	5.38383	5.2637	5.25271	6.19065	5.75486	5.38645	5.66465	5.806	6.06996	6.00739	5.33379	5.71807	5.79008	5.51361	5.42644	5.31135	5.60519	5.79084	5.42004	6.07878	5.49387	5.61047	5.81115	5.42839	5.09822	5.87633	5.26009	5.25742	5.34977	5.24796
C47:2 TAG	C8-pos	5.57784	5.00234	5.2769	4.97925	5.07705	4.98628	5.02132	5.70692	5.23317	5.09922	5.13516	5.22675	5.65509	5.33315	5.01748	5.22202	5.19787	5.14881	5.03133	5.01874	5.15293	5.46017	5.03022	5.66957	5.05354	5.10875	5.18811	5.08033	4.99952	5.59123	5.04996	4.98862	5.07635	5.06891
C47:1 TAG	C8-pos	5.38447	5.09056	5.31851	4.85421	5.03421	5.10983	5.11514	5.40542	5.32973	5.19136	5.22374	5.18172	5.58953	5.46536	5.1406	5.28839	5.20998	5.23437	5.11589	5.17479	5.20619	5.38927	5.10837	5.49884	5.14022	5.11356	5.17595	5.19288	4.97017	5.47693	4.97067	5.0942	5.04294	4.77123
C47:0 TAG	C8-pos	4.53993	4.92693	4.91795	4.63379	4.84951	5.05306	5.09117	4.43098	5.00575	5.15645	4.99966	4.81231	5.04548	5.18944	4.98064	4.96449	5.02239	5.07992	5.12613	5.1671	5.02023	4.70868	5.09224	4.62439	5.13354	5.01849	4.75405	5.10251	4.74282	4.88794	4.83445	5.06096	5.07692	4.50706
C48:5 TAG	C8-pos	5.66522	1.98034e-05	4.75926	5.23828	4.53013	1.98034e-05	1.98034e-05	5.70597	4.4095	3.85606	3.78097	5.09462	5.48112	4.5576	1.98034e-05	4.34483	4.51719	3.62939	3.23377	1.98034e-05	4.42487	4.98252	4.00931	5.47558	0.00251006	4.64999	4.60938	4.098	2.29142	5.33695	4.61874	2.25292	3.77483	4.77607
C48:4 TAG	C8-pos	6.34331	4.16029	5.52709	5.65205	5.2504	4.08618	3.86861	6.37232	5.32224	4.82259	5.14855	5.82422	6.19165	5.42432	4.26047	5.30546	5.4566	5.04327	4.7733	3.48476	5.24367	5.8518	4.95067	6.19811	4.64503	5.37965	5.50829	4.96368	4.59111	6.06044	5.30829	4.2419	5.05807	5.4253
C48:3 TAG	C8-pos	6.73936	5.16029	6.11643	5.80656	5.80786	5.1097	4.98324	6.8997	5.98288	5.26061	5.8646	6.31063	6.68978	6.11204	5.10542	5.97084	6.03889	5.74024	5.24652	4.93475	5.75872	6.48223	5.34804	6.79321	5.34938	5.71211	6.04338	5.49304	5.25886	6.58092	5.52319	5.01869	5.38385	5.755
C48:2 TAG	C8-pos	6.88779	5.64278	6.4887	5.95127	6.15625	5.57166	5.4421	7.00628	6.44873	5.66686	6.35607	6.55648	6.93748	6.60996	5.6038	6.46045	6.38829	6.18027	5.708	5.43745	6.16769	6.83092	5.79855	7.00811	5.85795	6.07219	6.40483	5.92995	5.68184	6.84316	5.82714	5.47367	5.74164	6.01177
C48:1 TAG	C8-pos	6.5758	5.57234	6.30906	5.69258	6.03	5.51319	5.41646	6.79665	6.41056	5.71092	6.3323	6.32283	6.72473	6.59568	5.55997	6.39568	6.30728	6.11359	5.70004	5.46818	6.10352	6.59856	5.77712	6.76914	5.9145	5.94665	6.22122	5.92985	5.46354	6.57088	5.56703	5.45587	5.66308	5.67289
C48:0 TAG	C8-pos	5.87704	5.48342	5.91764	5.66798	5.67275	5.43172	5.51698	6.14157	5.87499	5.68807	5.80912	5.95305	5.97677	6.06029	5.45972	5.78912	6.015	5.55583	5.68495	5.39312	5.83209	5.70935	5.79338	5.98945	5.77927	5.90372	5.92255	5.70868	5.38915	5.81752	5.69212	5.45382	5.71937	5.52937
C49:3 TAG	C8-pos	5.45276	4.62373	5.26195	4.63774	4.88352	4.58891	4.54431	5.55232	5.11233	4.67067	4.96687	5.23728	5.53049	5.1449	4.66423	5.07805	5.07099	4.89353	4.66312	4.60024	4.95972	5.40778	4.67364	5.51691	4.72073	4.84773	4.96814	4.73885	4.73093	5.49923	4.67261	4.5563	4.70903	4.78007
C49:2 TAG	C8-pos	5.52978	5.05095	5.43209	4.79727	5.22221	5.00268	4.95105	5.62413	5.49132	5.10016	5.36498	5.36754	5.7749	5.57147	5.0302	5.41597	5.37305	5.30505	5.06881	5.08076	5.35874	5.62171	5.0446	5.68103	5.14594	5.23017	5.219	5.10261	5.09878	5.67225	4.90619	5.0341	5.06766	4.98233
C49:1 TAG	C8-pos	5.1283	4.87198	5.289	4.62534	5.08807	4.88934	4.88462	5.25945	5.33741	5.07313	5.21443	5.06158	5.48602	5.49131	4.7924	5.235	5.23356	5.1397	5.02594	5.00896	5.15393	5.27953	5.10136	5.3036	5.14596	5.03273	5.00208	5.06817	4.8671	5.36415	4.73747	4.94453	5.05411	4.46701
C49:0 TAG	C8-pos	4.06546	4.56264	4.56088	4.55782	4.67075	4.73397	4.78183	4.39371	4.61898	4.7375	4.67483	4.53738	4.67482	4.94938	4.68434	4.60903	4.9017	4.78076	4.8756	4.85629	4.59722	4.29885	4.84069	4.42989	4.83277	4.68545	4.27722	4.70445	4.5521	4.63156	4.42866	4.78485	4.87556	4.09008
C50:6 TAG	C8-pos	5.79995	2.32347	4.94464	5.39769	4.9014	0.412138	0.713616	5.72543	4.45402	4.06097	4.46707	5.32615	5.49038	4.58498	2.78044	4.61423	4.68214	3.18936	3.85858	1.98034e-05	4.71791	4.94462	4.16248	5.53414	3.65635	4.79762	4.93584	4.22396	3.00125	5.31079	4.90252	1.98034e-05	4.64907	5.07606
C50:5 TAG	C8-pos	6.17539	4.22836	5.59551	5.74088	5.37997	3.92505	3.56043	6.27584	5.24677	4.77094	5.09251	5.93191	5.9818	5.26349	4.27896	5.26431	5.46725	4.86694	4.66896	2.33173	5.24969	5.71851	4.85828	6.08081	4.66363	5.30673	5.50507	4.89613	4.77566	5.90693	5.33878	4.09323	4.95631	5.48617
C50:4 TAG	C8-pos	6.69732	5.26218	6.29109	6.02657	5.96561	5.152	4.99285	6.8338	6.01813	5.35308	5.89866	6.53051	6.57983	6.03429	5.17731	6.05512	6.1697	5.71521	5.36441	4.67609	5.93295	6.49218	5.52225	6.72492	5.48442	5.87472	6.10997	5.52416	5.5651	6.58355	5.80247	5.11277	5.48507	5.99614
C50:3 TAG	C8-pos	6.97539	5.90472	6.69488	6.11458	6.40142	5.78097	5.49087	7.08156	6.63177	5.77956	6.5591	6.82977	6.98554	6.66016	5.70393	6.66091	6.60946	6.33854	5.78322	5.42088	6.4158	6.9657	5.87505	7.05503	6.01953	6.19139	6.4958	6.0284	6.08462	6.94627	6.00023	5.65932	5.79879	6.12283
C50:2 TAG	C8-pos	6.94944	6.11115	6.71667	6.27513	6.60251	6.02398	5.89212	7.02451	6.83349	6.22147	6.75719	6.75965	6.9924	6.87277	5.93524	6.80133	6.72527	6.53037	6.16437	5.79167	6.56156	6.97547	6.24765	7.00584	6.3846	6.46887	6.57253	6.39481	6.2954	6.95157	6.32433	6.03626	6.30664	6.32061
C50:1 TAG	C8-pos	6.86944	6.07342	6.61405	6.34388	6.51419	5.90673	5.92191	6.91498	6.75346	6.31647	6.61959	6.61797	6.8879	6.78046	5.98833	6.69219	6.65367	6.3713	6.18434	5.72149	6.4582	6.77789	6.28711	6.90326	6.36237	6.40899	6.47905	6.46417	6.20284	6.82152	6.14538	5.96589	6.2654	6.16993
C50:0 TAG	C8-pos	6.1203	5.35965	5.92407	5.8447	5.80149	5.24878	5.34835	6.31147	5.78936	5.66365	5.65421	5.94426	6.0728	6.02729	5.50225	5.8225	5.91796	5.42978	5.64876	5.15289	5.66689	5.79901	5.57767	6.19001	5.72845	5.91248	6.05735	5.53177	5.48013	6.03065	5.79773	5.3609	5.63058	5.82276
C51:3 TAG	C8-pos	5.60919	4.83127	5.42588	4.74627	5.30481	4.58934	4.38582	5.55368	5.54947	4.83251	5.37018	5.36761	5.77186	5.49568	4.76242	5.46462	5.35786	5.24446	4.7515	4.67216	5.31565	5.69996	4.75986	5.59951	5.00275	5.10293	5.09959	4.87596	5.1641	5.77012	4.74648	4.76484	4.91884	4.88333
C51:2 TAG	C8-pos	5.65334	5.18142	5.6165	5.04207	5.47965	4.95666	4.87544	5.73093	5.73948	5.22441	5.52525	5.44885	5.88413	5.7771	5.15412	5.62712	5.54312	5.46264	5.14759	4.91761	5.43305	5.78275	5.22408	5.77912	5.35727	5.35139	5.37216	5.24182	5.32139	5.80808	5.12524	5.03453	5.26719	5.18369
C51:1 TAG	C8-pos	5.52815	4.87729	5.37008	5.09422	5.25594	4.67722	4.72998	5.53562	5.4681	5.10858	5.23012	5.31315	5.65157	5.55699	4.94426	5.34851	5.40507	5.12339	5.0502	4.66022	5.18632	5.43303	5.09333	5.49045	5.22635	5.18382	5.21705	5.10528	5.23926	5.60365	4.9496	4.85722	5.11449	4.94169
C51:0 TAG	C8-pos	5.03948	4.45583	4.85566	4.62937	4.79819	4.27382	4.41239	5.04434	4.78968	4.61741	4.5955	4.74189	5.0183	4.99406	4.55143	4.66742	4.76313	4.5078	4.66058	4.3954	4.58202	4.72675	4.60476	4.91825	4.83197	4.87156	4.87406	4.48253	4.85909	4.99537	4.64161	4.41405	4.60482	4.64013
C52:7 TAG	C8-pos	5.66835	2.51806	4.98593	5.33225	5.09056	1.98034e-05	1.98034e-05	5.6677	4.26894	3.4901	4.33871	5.4819	5.25319	4.40006	2.32753	4.59146	4.76489	2.5568	2.79226	1.98034e-05	4.59588	4.73017	3.50556	5.44509	3.00082	4.61217	4.86744	3.59771	3.42509	5.12179	4.77669	1.98034e-05	4.4247	5.04714
C52:6 TAG	C8-pos	6.0331	4.62284	5.64028	5.72477	5.53039	4.34184	4.04081	6.0358	5.18085	4.77317	5.16735	5.87186	5.70496	5.19952	4.52263	5.34677	5.39682	4.66623	4.71477	2.878	5.36158	5.48353	4.93608	5.94158	4.82691	5.29137	5.49419	4.87612	4.89175	5.70267	5.42563	4.2503	5.0423	5.64419
C52:5 TAG	C8-pos	6.79073	5.65042	6.39941	6.20845	6.24366	5.58406	5.30316	6.66307	6.22368	5.6082	6.10718	6.62977	6.63664	6.07265	5.43656	6.22737	6.23262	5.85557	5.5416	5.05524	6.14416	6.53749	5.64026	6.61183	5.73396	5.95482	6.21099	5.67527	6.03227	6.69589	6.04202	5.51283	5.70495	6.17871
C52:4 TAG	C8-pos	7.11996	6.26127	6.73889	6.55629	6.74225	6.22044	5.88996	7.0128	6.84099	6.24417	6.74698	6.96922	7.09197	6.71788	6.03777	6.85404	6.75184	6.55516	6.15181	5.71507	6.66988	7.0545	6.2135	7.01835	6.32951	6.55774	6.63437	6.30933	6.58913	7.11687	6.54065	6.2548	6.42415	6.63314
C52:3 TAG	C8-pos	7.14853	6.46216	6.88808	6.60413	6.92364	6.41139	6.14892	7.12221	7.0709	6.53004	6.97746	6.95158	7.17072	7.03349	6.22878	7.05513	6.91407	6.85107	6.37013	6.09626	6.75019	7.17495	6.46554	7.13142	6.60738	6.65377	6.7501	6.67152	6.6086	7.17619	6.49628	6.43876	6.61499	6.62743
C52:2 TAG	C8-pos	7.1492	6.39786	6.73026	6.61822	6.92215	6.34012	6.13043	7.15261	7.09967	6.51457	6.96435	6.8619	7.19197	7.0632	6.31337	7.08221	6.86607	6.88172	6.40108	6.07003	6.56286	7.15095	6.44065	7.17151	6.53896	6.51446	6.56332	6.78756	6.4131	7.15344	6.27554	6.31807	6.53184	6.51454
C52:1 TAG	C8-pos	7.0178	5.84447	6.6448	6.39149	6.46285	5.6751	5.73378	7.01029	6.69627	6.1998	6.35828	6.5873	6.91518	6.753	5.93973	6.703	6.51219	6.23245	6.10585	5.40151	6.24736	6.81131	5.98638	7.00501	6.28357	6.465	6.70422	6.22657	6.11192	6.93095	6.17782	5.7894	6.08913	6.43293
C52:0 TAG	C8-pos	6.07553	5.01885	5.9166	5.52066	5.59266	4.87004	5.12118	6.14675	5.45258	5.41376	5.21817	5.61055	5.81139	5.69917	5.27012	5.6556	5.53212	5.1314	5.45076	4.87235	5.20773	5.61145	5.16759	6.09634	5.5837	5.71159	6.00292	5.23033	5.24032	5.86421	5.37593	5.0835	5.27009	5.69499
C53:3 TAG	C8-pos	5.63237	5.04886	5.47471	5.11774	5.56428	4.59218	4.41084	5.58649	5.63548	5.08312	5.33294	5.47392	5.73008	5.57318	4.84034	5.64352	5.51141	5.39881	4.90293	4.51745	5.23771	5.74209	4.98563	5.61995	5.25591	5.22623	5.17561	5.03747	5.46503	5.84217	4.90003	5.02992	5.24133	5.10821
C53:2 TAG	C8-pos	6.08797	5.1465	5.77221	5.29908	5.70463	4.70096	4.66959	6.01391	5.92474	5.27649	5.46711	5.62484	6.06198	5.84636	5.08892	5.78911	5.61976	5.45127	5.12324	4.59548	5.4277	5.981	5.1369	6.03229	5.43843	5.48892	5.59939	5.37775	5.65396	6.11586	5.24994	5.01117	5.29802	5.45174
C54:8 TAG	C8-pos	5.57916	3.6732	5.08936	5.35871	5.30949	3.27231	1.98034e-05	5.53507	4.33909	3.72902	4.47183	5.58151	5.05064	4.30682	3.56537	4.74858	4.9193	3.09706	3.30888	1.98034e-05	4.79968	4.51882	4.28799	5.33622	3.78717	4.68521	4.92174	3.09325	4.25353	4.89376	4.93401	2.88213	4.52586	5.25567
C54:7 TAG	C8-pos	6.04242	5.0681	5.83059	5.98063	5.92563	4.82145	4.63347	5.9587	5.35055	5.10261	5.4163	6.06648	5.71349	5.30859	4.88223	5.54274	5.61775	4.90867	4.97492	4.00771	5.65557	5.48112	5.10893	5.88325	5.1655	5.44311	5.70774	5.01873	5.36513	5.73322	5.76954	4.87064	5.37381	5.92281
C54:6 TAG	C8-pos	6.53423	5.61663	6.20521	6.11447	6.34172	5.69843	5.40931	6.16425	6.11375	5.75866	5.90082	6.60915	6.44629	5.825	5.27087	6.12312	6.20859	5.76137	5.49061	5.07041	6.16148	6.26472	5.4791	6.23007	5.69764	5.99906	6.06641	5.45573	6.37016	6.50435	5.9668	5.74457	5.85827	6.20648
C54:5 TAG	C8-pos	6.71184	6.16059	6.63803	6.71593	6.74967	6.07202	5.96261	6.55817	6.59096	6.38204	6.40011	6.8556	6.65531	6.41805	5.82952	6.60638	6.67289	6.34346	6.17637	5.69408	6.5947	6.67541	6.286	6.58942	6.38641	6.55293	6.50747	6.38883	6.62871	6.78012	6.51441	6.3054	6.4844	6.59085
C54:4 TAG	C8-pos	6.94986	6.44653	6.84259	6.77915	6.91533	6.29634	6.13581	6.89068	6.94056	6.53085	6.70953	6.97432	6.92716	6.77839	6.07143	6.93084	6.89868	6.72539	6.32745	5.98722	6.7064	6.97813	6.3916	6.91484	6.58324	6.67278	6.7231	6.60195	6.70448	6.98147	6.49214	6.46516	6.56609	6.71449
C54:3 TAG	C8-pos	7.15651	6.42773	6.83978	6.65451	6.96217	6.24646	6.10056	7.10832	7.09663	6.47733	6.81571	6.94227	7.08154	6.93873	6.10683	7.02511	6.89535	6.79881	6.31651	5.99764	6.59515	7.12303	6.31839	7.12765	6.56006	6.60967	6.68881	6.72231	6.60297	7.14274	6.2916	6.37143	6.48368	6.64589
C54:2 TAG	C8-pos	7.17013	6.02613	6.80954	6.41303	6.69148	5.76861	5.85282	7.0419	6.88516	6.2358	6.4869	6.72656	6.96593	6.77205	5.90077	6.86248	6.61976	6.41397	6.16215	5.53147	6.26913	6.96238	5.99917	7.04456	6.42855	6.53233	6.71885	6.43897	6.32259	7.05151	6.02927	6.00042	6.18338	6.54541
C54:1 TAG	C8-pos	6.69311	5.0764	6.53881	5.78687	5.90057	4.78267	5.35342	6.4547	6.04191	5.6231	5.5301	6.12602	6.28399	6.09416	5.38895	6.20779	5.99609	5.51012	5.77254	4.51294	5.45508	6.15365	5.37727	6.48156	6.03128	6.14341	6.50809	5.73466	5.54918	6.43294	5.45077	5.19681	5.58514	6.0915
C55:3 TAG	C8-pos	5.42582	4.377	5.47866	5.03643	5.30123	3.46533	3.82872	5.49664	5.24542	4.78947	4.66482	5.40397	5.34601	5.06762	4.01272	5.14279	5.18768	4.64274	4.61225	2.96864	4.91095	5.40916	4.56739	5.41272	5.25514	5.27676	5.35196	4.80557	5.60542	5.47055	4.57377	4.60758	4.94653	5.19923
C55:2 TAG	C8-pos	5.68	3.87841	5.61799	4.82901	5.10117	2.98596	3.79328	5.59127	5.11466	4.67007	4.36979	5.28205	5.29016	4.98677	4.00319	5.07153	5.11806	4.2758	4.66746	3.04575	4.67066	5.29581	4.29995	5.47815	5.2676	5.2006	5.4401	4.74305	5.40794	5.42836	4.38797	4.3616	4.74201	5.08859
C56:9 TAG	C8-pos	5.65934	4.51464	5.32369	5.77913	5.78928	4.01216	3.66379	5.42785	4.73673	4.53912	4.7619	5.73953	5.09608	4.50616	4.31982	4.96617	5.11067	3.73388	4.341	2.70534	5.22784	4.6425	4.77174	5.30835	4.6239	4.9927	5.24548	4.30623	4.97576	5.14277	5.47327	4.32498	5.03721	5.75601
C56:8 TAG	C8-pos	6.22638	5.48454	6.0659	6.5303	6.50014	5.26962	5.1963	5.85207	5.67122	5.67989	5.66136	6.34037	5.76934	5.5674	5.36344	5.85575	5.88243	5.22346	5.52425	4.78497	6.08414	5.55845	5.97926	5.90662	5.66259	6.04066	6.02385	5.65367	5.94875	5.87943	6.39068	5.61138	6.10103	6.50006
C56:7 TAG	C8-pos	6.22768	5.80763	6.26274	6.66795	6.60808	5.53003	5.57088	5.94439	5.94679	5.99007	5.93445	6.5418	5.94905	5.88502	5.60726	6.0705	6.18473	5.5767	5.82554	5.20855	6.28368	5.82567	5.97714	6.02195	6.03254	6.26212	6.24609	5.88664	6.23757	6.05465	6.33707	5.9103	6.24968	6.54548
C56:6 TAG	C8-pos	6.00432	5.97017	6.32902	6.70804	6.50091	5.71384	5.77465	5.81505	5.95857	6.1635	5.90989	6.55078	5.86549	5.92015	5.66004	5.98818	6.25496	5.69209	5.98474	5.35871	6.23978	5.8833	6.10633	5.87246	6.23048	6.34973	6.32194	6.09649	6.25352	6.04549	6.40653	6.10615	6.34327	6.55177
C56:5 TAG	C8-pos	5.80527	5.7371	6.28252	6.53566	6.27946	5.43251	5.6857	5.70156	5.83706	5.94092	5.68423	6.55376	5.78484	5.71885	5.34759	5.79984	6.22876	5.51646	5.8262	5.09101	5.96474	5.90548	5.86787	5.78883	6.26715	6.2167	6.21975	5.81516	6.22555	5.99506	5.92182	6.06617	6.1832	6.36292
C56:4 TAG	C8-pos	6.22779	5.8926	6.67507	6.56633	6.30445	5.43303	5.84455	6.17528	6.07449	6.04488	5.79481	6.72279	6.11613	5.93803	5.57212	5.99874	6.39988	5.62501	6.02719	5.0485	6.14665	6.19507	5.94348	6.16982	6.41515	6.49275	6.62832	6.033	6.36945	6.26821	6.11476	6.06972	6.24714	6.64752
C56:3 TAG	C8-pos	6.50688	5.30427	6.73288	6.06123	6.1576	4.97228	5.69129	6.46415	6.13689	5.81616	5.59225	6.60871	6.16506	5.90901	5.30261	6.04818	6.35942	5.5092	5.90161	4.58374	5.85885	6.27697	5.64965	6.40916	6.28517	6.35157	6.58649	6.13485	6.10474	6.30119	5.50784	5.75823	5.97856	6.37493
C56:2 TAG	C8-pos	6.27843	4.65882	6.63727	5.62688	5.69014	4.28304	5.41423	6.1221	5.64582	5.51689	4.98466	6.25195	5.75317	5.52573	5.04572	5.65313	6.06025	5.00278	5.71482	3.68075	5.3704	5.79602	5.2989	6.12415	6.02284	6.15892	6.50237	5.85381	5.61333	5.89373	5.18586	5.1891	5.63905	6.11476
C56:1 TAG	C8-pos	5.46117	3.10187	6.16947	5.0648	4.75496	3.15761	4.92854	5.33999	4.61652	4.62714	3.94918	5.49394	4.48613	4.64167	4.30725	4.66923	5.43096	3.05036	5.3143	0.954602	4.47204	4.59939	4.66757	5.33485	5.45692	5.65636	6.01773	5.14261	4.94558	4.93101	4.51637	4.08653	5.11365	5.55935
C58:11 TAG	C8-pos	4.73506	2.96094	4.16076	5.27587	5.38743	2.66343	1.98034e-05	4.31886	2.63159	2.43959	2.82549	4.9122	3.33099	2.46969	3.47218	3.76346	3.70002	1.98034e-05	1.98034e-05	2.38684	4.36958	1.98034e-05	3.59315	3.87724	2.45743	3.66651	4.08691	2.36628	3.68079	3.49344	4.74396	2.41287	4.2272	5.25443
C58:10 TAG	C8-pos	5.41978	4.85332	5.39374	6.22391	6.24271	4.4185	4.45107	4.82286	4.77844	5.02218	4.75722	5.79339	4.58965	4.51096	4.90566	4.95866	5.20218	4.1499	4.81308	3.62335	5.44788	4.23956	5.42021	4.9136	4.92677	5.48002	5.41254	4.86951	5.42263	4.87465	5.88256	4.97602	5.64583	6.213
C58:9 TAG	C8-pos	5.66791	5.41868	5.95716	6.66207	6.50614	4.93546	5.30498	5.15041	5.4483	5.65859	5.46438	6.4089	5.09831	5.29309	5.33773	5.62162	5.90947	4.95579	5.40933	4.60157	5.93187	5.0055	5.73663	5.29508	5.70581	5.98305	6.03354	5.46548	5.91307	5.42295	6.09046	5.74116	6.02106	6.49393
C58:8 TAG	C8-pos	5.24846	5.13339	5.60759	6.30509	6.00969	4.8307	5.00395	4.71653	5.13879	5.57297	5.17076	5.78389	4.62368	5.12607	5.01004	5.38979	5.60001	4.79117	5.2983	4.55227	5.57129	4.4818	5.68662	4.89835	5.58247	5.71154	5.56874	5.36453	5.37902	4.944	5.98724	5.46085	5.82107	6.07014
C58:7 TAG	C8-pos	5.53171	5.60761	6.03141	6.57997	6.13118	5.1648	5.56897	5.09968	5.53187	5.76131	5.49749	6.36165	5.18128	5.4754	5.34361	5.59008	6.0246	5.17092	5.64575	4.91922	5.77073	5.27856	5.74613	5.25735	6.07395	6.02457	6.06082	5.45895	5.78898	5.51675	5.88098	5.95761	6.12365	6.41724
C58:6 TAG	C8-pos	6.18292	6.10175	6.7096	7.05349	6.56921	5.7234	6.20685	5.93717	6.14196	6.29065	6.01772	6.93239	5.9347	6.06835	5.93328	6.08437	6.56669	5.70434	6.29077	5.41563	6.28509	6.04414	6.2647	5.96588	6.68597	6.65315	6.67715	6.18585	6.33813	6.27401	6.36254	6.51783	6.67056	7.03462
C60:12 TAG	C8-pos	4.32412	3.70739	4.49209	5.73497	5.80536	2.93135	1.98034e-05	2.78033	3.05234	4.18618	3.73748	5.04761	1.98034e-05	3.20997	4.23327	3.67945	4.22672	2.44945	3.18391	2.67449	4.7688	1.98034e-05	5.2665	3.45316	3.82536	4.75116	4.61067	4.1557	4.55133	2.88297	5.22915	3.84416	5.01053	5.79212
7-Dehydrodesmosterol	C8-pos	4.65492	4.57588	4.52893	4.70168	4.54303	4.50774	4.46495	4.46902	4.43298	4.45942	4.41908	4.49486	4.52322	4.41611	4.31455	4.36962	4.4096	4.33331	4.35289	4.33641	4.35195	4.3553	4.33717	4.35236	4.32818	4.28033	4.36478	4.30436	4.59423	4.30397	4.34073	4.38571	4.35773	4.32771
Cholesterol	C8-pos	4.94914	5.28293	5.60691	5.7299	5.52039	5.11909	4.96667	4.92791	5.06151	5.24366	5.04205	5.72703	5.10701	5.09174	4.79535	4.76521	5.45041	4.60512	5.50248	4.2125	5.16599	4.54898	5.55741	4.91544	5.39562	5.46193	5.49368	5.22668	6.07948	4.73318	5.51372	5.33963	5.34428	5.56614
piperine	C8-pos	1.98034e-05	4.1726	4.26876	3.91256	3.32632	3.16326	3.6272	1.60902	3.4887	3.76954	2.64646	3.51846	2.31351	3.25831	3.59319	2.60288	3.3087	3.10573	4.0183	2.07163	3.89759	1.61948	3.21203	2.83182	3.72012	3.89014	3.38856	1.98034e-05	4.47743	3.04535	4.16163	3.45024	4.01979	4.28829
Coenzyme Q10_Na	C8-pos	5.25379	6.0517	6.68898	6.18088	6.37682	6.11278	6.79483	5.04162	6.33381	6.47089	5.94663	5.70866	5.67432	6.26084	5.92988	6.28631	5.87926	6.00597	6.67272	5.73892	6.23516	5.56206	6.82614	5.0408	6.72179	6.4693	6.10508	6.56789	5.95321	5.22641	6.54437	6.37503	6.24032	6.06764
NH4_C14:0 CE	C8-pos	1.98034e-05	3.77255	4.67951	2.95163	1.98034e-05	3.3652	3.49977	1.98034e-05	2.0978	3.17269	3.16797	4.27532	1.98034e-05	2.98645	3.92455	3.01581	2.50855	3.55687	3.3043	3.82957	4.65709	2.37683	2.86859	1.98034e-05	3.58715	4.4306	5.22262	3.32749	3.84982	2.17456	4.6201	3.50838	3.35676	4.5755
NH4_C16:1 CE	C8-pos	4.4182	5.68277	6.00277	5.49087	5.26254	5.12373	5.2456	3.90631	5.20923	5.14013	5.10901	5.6939	5.17276	4.92307	5.62456	4.52065	4.94537	4.76253	4.9312	4.54157	5.77341	3.81303	5.03935	4.44798	5.20942	5.50477	6.15454	4.91928	5.8708	4.44325	5.75444	4.66491	4.30245	5.84021
NH4_C16:0 CE	C8-pos	4.23648	5.50381	5.59264	5.24184	5.17289	4.90675	5.05659	2.72154	5.13097	5.16852	4.72876	5.33278	4.61937	4.74083	5.54234	4.5236	4.95171	4.63622	4.82228	4.55913	5.60137	3.35544	4.95922	4.11607	5.15629	5.6626	5.86948	4.91489	5.71347	4.2752	5.80644	4.50058	4.42491	5.80729
NH4_C18:3 CE	C8-pos	5.29924	5.91943	6.15396	5.83638	5.63493	5.54456	5.60354	4.54647	5.63025	5.49228	5.30563	5.96394	5.50894	5.22252	5.97551	4.91221	5.39336	5.25487	5.3798	4.97838	6.24211	4.04107	5.23984	4.94058	5.67176	6.01706	6.53563	5.32108	6.03923	4.95307	6.37094	5.2237	4.80511	6.423
NH4_C18:2 CE	C8-pos	6.28971	7.18319	7.05498	6.83429	6.87424	6.78083	6.9056	5.98883	6.94924	6.66737	6.64014	6.89346	6.65326	6.56083	7.27074	6.50833	6.57927	6.58256	6.68293	6.33662	7.09577	5.71321	6.5525	6.2364	6.70367	7.04516	7.28299	6.54056	7.21803	6.21952	7.23066	6.28216	6.27204	7.32523
NH4_C18:1 CE	C8-pos	5.54466	6.64558	6.88548	6.3997	6.32803	6.0698	6.02278	5.18833	6.22567	6.44124	5.8017	6.48607	5.84441	5.96719	6.58248	5.58942	6.2765	5.85634	6.02578	5.71756	6.88297	4.90163	6.13285	5.52767	6.42562	6.78564	7.16766	6.19478	6.83301	5.5558	6.89629	5.78438	5.54569	7.00479
NH4_C18:0 CE	C8-pos	3.1142	4.74562	5.25042	4.4413	4.47752	3.5841	2.31161	1.98034e-05	4.0615	4.68063	3.42058	4.78771	3.62603	3.8169	4.63998	1.98034e-05	4.54549	2.71358	3.67284	3.17107	5.17523	1.98034e-05	4.13788	2.32695	4.78048	5.31834	5.91384	3.46197	5.3524	3.27961	5.61204	3.69081	2.63987	5.87883
NH4_C20:5 CE	C8-pos	5.28822	5.76834	5.90875	5.79424	5.57988	5.28103	5.4148	5.08722	5.47555	5.20907	5.20203	5.60304	5.26223	5.06166	5.81791	4.94132	5.47799	4.92626	5.09245	5.00125	5.72521	3.65562	4.86097	4.92173	4.96768	5.40565	6.01053	5.06678	5.93732	4.80509	6.14844	4.93375	4.9372	6.37231
NH4_C20:4 CE	C8-pos	5.67326	6.77644	6.73208	6.79619	6.44581	6.17021	6.36289	5.52297	6.4042	6.15069	5.87119	6.16903	5.75136	5.9863	6.73865	5.75969	6.02102	5.92835	6.12245	5.7175	6.35245	5.15212	6.16331	5.82957	6.01359	6.51721	6.8936	6.24261	7.06449	5.84115	7.01808	5.89356	5.68364	7.16888
NH4_C20:3 CE	C8-pos	4.96877	6.33263	6.61482	6.38216	6.1883	5.45863	5.10245	4.42758	5.56748	5.97995	5.16203	5.94249	5.34271	5.40438	6.06827	4.67073	5.80918	5.0738	5.55157	5.27052	6.3308	3.77515	5.88425	5.18396	6.12182	6.57139	6.94881	5.49954	7.08038	4.90295	6.77229	5.54789	5.09504	7.12496
NH4_C22:6 CE	C8-pos	5.34721	6.00031	6.15003	5.89106	6.04006	5.07659	5.07989	4.69393	5.40453	5.44257	5.18818	5.81808	5.13566	5.1285	5.87537	4.94409	5.65674	4.88235	5.10842	5.13353	5.76761	2.92085	5.03954	5.1859	5.22263	6.13761	6.69318	5.06947	6.49371	4.63838	6.28189	5.17586	4.98655	7.03966
NH4_C22:5 CE	C8-pos	4.55322	5.7588	5.9977	5.79253	5.46381	4.84862	4.08855	2.96644	4.79272	5.30458	4.41617	5.44587	4.44961	4.8427	5.42977	3.47395	5.50289	4.2291	4.7822	4.77252	5.56411	1.98034e-05	5.23256	4.37105	5.18645	5.84738	6.58032	4.974	5.87672	4.15711	6.2661	5.28068	4.60443	6.67353
NH4_C22:4 CE	C8-pos	4.11172	5.79758	6.10778	5.91119	5.58704	4.89908	3.51784	1.98034e-05	4.84454	5.43891	4.09258	5.27186	4.27049	4.89966	5.4312	3.23919	5.39813	4.42018	5.0318	4.66743	5.58032	1.98034e-05	5.49578	4.83465	5.56791	6.0753	6.73558	5.29193	6.14243	4.50867	6.39574	5.52858	4.8773	6.79421
NH4_C18:0 MAG	C8-pos	5.8423	5.83322	5.83938	5.88018	5.88708	5.81476	5.83158	5.83777	5.8402	5.84122	5.82652	5.82769	5.81959	5.83131	5.81015	5.83155	5.84639	5.80504	5.82512	5.83019	5.86624	5.83767	5.82028	5.81623	5.84503	5.86264	5.87873	5.81217	5.84022	5.8323	5.89851	5.85062	5.83563	5.84614
NH4_C32:0 DAG	C8-pos	5.56567	5.2946	5.89548	6.02345	5.60183	5.18866	5.3245	5.44279	5.23901	5.47477	5.20159	5.83924	5.39353	5.24141	4.95393	5.20552	5.62284	5.04531	5.65329	5.01344	5.6444	5.17366	5.7365	5.33901	5.62858	5.83512	5.94551	5.61474	5.80158	5.1512	5.73561	5.42952	5.49815	5.84921
NH4_C34:3 DAG	C8-pos	5.24799	4.52435	5.78275	5.53833	5.13094	4.47064	4.59464	5.38245	4.53415	4.67937	4.63897	5.63083	5.10789	4.52031	3.7894	4.63401	5.28102	4.05628	4.94579	3.99359	5.21247	4.83758	4.79938	5.12079	5.15942	5.36301	5.69587	4.90357	5.08951	4.58012	5.0345	4.47703	3.81785	5.10973
NH4_C34:2 DAG	C8-pos	6.35881	5.82183	6.65179	6.5464	6.32409	5.85602	5.91024	6.24513	5.85071	6.15198	5.82134	6.57708	6.14241	5.78406	5.2531	5.87578	6.3078	5.57116	6.28607	5.36438	6.35885	5.84865	6.20807	6.11298	6.36897	6.50307	6.6875	6.17061	6.41812	5.7423	6.32851	6.03566	6.03519	6.40024
NH4_C34:1 DAG	C8-pos	6.36411	5.91976	6.94699	6.91608	6.41772	5.81843	6.04488	6.22449	5.97782	6.39924	5.85157	6.6183	6.14474	5.92052	5.50882	5.95723	6.39686	5.61776	6.47973	5.51427	6.48193	5.91705	6.46217	6.16578	6.54921	6.70507	6.91942	6.59997	6.61976	5.81526	6.50611	6.0597	6.17546	6.61177
NH4_C36:3 DAG	C8-pos	6.26725	5.80018	6.80298	6.87019	6.38209	5.75215	5.879	6.01129	5.8512	6.24481	5.7475	6.66037	6.04542	5.67268	5.22448	5.85956	6.3872	5.5018	6.36259	5.35608	6.41242	5.80962	6.23474	6.0047	6.43223	6.63469	6.7865	6.31707	6.6028	5.60052	6.27308	6.05895	5.98713	6.48269
NH4_C36:2 DAG	C8-pos	6.35241	5.93799	6.95247	6.81144	6.37975	5.95893	5.97174	6.12598	6.06127	6.31411	5.93651	6.58747	6.16298	5.93904	5.42919	6.10361	6.41144	5.74369	6.44402	5.52723	6.33771	5.93683	6.33306	6.16006	6.53271	6.737	6.90599	6.55181	6.68086	5.78775	6.38586	6.10082	6.07412	6.65408
NH4_C36:1 DAG	C8-pos	5.70782	5.37125	6.36116	6.24939	5.7698	5.37849	5.58976	5.49032	5.47564	5.69892	5.35073	5.94327	5.53323	5.45904	5.05415	5.5379	5.74371	5.2042	5.88511	4.98793	5.53726	5.28982	5.74976	5.51895	6.02158	6.24077	6.3966	5.88888	6.03067	5.28164	5.79549	5.49968	5.50341	6.06758
NH4_C36:0 DAG	C8-pos	6.06568	6.06561	6.07929	6.05268	6.03616	6.03	6.07296	6.05239	6.0784	6.04028	6.02537	6.05517	6.0621	6.06451	6.03632	6.06548	6.02588	6.07576	6.04306	6.08343	6.06177	6.04324	6.04417	6.06192	6.10814	6.07932	6.12287	6.0681	6.05191	6.0676	6.07252	6.01648	6.05942	6.0845
NH4_C38:5 DAG	C8-pos	5.36429	5.31327	6.05079	6.56012	5.6415	5.15919	5.34096	5.19733	5.21782	5.84559	5.07775	5.73915	5.19449	5.13084	4.76589	5.11002	5.39505	4.8364	5.82579	4.655	5.7594	4.83611	5.8139	5.16694	5.76733	5.97795	6.1166	5.90366	5.471	5.06719	5.96782	5.51946	5.50891	6.05751
NH4_C38:4 DAG	C8-pos	5.98102	5.89884	6.21985	6.59961	6.04126	5.96118	5.8213	5.81505	5.91362	5.9524	5.89644	5.89921	6.01992	5.99588	5.52879	5.89517	5.60741	5.66696	6.04506	5.52621	6.09362	5.57189	6.13695	5.94087	6.11018	6.2958	6.0738	6.15679	5.79962	6.09981	6.29254	5.99955	6.0113	6.50673
NH4_C41:0 TAG	C8-pos	4.82449	3.83385	4.06302	3.96623	4.07067	3.69237	3.92048	5.38728	4.19699	4.01223	3.89438	3.95908	5.00312	4.5803	3.79865	4.18725	3.89897	4.0437	3.89028	3.9704	3.99483	4.53102	3.87585	5.11037	3.90685	3.92576	4.14181	3.93752	3.88496	4.75122	4.00508	3.74393	3.94125	3.84235
NH4_C42:0 TAG	C8-pos	6.1706	4.78993	5.14761	5.08219	4.99434	4.70165	4.74977	6.60502	5.24994	4.80896	5.08671	5.2347	6.25432	5.70074	4.79865	5.27014	5.08536	5.11505	4.85963	4.73722	4.9657	5.68993	4.87109	6.33491	4.82644	5.04683	5.31758	4.89518	4.68207	5.90235	4.9617	4.68204	4.81396	4.93348
NH4_C43:2 TAG	C8-pos	4.72638	3.33179	3.74264	3.76273	3.67306	3.3775	3.42233	5.53663	4.00669	3.67593	3.68545	3.8706	4.87247	4.37541	3.20084	4.13736	3.79598	3.75246	3.47775	3.55751	3.52658	4.58428	3.39938	5.22736	3.58573	3.62936	3.61135	3.51771	3.50066	4.74675	3.49885	3.25571	3.57833	3.47725
NH4_C43:1 TAG	C8-pos	5.11437	4.36847	4.53724	4.43589	4.48056	4.28403	4.30475	5.81165	4.59362	4.43022	4.39121	4.51927	5.28846	4.93421	4.30124	4.67427	4.42381	4.50623	4.36289	4.34216	4.45169	4.97142	4.35518	5.54968	4.35677	4.39533	4.4956	4.36834	4.38921	5.09453	4.46284	4.25234	4.32553	4.29533
NH4_C43:0 TAG	C8-pos	5.41494	4.79997	4.87942	4.74757	4.79139	4.66251	4.72719	5.60714	4.92542	4.79224	4.79852	4.88818	5.45412	5.08618	4.76077	4.82632	4.78848	4.80376	4.73575	4.75704	4.78002	5.03333	4.70834	5.42176	4.7542	4.79754	4.89622	4.73057	4.73021	5.23449	4.80639	4.66953	4.72008	4.79672
NH4_C44:2 TAG	C8-pos	6.31451	4.68581	5.3136	5.25247	5.19225	4.51072	4.47278	6.90237	5.49743	4.76872	5.08689	5.41815	6.4035	5.86241	4.56588	5.56932	5.26639	5.24812	4.78189	4.51357	5.064	6.02878	4.913	6.6508	4.73286	5.1931	5.24371	4.9159	4.57214	6.22921	4.94995	4.46934	4.84827	4.99909
NH4_C44:1 TAG	C8-pos	6.61417	5.00567	5.71178	5.50503	5.42651	4.91454	4.88951	7.17753	5.77243	5.11576	5.5095	5.77434	6.72451	6.17318	4.98486	5.82532	5.55569	5.56133	5.07105	4.91368	5.36805	6.30431	5.17278	6.95318	5.06596	5.42111	5.71998	5.29439	4.91951	6.44881	5.23403	4.78693	5.06152	5.31081
NH4_C44:0 TAG	C8-pos	6.58695	5.17127	5.75619	5.55132	5.44851	5.11216	5.13969	6.90579	5.6458	5.2619	5.53476	5.85858	6.521	5.95533	5.20076	5.62328	5.65069	5.41066	5.29992	5.13561	5.47902	5.99505	5.34513	6.61369	5.33401	5.52145	5.95901	5.34622	5.13897	6.24189	5.39946	5.06596	5.31573	5.48244
NH4_C45:3 TAG	C8-pos	4.70349	2.78905	3.54411	3.07316	3.47039	2.30621	2.98024	5.40362	3.80741	2.86662	3.16517	3.55142	4.81379	4.15869	2.309	4.26466	2.92242	3.37816	3.39134	2.66924	3.18417	4.77274	2.67179	5.18319	3.03757	3.35634	3.3687	3.11552	2.52903	4.67295	3.35607	3.12913	3.07769	3.35384
NH4_C45:2 TAG	C8-pos	5.48126	4.59638	4.84403	4.66155	4.73247	4.58725	4.59937	5.92376	4.87546	4.62459	4.67924	4.87592	5.53627	5.09224	4.60853	4.9071	4.73013	4.75561	4.62588	4.63484	4.67813	5.23843	4.6521	5.70837	4.65003	4.72718	4.76441	4.64415	4.61316	5.38379	4.733	4.54131	4.64304	4.66782
NH4_C45:1 TAG	C8-pos	5.74964	4.99759	5.2447	5.0222	5.08223	4.93764	4.9398	6.10364	5.19379	5.05047	5.06459	5.21859	5.81724	5.3788	4.99178	5.17352	5.08724	5.07021	4.96241	4.97701	5.06614	5.47212	4.99284	5.90729	4.98571	5.03823	5.17557	4.99901	4.93747	5.61894	5.06406	4.88489	4.95189	5.08411
NH4_C46:4 TAG	C8-pos	5.55886	2.58489	4.81239	5.25254	4.62634	1.98034e-05	2.31497	6.03799	4.68377	4.1704	3.8297	4.99923	5.51409	4.86814	1.98034e-05	4.77772	4.66365	4.2027	4.00183	1.98034e-05	4.59539	5.15205	4.45019	5.76947	3.46443	4.86599	4.5434	4.31718	3.31451	5.41752	4.63804	2.77198	4.27329	4.67245
NH4_C46:3 TAG	C8-pos	6.33438	4.51346	5.46173	5.39478	5.20981	4.39301	4.40526	6.71764	5.43424	4.69107	5.13022	5.65961	6.31018	5.64094	4.46249	5.47752	5.34941	5.14478	4.70681	4.31593	5.17224	5.92481	4.8267	6.44804	4.67198	5.24881	5.37658	4.93556	4.54306	6.11105	5.05367	4.34821	4.7836	5.14492
NH4_C46:2 TAG	C8-pos	7.01543	5.22382	6.04966	5.80474	5.73853	5.14532	5.11222	7.27998	5.98623	5.32804	5.83724	6.2141	6.93469	6.22772	5.18942	5.98309	5.91586	5.73956	5.3263	5.10719	5.69237	6.52682	5.43888	7.04663	5.39714	5.74228	6.03219	5.50652	5.20139	6.69766	5.58322	5.07943	5.44943	5.72337
NH4_C46:1 TAG	C8-pos	7.24411	5.47381	6.39631	6.00899	6.00157	5.36895	5.32565	7.57399	6.25779	5.58149	6.16332	6.48157	7.19006	6.54395	5.44699	6.25214	6.19992	5.99023	5.56458	5.36124	5.95831	6.80384	5.65133	7.3427	5.67756	5.89394	6.42784	5.81498	5.45005	6.91719	5.73841	5.27647	5.61283	5.92266
NH4_C46:0 TAG	C8-pos	6.95274	5.56561	6.30476	5.91954	5.9129	5.45115	5.49024	7.21676	6.1771	5.59905	5.98691	6.45588	6.81029	6.38329	5.56333	6.09715	6.16059	5.7436	5.64873	5.45077	5.97224	6.42624	5.69522	6.92634	5.78207	5.98081	6.36534	5.6806	5.54555	6.61881	5.75599	5.46059	5.60174	5.93166
NH4_C47:2 TAG	C8-pos	6.10108	5.11054	5.5028	5.20816	5.28479	5.0395	5.06922	6.35434	5.37658	5.16026	5.25831	5.52909	6.03062	5.5274	5.09486	5.36842	5.34333	5.22683	5.09139	5.09162	5.26293	5.73203	5.12681	6.13239	5.14394	5.21914	5.39206	5.16327	5.1024	5.89642	5.20496	5.02944	5.11722	5.26313
NH4_C47:1 TAG	C8-pos	6.26606	5.3472	5.80349	5.40589	5.49763	5.24187	5.25965	6.42474	5.64105	5.3631	5.4943	5.75116	6.2458	5.77453	5.32357	5.59208	5.54261	5.44043	5.29433	5.28216	5.51388	5.96479	5.32122	6.30035	5.36114	5.41841	5.66694	5.35886	5.32969	6.08399	5.3943	5.25629	5.30442	5.4597
NH4_C48:5 TAG	C8-pos	5.74353	1.98034e-05	4.86768	5.26362	4.55171	1.98034e-05	2.98323	5.86823	4.41657	3.74929	3.80142	5.13267	5.54712	4.63579	1.98034e-05	4.5023	4.61576	3.7597	3.87269	1.98034e-05	4.44437	5.08444	4.07412	5.59944	3.02952	4.72445	4.65083	4.1958	2.78265	5.37262	4.69597	1.98034e-05	3.90005	4.79913
NH4_C48:4 TAG	C8-pos	6.5171	4.318	5.64625	5.76112	5.31127	4.17593	4.05802	6.62819	5.34168	4.85652	5.17552	5.91316	6.32198	5.49137	4.3271	5.35874	5.50962	5.0879	4.8099	3.48081	5.28874	5.91765	4.99999	6.37511	4.73753	5.42427	5.53455	5.02654	4.66463	6.13854	5.36926	4.10341	5.06496	5.47555
NH4_C48:3 TAG	C8-pos	7.12431	5.22869	6.26252	5.94871	5.91861	5.11206	4.98508	7.40106	6.05197	5.29498	5.91864	6.49361	6.96642	6.21029	5.13578	6.04075	6.12892	5.78738	5.28153	4.95624	5.81428	6.64844	5.41487	7.13192	5.41958	5.781	6.14126	5.52836	5.30914	6.78928	5.62497	5.01745	5.41397	5.85372
NH4_C48:2 TAG	C8-pos	7.65416	5.80049	6.82647	6.3035	6.47887	5.64562	5.52797	7.90081	6.66315	5.76286	6.52307	7.00339	7.50687	6.83681	5.70089	6.66422	6.61589	6.30892	5.79919	5.51961	6.35444	7.25862	5.91133	7.70357	5.98793	6.25416	6.69239	6.03357	5.89802	7.33348	6.06703	5.55635	5.87565	6.39668
NH4_C48:1 TAG	C8-pos	7.64783	5.95133	6.99526	6.37393	6.60583	5.69475	5.67249	7.86918	6.90075	5.95166	6.66617	7.02666	7.51402	7.0303	5.87841	6.82232	6.7433	6.35712	5.93452	5.61357	6.53027	7.29269	6.04321	7.69105	6.1988	6.37705	6.90403	6.17327	6.07666	7.36389	6.14925	5.64746	5.89589	6.45738
NH4_C48:0 TAG	C8-pos	7.07469	5.93967	6.6871	6.34381	6.30042	5.69047	5.77147	7.26541	6.54368	6.01008	6.25291	6.71805	6.86199	6.62797	5.82601	6.40388	6.56539	5.90737	5.98864	5.64225	6.37686	6.56697	6.07705	7.00017	6.15793	6.4697	6.72236	6.04642	6.10742	6.74742	6.28543	5.71902	6.03057	6.42696
NH4_C49:3 TAG	C8-pos	6.09196	4.82609	5.51599	5.01325	5.19554	4.6784	4.67699	6.31802	5.26559	4.77937	5.11359	5.567	5.97651	5.34874	4.77167	5.24627	5.24478	4.99808	4.75666	4.72563	5.14184	5.72889	4.80675	6.08751	4.87079	5.03425	5.24354	4.84259	4.93513	5.87111	4.94372	4.65297	4.82521	5.13304
NH4_C49:2 TAG	C8-pos	6.62609	5.4229	6.0792	5.53773	5.77873	5.20862	5.24379	6.74163	5.94527	5.35889	5.71929	6.08358	6.53382	5.99073	5.35369	5.84844	5.7851	5.56018	5.32081	5.24631	5.75062	6.30507	5.34571	6.57874	5.46574	5.66115	5.86106	5.38657	5.58993	6.44534	5.53275	5.26874	5.34633	5.72143
NH4_C49:1 TAG	C8-pos	6.55462	5.49206	6.185	5.5853	5.87307	5.27172	5.31692	6.58883	6.11582	5.4976	5.78076	6.00658	6.51225	6.14535	5.45999	5.91783	5.86306	5.59093	5.43019	5.30544	5.85506	6.26568	5.49352	6.495	5.61484	5.76178	5.99471	5.50122	5.71265	6.41918	5.57201	5.29801	5.4364	5.73082
NH4_C50:6 TAG	C8-pos	5.92387	2.38315	4.97163	5.41642	4.9101	2.21461	1.98034e-05	5.91524	4.44444	3.85126	4.40354	5.35509	5.56942	4.6123	2.75273	4.7295	4.73647	3.16539	3.70565	1.98034e-05	4.73286	5.09925	4.06133	5.66892	3.6482	4.83056	4.92653	4.06518	3.43904	5.34011	4.87453	1.98034e-05	4.55456	5.03927
NH4_C50:5 TAG	C8-pos	6.43405	4.59348	5.75946	5.85052	5.47714	4.42922	4.32356	6.66653	5.32378	4.8971	5.18722	6.0844	6.17751	5.38514	4.50708	5.36401	5.56809	5.00281	4.79407	4.42082	5.33184	5.84681	4.97364	6.34538	4.90295	5.36988	5.58444	5.02553	4.88126	6.04085	5.40408	4.41918	4.99356	5.55558
NH4_C50:4 TAG	C8-pos	7.15707	5.32334	6.46396	6.20709	6.11429	5.16389	4.9322	7.44633	6.11332	5.33796	5.97025	6.76619	6.90515	6.15025	5.17354	6.13986	6.27797	5.76519	5.35088	4.69991	5.99039	6.69535	5.51948	7.13454	5.52589	5.92792	6.23449	5.54161	5.61463	6.83173	5.88614	5.10575	5.498	6.1359
NH4_C50:3 TAG	C8-pos	7.81246	6.09356	7.12306	6.55112	6.77998	5.86769	5.6129	8.04219	6.90519	5.89201	6.75684	7.3404	7.59932	6.92627	5.85016	6.91403	6.8783	6.4754	5.89091	5.5242	6.65408	7.4811	6.02658	7.81563	6.18904	6.43171	6.91614	6.16341	6.3736	7.51766	6.33871	5.76926	5.98127	6.65545
NH4_C50:2 TAG	C8-pos	8.05904	6.5165	7.43339	6.90946	7.17231	6.22548	6.1289	8.17136	7.40049	6.45954	7.1664	7.49926	7.85132	7.37199	6.31335	7.28762	7.18257	6.78777	6.38695	5.93206	7.03487	7.74576	6.47107	8.00852	6.67603	6.92268	7.30366	6.63811	6.84704	7.78027	6.84245	6.20479	6.5211	7.09248
NH4_C50:1 TAG	C8-pos	7.9501	6.44245	7.36231	6.92407	7.04918	6.06585	6.10045	7.95901	7.34713	6.60581	6.98798	7.31844	7.68497	7.29211	6.30545	7.21082	7.15522	6.62756	6.43436	5.89741	6.98623	7.50702	6.52512	7.83992	6.7163	6.96358	7.32316	6.76385	6.78612	7.62194	6.70311	6.18147	6.51977	6.98518
NH4_C50:0 TAG	C8-pos	6.89901	5.58332	6.52297	6.18978	6.15316	5.34961	5.47081	7.0165	6.17714	5.83482	5.8694	6.42042	6.56074	6.34732	5.65176	6.17349	6.25632	5.62364	5.81433	5.24609	5.9548	6.28732	5.73517	6.82361	6.00503	6.28449	6.68969	5.73345	5.82482	6.58026	6.07	5.51761	5.80576	6.39219
NH4_C51:3 TAG	C8-pos	6.79226	5.36875	6.21406	5.6242	5.98644	4.98869	4.87458	6.80044	6.13752	5.24594	5.82376	6.20561	6.64568	6.09369	5.25218	6.01822	5.89949	5.59488	5.17298	4.92728	5.8398	6.47443	5.24594	6.65335	5.45275	5.68573	5.93338	5.29536	5.79158	6.6422	5.49289	5.09119	5.27977	5.82587
NH4_C51:2 TAG	C8-pos	6.8879	5.5728	6.40643	5.76337	6.12189	5.18733	5.13573	6.91655	6.39724	5.53839	5.95977	6.24398	6.77723	6.32393	5.48054	6.23447	6.10718	5.78323	5.46768	5.19146	5.99523	6.63364	5.51731	6.80897	5.73066	5.94704	6.19883	5.60274	5.98579	6.74031	5.72861	5.33045	5.57468	6.05019
NH4_C51:1 TAG	C8-pos	6.60367	5.26718	6.20253	5.60069	5.84325	4.8476	4.84291	6.53579	6.10329	5.43265	5.56495	5.96762	6.40433	6.06581	5.2522	5.8889	5.90094	5.43206	5.31619	4.81759	5.73425	6.20529	5.32876	6.4328	5.60639	5.81809	6.13504	5.44736	5.80814	6.42803	5.53641	5.05166	5.36212	5.83051
NH4_C51:0 TAG	C8-pos	5.58668	4.63431	5.43944	4.91546	5.08499	4.31471	4.40654	5.51675	4.99697	4.68954	4.643	5.11163	5.33979	5.14955	4.62472	5.0044	5.02311	4.54009	4.81157	4.40488	4.78042	5.03845	4.67401	5.39391	5.02554	5.21635	5.49232	4.64843	5.0952	5.41348	4.81485	4.46181	4.69932	5.1796
NH4_C52:7 TAG	C8-pos	5.86397	2.81696	5.13339	5.42271	5.17037	1.98034e-05	1.69112	5.97149	4.31168	3.54449	4.33962	5.58573	5.38562	4.5029	3.04421	4.71731	4.8823	3.28552	3.39097	1.98034e-05	4.69718	4.85381	3.92331	5.65429	3.20629	4.64222	4.90644	3.53381	3.44295	5.2159	4.86436	0.757256	4.392	5.09799
NH4_C52:6 TAG	C8-pos	6.65778	4.795	5.90053	5.93055	5.76787	4.67094	4.16789	6.76811	5.47857	4.84673	5.40577	6.27208	6.24674	5.45235	4.59798	5.56186	5.65114	5.00555	4.81013	2.87172	5.51436	5.88618	5.013	6.46175	4.99639	5.44042	5.70674	4.92252	5.2135	6.15684	5.56178	4.44117	5.13106	5.814
NH4_C52:5 TAG	C8-pos	7.44798	5.74656	6.67724	6.49043	6.48416	5.62015	5.34442	7.44043	6.37376	5.64547	6.22051	6.9761	7.11146	6.25298	5.4772	6.37552	6.39889	5.92746	5.57536	5.12511	6.27018	6.86845	5.70057	7.20069	5.81649	6.07616	6.44005	5.72769	6.15402	7.08614	6.22489	5.5389	5.7649	6.46982
NH4_C52:3 TAG	C8-pos	8.39496	6.93543	7.6816	7.29964	7.60967	6.67174	6.43673	8.33244	7.78385	6.84645	7.48322	7.77524	8.15309	7.62798	6.68713	7.68497	7.47391	7.2027	6.68129	6.28937	7.34141	8.10122	6.7573	8.22096	6.98538	7.2395	7.55471	7.00281	7.28796	8.17868	7.14095	6.68425	6.92499	7.49971
NH4_C52:2 TAG	C8-pos	8.29206	6.84741	7.58221	7.18257	7.52174	6.52505	6.30503	8.22687	7.79892	6.88096	7.3838	7.55733	8.07384	7.64305	6.70215	7.67047	7.39112	7.20027	6.64626	6.22546	7.20624	7.9927	6.69518	8.18897	6.93111	7.14289	7.51114	7.15013	7.05041	8.04884	6.9209	6.52392	6.7714	7.36335
NH4_C52:1 TAG	C8-pos	7.71007	5.9755	7.12682	6.65164	6.69713	5.7023	5.78227	7.60302	6.9722	6.31617	6.4961	6.93908	7.33212	7.0295	6.02937	6.9797	6.76063	6.33988	6.21491	5.4681	6.41912	7.18789	6.07838	7.55712	6.48489	6.74456	7.23047	6.35458	6.31231	7.38223	6.35519	5.87106	6.20382	6.85052
NH4_C52:0 TAG	C8-pos	6.35489	5.13892	6.27967	5.67096	5.72151	4.92567	5.18537	6.34855	5.54605	5.49154	5.29537	5.82763	5.94392	5.81006	5.33677	5.76187	5.66177	5.16752	5.52416	4.91085	5.29655	5.71591	5.24323	6.2736	5.72208	5.90191	6.35239	5.28791	5.3659	6.0162	5.47045	5.14653	5.32351	5.96846
NH4_C53:3 TAG	C8-pos	6.85534	5.50069	6.34969	5.84534	6.16764	4.89087	4.7587	6.77758	6.33167	5.49898	5.85709	6.26494	6.63387	6.21276	5.27924	6.25357	6.12521	5.71669	5.33361	4.78075	5.89656	6.55252	5.35456	6.69232	5.73049	5.93518	6.17874	5.57451	6.10159	6.7113	5.63634	5.29823	5.58711	6.05223
NH4_C53:2 TAG	C8-pos	6.84598	5.31559	6.3634	5.63976	6.03049	4.64426	4.63464	6.71994	6.27002	5.4144	5.61581	6.06653	6.52765	6.13187	5.18129	6.11193	5.94047	5.56029	5.22207	4.61731	5.68117	6.43891	5.22526	6.65107	5.68802	5.87349	6.23265	5.53237	5.9557	6.64387	5.49066	5.09643	5.42243	6.02772
NH4_C54:8 TAG	C8-pos	6.00644	3.67257	5.3763	5.48	5.40109	3.73304	4.95632	6.00385	4.60482	4.08652	4.5199	5.75224	5.60373	4.33907	3.89209	4.8322	4.97962	3.47624	3.9544	1.98034e-05	4.81778	4.77782	4.62057	5.66492	4.80351	4.71291	4.96689	4.40387	4.41026	5.34821	4.99111	3.22545	4.3476	5.31164
NH4_C54:7 TAG	C8-pos	6.64132	5.15351	6.06134	6.17754	6.10745	4.85634	4.61265	6.69519	5.46243	5.10007	5.49633	6.35305	6.13414	5.44348	4.88287	5.64802	5.73679	4.95762	5.00995	4.22602	5.73452	5.75573	5.14907	6.42587	5.23536	5.51573	5.85983	5.05381	5.44384	6.05784	5.88328	4.89022	5.34882	6.10453
NH4_C54:6 TAG	C8-pos	7.31244	5.74556	6.53469	6.43601	6.6502	5.75784	5.47566	7.07511	6.32467	5.82907	6.06863	7.05775	7.02042	6.05101	5.34153	6.31938	6.41913	5.88034	5.5519	5.14134	6.32973	6.69208	5.56766	6.92834	5.8135	6.16844	6.34167	5.54654	6.56807	6.999	6.16494	5.80384	5.94503	6.58052
NH4_C54:5 TAG	C8-pos	7.79287	6.53195	7.3208	7.34179	7.31188	6.22546	6.1701	7.64409	7.0961	6.60333	6.73938	7.57092	7.45947	6.8646	6.18266	7.04899	7.10864	6.56458	6.38907	5.79878	7.03132	7.39459	6.50671	7.53069	6.65509	6.98758	7.18942	6.62289	7.16403	7.58314	7.05667	6.45533	6.69792	7.33936
NH4_C54:4 TAG	C8-pos	8.11349	6.78827	7.58938	7.4023	7.52853	6.45989	6.32196	8.00368	7.56992	6.80893	7.11168	7.74616	7.78918	7.30166	6.37046	7.50155	7.44809	7.00497	6.5794	6.14923	7.23372	7.81273	6.6346	7.92101	6.93447	7.21434	7.4966	6.91042	7.3364	7.89812	7.05564	6.69591	6.84854	7.52285
NH4_C54:3 TAG	C8-pos	8.11936	6.70569	7.53378	7.06605	7.44453	6.35325	6.20299	7.99088	7.64459	6.71565	7.10349	7.52072	7.74328	7.36169	6.30403	7.49179	7.32104	7.03286	6.49117	6.08736	7.03165	7.80115	6.48478	7.94974	6.88077	7.09541	7.46998	6.98537	7.06276	7.8692	6.72337	6.52174	6.6577	7.33056
NH4_C54:2 TAG	C8-pos	7.81566	6.14758	7.31912	6.6273	6.92654	5.78501	5.89452	7.51728	7.15001	6.33384	6.61103	7.04916	7.31743	7.00251	5.97226	7.12547	6.85197	6.50486	6.25292	5.56412	6.43212	7.31401	6.06713	7.5038	6.60974	6.81401	7.27948	6.55531	6.51488	7.47592	6.24347	6.05873	6.25697	6.98613
NH4_C54:1 TAG	C8-pos	6.94193	5.18508	6.83908	5.89844	5.98295	4.84453	5.39472	6.60153	6.10782	5.65148	5.57268	6.28471	6.38589	6.16225	5.43998	6.28377	6.08592	5.5461	5.8246	4.51007	5.50817	6.22436	5.40689	6.61339	6.12487	6.27042	6.74928	5.78167	5.61768	6.54843	5.50119	5.24927	5.60885	6.2505
NH4_C55:3 TAG	C8-pos	6.18292	4.58949	6.03242	5.31158	5.57751	3.161	3.93991	6.11256	5.54826	4.87452	4.83381	5.78229	5.79218	5.3872	4.15019	5.44636	5.46006	4.73925	4.73976	3.03426	5.11516	5.82746	4.67438	5.99039	5.45606	5.60921	5.93422	4.96571	5.79199	5.95596	4.78269	4.74075	5.05571	5.70784
NH4_C55:2 TAG	C8-pos	5.95108	3.9427	6.00028	4.87188	5.18597	1.1887	3.79305	5.7912	5.19828	4.68804	4.29947	5.47721	5.40237	5.07487	3.96739	5.16805	5.19426	4.20044	4.69978	0.935224	4.72142	5.39994	4.26634	5.67057	5.38875	5.41851	5.8053	4.84167	5.48442	5.55632	4.39064	4.09481	4.71859	5.36891
NH4_C56:9 TAG	C8-pos	6.06082	4.52488	5.46252	5.89654	5.88212	3.959	3.13119	5.99451	4.8045	4.49962	4.82288	5.9086	5.38415	4.66068	4.33153	5.01907	5.16977	3.87421	4.30336	3.16712	5.27179	4.80402	4.78225	5.68801	4.63184	5.03908	5.32346	4.23696	5.00872	5.32845	5.52323	4.13418	5.02236	5.81769
NH4_C56:8 TAG	C8-pos	6.9765	5.64581	6.42705	6.85618	6.78824	5.39626	5.67484	6.73951	5.91846	5.79801	5.81523	6.72712	6.31129	5.83245	5.4583	6.07	6.07722	5.39079	5.74967	4.9235	6.23747	5.96445	6.15277	6.58143	5.90589	6.21467	6.30308	5.80869	6.1178	6.33347	6.62039	5.72477	6.20256	6.86435
NH4_C56:7 TAG	C8-pos	7.24914	6.08415	6.84647	7.22652	7.09216	5.63223	5.79403	7.0243	6.37328	6.15095	6.21892	7.15209	6.70497	6.26127	5.8251	6.43794	6.53228	5.73819	5.99735	5.27507	6.60878	6.47545	6.17691	6.90963	6.25281	6.58634	6.79876	6.06231	6.6253	6.77861	6.76626	6.02548	6.40271	7.16798
NH4_C56:6 TAG	C8-pos	6.76908	6.10647	6.73426	6.9972	6.71565	5.66022	5.66716	6.66226	6.24317	6.17255	5.9557	6.77453	6.3432	6.14985	5.77116	6.22417	6.40148	5.69241	5.98287	5.22149	6.44171	6.35032	6.11031	6.58785	6.17357	6.58088	6.73768	6.19633	6.3781	6.56389	6.76218	5.92109	6.28735	7.07035
NH4_C56:5 TAG	C8-pos	7.0412	6.37324	7.13786	7.25904	6.92054	5.77237	6.00885	6.93967	6.56097	6.43799	6.20004	7.28864	6.70603	6.42283	5.95759	6.47949	6.80401	5.93599	6.26212	5.46351	6.67995	6.75884	6.30451	6.8868	6.69096	6.93045	7.17512	6.35229	6.86794	6.93429	6.79695	6.34904	6.55765	7.32162
NH4_C56:4 TAG	C8-pos	6.98704	5.97389	7.21501	6.79459	6.56036	5.39677	5.85688	6.84195	6.39315	6.10229	5.93194	7.12799	6.56245	6.19249	5.60092	6.28472	6.66815	5.72366	6.08895	5.03662	6.33848	6.63433	5.99011	6.77552	6.6101	6.78337	7.19479	6.13273	6.61732	6.77617	6.24762	6.11842	6.31469	7.10751
NH4_C56:3 TAG	C8-pos	6.91135	5.38484	7.19306	6.19523	6.30317	4.95121	5.69845	6.74148	6.26967	5.87927	5.66202	6.85668	6.34393	6.02867	5.32336	6.17534	6.51447	5.53462	5.952	4.60346	5.96644	6.46728	5.68032	6.66257	6.42948	6.58291	7.06893	6.20533	6.24349	6.52011	5.62095	5.77402	6.01085	6.71637
NH4_C56:2 TAG	C8-pos	6.44528	4.76617	6.95164	5.71036	5.7471	4.28242	5.40604	6.21008	5.67511	5.52437	5.015	6.384	5.85951	5.55618	5.08333	5.68545	6.13692	4.97331	5.72699	3.50005	5.40028	5.8338	5.31495	6.19677	6.08523	6.2661	6.71531	5.86861	5.65072	5.93729	5.17989	5.18352	5.64298	6.24015
NH4_C56:1 TAG	C8-pos	5.54952	3.99569	6.45897	5.14955	4.96365	3.37668	4.94002	5.45402	4.58907	5.03845	3.99029	5.85544	5.28717	4.65097	4.86711	4.77463	5.54031	4.40765	5.32312	3.73306	4.53951	4.63234	4.84507	5.40764	5.49849	5.73242	6.19657	5.14315	5.03127	4.97572	4.61763	4.08727	5.14365	5.66218
NH4_C58:11 TAG	C8-pos	5.19845	3.3859	4.5143	5.34286	5.44591	2.66161	2.44713	5.05972	3.05211	3.23119	3.20874	5.12007	3.96226	2.84147	3.61222	3.78068	3.82694	1.98034e-05	1.98034e-05	2.41654	4.35303	1.98034e-05	3.37065	4.57656	3.06404	3.7965	4.18342	2.38472	3.78318	3.52724	4.82472	1.71715	4.17012	5.27949
NH4_C58:10 TAG	C8-pos	6.02347	4.91975	5.62637	6.43954	6.43474	4.37585	4.48345	5.80874	4.94131	5.03852	4.88302	6.07798	5.18401	4.82861	4.93324	5.08433	5.30126	4.21188	4.84446	3.68536	5.53019	4.69293	5.44157	5.59575	4.97159	5.56179	5.58643	4.90981	5.50596	5.29161	6.00393	4.97048	5.67152	6.4445
NH4_C58:9 TAG	C8-pos	6.70152	5.60956	6.41874	7.10952	6.87763	4.98755	5.35879	6.41996	5.78596	5.71556	5.66477	6.93205	5.96793	5.60006	5.43811	5.89691	6.16711	5.06483	5.46951	4.54151	6.15505	5.71485	5.83726	6.25998	5.81861	6.20729	6.44862	5.55379	6.22258	6.12981	6.43166	5.7614	6.11451	7.00594
NH4_C58:8 TAG	C8-pos	6.49301	5.63869	6.37899	6.9211	6.62909	5.07589	5.29315	6.17327	5.835	5.80428	5.62596	6.58802	5.81054	5.70245	5.53279	5.9417	6.08692	5.147	5.54126	4.73952	6.10588	5.62532	5.886	6.1426	5.8795	6.2269	6.37968	5.60554	6.02265	5.95656	6.515	5.62468	6.02975	6.88955
NH4_C58:7 TAG	C8-pos	6.74783	5.87644	6.71927	7.12118	6.68292	5.20197	5.61458	6.41764	6.11057	5.93747	5.84867	7.00131	6.13311	5.94003	5.59727	6.13617	6.44663	5.3377	5.76406	4.9243	6.25762	6.1028	5.87077	6.35477	6.26481	6.49122	6.77829	5.65757	6.32752	6.4014	6.39096	6.03313	6.2654	7.15216
NH4_C58:6 TAG	C8-pos	6.51962	5.71226	6.70237	6.81947	6.37159	5.04687	5.55927	6.21507	5.98992	5.81531	5.62579	6.84339	5.96129	5.81143	5.41481	5.89639	6.29112	5.21402	5.73858	4.60548	6.04064	6.06156	5.7143	6.18214	6.29132	6.44536	6.76517	5.68573	6.17466	6.34056	6.11239	5.96868	6.12412	7.04389
NH4_C60:12 TAG	C8-pos	5.15367	3.73121	4.74689	5.86854	5.93885	2.84351	2.7596	4.87982	3.4177	4.16288	3.87443	5.28873	3.5628	3.35946	4.14606	3.86366	4.27885	1.98034e-05	3.47941	1.98034e-05	4.78909	1.98034e-05	5.25635	4.62213	3.80099	4.77802	4.74014	3.87534	4.62728	3.3624	5.29598	3.70726	4.98838	5.90349

## Sheet: RegressionResults
metabolite	Method	logFC	CI.L	CI.R	AveExpr	t	P.Value	adj.P.Val
thyroxine	HILIC-pos	-3.70082	-4.26924	-3.1324	1.88116	-13.2887	3.29114e-14	2.43545e-11
alanine	HILIC-pos	1.02654	0.850479	1.2026	4.73029	11.9006	5.58791e-13	2.06753e-10
asparagine	HILIC-pos	1.19469	0.982086	1.4073	4.69912	11.4691	1.40979e-12	2.57779e-10
biliverdin	HILIC-pos	4.97448	4.08318	5.86577	3.86118	11.3914	1.6694e-12	2.57779e-10
C34:4 PC	C8-pos	1.10861	0.909639	1.30759	4.93534	11.3719	1.74175e-12	2.57779e-10
carnitine	HILIC-pos	0.810301	0.662802	0.9578	6.64597	11.2127	2.46927e-12	2.59633e-10
C36:1 PE	C8-pos	0.872708	0.713275	1.03214	6.4512	11.1723	2.69904e-12	2.59633e-10
C14:0 LPC	HILIC-pos	1.57939	1.28965	1.86912	3.54272	11.1259	2.99032e-12	2.59633e-10
C32:0 PC	C8-pos	0.997722	0.814219	1.18123	7.36396	11.0973	3.18602e-12	2.59633e-10
C34:0 PC	C8-pos	0.876269	0.71392	1.03862	6.61012	11.0164	3.81341e-12	2.59633e-10
C32:2 PC	C8-pos	1.09282	0.889641	1.296	5.44249	10.978	4.15363e-12	2.59633e-10
C34:1 PC	C8-pos	0.904654	0.736367	1.07294	7.98186	10.9719	4.21026e-12	2.59633e-10
C32:1 PC	C8-pos	1.13732	0.923992	1.35065	6.62813	10.8814	5.15578e-12	2.6012e-10
C38:2 PC	C8-pos	1.36535	1.10891	1.62178	6.38262	10.8672	5.32177e-12	2.6012e-10
C34:3 PC	C8-pos	1.1082	0.899887	1.31651	6.30026	10.8581	5.43212e-12	2.6012e-10
triiodothyronine	HILIC-pos	-4.61234	-5.48195	-3.74272	2.19959	-10.8255	5.84549e-12	2.6012e-10
C30:0 PC	C8-pos	1.10642	0.897623	1.31521	6.03946	10.8157	5.97572e-12	2.6012e-10
C40:6 PC	C8-pos	1.11823	0.9063	1.33017	6.21478	10.7692	6.63496e-12	2.65929e-10
C18:3 LPC	HILIC-pos	1.06136	0.859971	1.26276	5.14972	10.7566	6.82791e-12	2.65929e-10
C30:0 PC	HILIC-pos	0.994691	0.802031	1.18735	5.87561	10.5378	1.12243e-11	4.1387e-10
C38:6 PC	C8-pos	1.06181	0.855766	1.26786	6.68917	10.518	1.17449e-11	4.1387e-10
C36:0 PE	C8-pos	1.04674	0.842105	1.25138	5.80391	10.4402	1.40391e-11	4.65044e-10
guanidinoacetic acid	HILIC-pos	1.30262	1.04765	1.55759	3.91795	10.4275	1.44541e-11	4.65044e-10
C16:0 LPC	HILIC-pos	0.987392	0.792868	1.18192	6.09679	10.3602	1.68784e-11	5.01629e-10
NMMA	HILIC-pos	1.10497	0.887245	1.32269	5.15898	10.3584	1.69469e-11	5.01629e-10
C38:7 PC plasmalogen	C8-pos	1.15142	0.923252	1.37958	5.71881	10.2999	1.94025e-11	5.52226e-10
C38:6 PC plasmalogen	C8-pos	0.929582	0.74473	1.11443	6.12844	10.264	2.10886e-11	5.77985e-10
C34:1 PC plasmalogen-A	C8-pos	1.07014	0.856284	1.28401	6.39719	10.2132	2.37314e-11	6.27187e-10
ADMA	HILIC-pos	1.18171	0.944794	1.41862	8.14695	10.1805	2.56092e-11	6.40286e-10
C36:5 PC plasmalogen-B	C8-pos	0.956027	0.764249	1.14781	6.79288	10.1747	2.59575e-11	6.40286e-10
C32:2 PC	HILIC-pos	0.85506	0.682395	1.02773	5.30867	10.1075	3.03713e-11	7.08683e-10
ornithine	HILIC-pos	1.19525	0.953802	1.43671	5.13324	10.1037	3.06457e-11	7.08683e-10
C40:9 PC	C8-pos	0.964215	0.768111	1.16032	5.94794	10.0355	3.59603e-11	8.06382e-10
C36:4 PC-B	C8-pos	0.931436	0.741442	1.12143	7.85121	10.0061	3.85357e-11	8.38717e-10
hydroxyproline	HILIC-pos	1.08804	0.863946	1.31213	3.91109	9.90985	4.8365e-11	1.02257e-09
C36:2 PC plasmalogen	C8-pos	1.13413	0.89892	1.36934	5.55939	9.84146	5.68804e-11	1.16921e-09
taurine	HILIC-neg	0.620074	0.490973	0.749175	6.14929	9.80313	6.231e-11	1.2462e-09
C18:0 LPE B	HILIC-pos	1.26551	1.00109	1.52993	5.57236	9.76828	6.77054e-11	1.31847e-09
proline	HILIC-pos	0.767242	0.606737	0.927748	5.85993	9.75648	6.96381e-11	1.3185e-09
C38:5 PE	C8-pos	0.885835	0.700335	1.07133	6.52768	9.74678	7.12703e-11	1.3185e-09
imidazolelactate	HILIC-neg	1.07651	0.849484	1.30353	3.69082	9.67821	8.3975e-11	1.51565e-09
C38:6 PE	C8-pos	1.05714	0.833768	1.28051	5.39585	9.65955	8.78191e-11	1.54729e-09
C40:6 PE	C8-pos	0.927893	0.730759	1.12503	6.36328	9.607	9.9638e-11	1.70368e-09
formylmethionine	C18-neg	2.7428	2.15865	3.32695	1.9193	9.58348	1.05445e-10	1.70368e-09
C34:3 PC	HILIC-pos	0.555542	0.437222	0.673862	6.17877	9.58319	1.05518e-10	1.70368e-09
C36:1 PC plasmalogen	C8-pos	1.1984	0.943122	1.45368	4.66982	9.58168	1.05904e-10	1.70368e-09
phenylacetate	HILIC-neg	2.29703	1.80504	2.78902	1.93373	9.52927	1.20182e-10	1.89223e-09
SDMA	HILIC-pos	0.912476	0.715292	1.10966	7.37818	9.44496	1.4741e-10	2.27257e-09
C36:3 PC	C8-pos	0.945998	0.740708	1.15129	8.59177	9.40534	1.62309e-10	2.4512e-09
eicosadienoate	C18-neg	0.976106	0.76335	1.18886	5.03514	9.36411	1.79451e-10	2.65587e-09
C34:0 PE	C8-pos	1.10265	0.861969	1.34334	5.78388	9.35067	1.85433e-10	2.6906e-09
C16:1 LPC	HILIC-pos	1.06929	0.835674	1.3029	4.19983	9.34222	1.89299e-10	2.69387e-09
C34:0 PE	HILIC-pos	0.887494	0.693148	1.08184	5.55025	9.32057	1.99579e-10	2.78657e-09
C34:2 PC	C8-pos	0.843485	0.658207	1.02876	7.98862	9.29194	2.14055e-10	2.93335e-09
glycine	HILIC-pos	0.85694	0.668399	1.04548	3.96788	9.27676	2.2216e-10	2.98906e-09
3-hydroxyhexanoate	C18-neg	0.876027	0.681378	1.07068	3.2434	9.1858	2.77767e-10	3.67049e-09
N-acetylserine	HILIC-neg	0.813932	0.631677	0.996187	4.66854	9.11507	3.30705e-10	4.29336e-09
C38:2 PE	C8-pos	0.967949	0.750154	1.18574	6.46171	9.07101	3.68784e-10	4.70517e-09
C36:5 PC plasmalogen	HILIC-pos	0.748166	0.578401	0.91793	6.33312	8.99504	4.45305e-10	5.58518e-09
C38:4 PE	C8-pos	0.680007	0.523936	0.836077	7.00808	8.89289	5.74487e-10	7.08534e-09
C36:4 PC-A	C8-pos	1.09014	0.839574	1.34071	7.71903	8.87985	5.93526e-10	7.17841e-09
C38:4 PC plasmalogen	C8-pos	1.01298	0.780005	1.24595	6.75113	8.87457	6.01434e-10	7.17841e-09
butyrobetaine	HILIC-pos	0.820398	0.630758	1.01004	5.0639	8.82971	6.72974e-10	7.90478e-09
C36:3 PE	C8-pos	0.837513	0.642917	1.03211	6.33589	8.78434	7.54205e-10	8.72049e-09
C32:1 PE	C8-pos	1.1679	0.895258	1.44053	4.23982	8.7432	8.36477e-10	9.52297e-09
glutamate	HILIC-neg	1.26955	0.972897	1.5662	5.4385	8.73484	8.54292e-10	9.57161e-09
C36:5 PE plasmalogen	C8-pos	0.64979	0.497857	0.801723	6.90137	8.72916	8.66619e-10	9.57161e-09
C4-OH carnitine	HILIC-pos	0.958783	0.73389	1.18368	5.56178	8.70152	9.29223e-10	1.01121e-08
C38:7 PC plasmalogen	HILIC-pos	0.818404	0.625546	1.01126	5.41773	8.66125	1.02881e-09	1.08365e-08
C20:1 LPC	HILIC-pos	1.14415	0.874519	1.41377	5.73754	8.66102	1.0294e-09	1.08365e-08
adenine	HILIC-neg	1.44488	1.10422	1.78553	4.54241	8.65708	1.03972e-09	1.08365e-08
gamma-glu-cys	HILIC-pos	4.95614	3.78567	6.1266	3.61186	8.64242	1.07903e-09	1.10901e-08
glutamine	HILIC-pos	0.913578	0.695006	1.13215	5.75653	8.53106	1.43183e-09	1.45144e-08
C36:2 PE	C8-pos	0.712232	0.541154	0.88331	6.74527	8.49728	1.56063e-09	1.56063e-08
C34:1 PC plasmalogen-B	C8-pos	1.28269	0.973999	1.59138	4.45687	8.48108	1.62652e-09	1.60483e-08
C36:1 PC	C8-pos	0.814064	0.6177	1.01043	7.4206	8.46154	1.70978e-09	1.66479e-08
C36:3 PC plasmalogen	C8-pos	1.05345	0.797887	1.30901	5.40097	8.41336	1.9342e-09	1.85884e-08
C38:6 PC plasmalogen	HILIC-pos	0.690928	0.522403	0.859454	5.71848	8.36794	2.17325e-09	2.0618e-08
C38:4 PC	C8-pos	0.815962	0.61669	1.01523	7.75897	8.35751	2.23227e-09	2.09099e-08
C18:1 LPE	HILIC-pos	0.948471	0.715911	1.18103	4.89911	8.32416	2.43217e-09	2.24975e-08
C40:6 PE	HILIC-pos	0.611281	0.461259	0.761303	5.88185	8.31644	2.48104e-09	2.26663e-08
valine	HILIC-pos	0.78345	0.590689	0.976211	8.13823	8.29552	2.61841e-09	2.36296e-08
ala-ala	HILIC-pos	1.44179	1.08457	1.79902	6.15414	8.23782	3.03896e-09	2.70944e-08
C38:7 PE plasmalogen	C8-pos	0.775708	0.582729	0.968686	6.44437	8.20429	3.31444e-09	2.90177e-08
adenosine	HILIC-pos	1.0892	0.818019	1.36038	5.11977	8.19785	3.37015e-09	2.90177e-08
C38:6 PE plasmalogen	C8-pos	0.606829	0.455741	0.757918	6.54807	8.1976	3.37233e-09	2.90177e-08
C16:0 LPC	C8-pos	0.852587	0.639859	1.06532	5.67447	8.18023	3.52759e-09	3.00048e-08
glutamate	HILIC-pos	0.751592	0.563389	0.939796	5.46431	8.15091	3.80642e-09	3.20085e-08
gly-gly	HILIC-pos	0.775972	0.581311	0.970633	6.27957	8.13614	3.95532e-09	3.28869e-08
C20:0 LPE	HILIC-pos	0.920306	0.689077	1.15154	4.34308	8.12345	4.08788e-09	3.36045e-08
C36:4 PE	C8-pos	0.801855	0.600283	1.00343	6.24181	8.11928	4.13244e-09	3.36045e-08
C30:1 PC	C8-pos	1.97698	1.47901	2.47494	4.23504	8.10319	4.30909e-09	3.46601e-08
C34:1 DAG	HILIC-pos	0.70258	0.525164	0.879995	5.39907	8.08267	4.5456e-09	3.61693e-08
IMP	HILIC-neg	2.93542	2.19231	3.67852	1.92879	8.06252	4.79069e-09	3.77139e-08
N6,N6-dimethyllysine	HILIC-pos	1.03919	0.775788	1.3026	4.80402	8.05239	4.91896e-09	3.83161e-08
eicosenoate	C18-neg	0.926619	0.691328	1.16191	5.02791	8.03799	5.10729e-09	3.93687e-08
threonine	HILIC-pos	0.696342	0.519071	0.873613	4.6986	8.01745	5.38882e-09	4.11106e-08
phenyllactate	C18-neg	1.96867	1.46353	2.47381	2.44214	7.95447	6.35432e-09	4.79816e-08
C34:1 DAG_2	HILIC-pos	0.8243	0.611788	1.03681	4.50057	7.91688	7.01291e-09	5.24197e-08
C38:3 PC	C8-pos	0.949016	0.703179	1.19485	7.15518	7.87912	7.74444e-09	5.6812e-08
pro-gly	HILIC-pos	1.49355	1.10663	1.88047	6.15971	7.87865	7.75407e-09	5.6812e-08
methionine	HILIC-pos	1.03722	0.766131	1.30832	7.7734	7.80917	9.31175e-09	6.75558e-08
N-acetylalanine	HILIC-neg	0.694797	0.51037	0.879225	4.20149	7.68926	1.27893e-08	9.18844e-08
taurine	HILIC-pos	0.603119	0.442284	0.763954	9.09519	7.65376	1.40535e-08	9.99961e-08
C20:4 LPE	C8-pos	0.696283	0.509857	0.88271	4.67418	7.62307	1.52487e-08	1.07467e-07
histidine	HILIC-pos	0.974303	0.712999	1.23561	5.04153	7.61024	1.57785e-08	1.10152e-07
C18:1 LPE	C8-pos	0.895849	0.655368	1.13633	3.95921	7.60336	1.60705e-08	1.11142e-07
inosine	HILIC-neg	0.506531	0.370396	0.642666	6.36325	7.59431	1.64628e-08	1.12801e-07
1-methylguanine	HILIC-pos	0.427542	0.312482	0.542602	3.57974	7.58413	1.69155e-08	1.14839e-07
C34:2 PC plasmalogen	C8-pos	0.883577	0.644719	1.12243	5.77579	7.55016	1.85202e-08	1.2459e-07
C22:0 Ceramide (d18:1)	C8-pos	0.66595	0.485279	0.846622	5.68169	7.52322	1.99029e-08	1.32686e-07
C34:2 PE	C8-pos	0.703699	0.511744	0.895655	6.10183	7.48235	2.22023e-08	1.46694e-07
hypotaurine	HILIC-pos	0.992259	0.72088	1.26364	3.65658	7.46279	2.33975e-08	1.53223e-07
C34:3 PC plasmalogen	C8-pos	0.805381	0.584906	1.02586	5.95141	7.4558	2.38395e-08	1.54346e-07
leucine	HILIC-pos	0.826215	0.599968	1.05246	8.47342	7.45352	2.39861e-08	1.54346e-07
C18:1 LPC	HILIC-pos	0.721745	0.523954	0.919536	5.50604	7.44781	2.43563e-08	1.55376e-07
C34:5 PC plasmalogen	C8-pos	0.554708	0.402616	0.7068	5.80193	7.44406	2.46022e-08	1.55604e-07
C22:6 LPE	C8-pos	1.01083	0.732048	1.28962	4.05291	7.40052	2.76536e-08	1.73421e-07
C40:7 PE plasmalogen	C8-pos	0.630859	0.454584	0.807135	6.17808	7.30453	3.58115e-08	2.22693e-07
lysine	HILIC-pos	0.841683	0.606148	1.07722	5.9195	7.29365	3.68791e-08	2.27421e-07
C22:0 LPE	C8-pos	2.18088	1.56803	2.79373	2.55453	7.26322	4.00387e-08	2.44865e-07
guanosine	HILIC-pos	0.502614	0.361193	0.644035	5.95133	7.2539	4.10602e-08	2.49054e-07
C36:5 PE plasmalogen	HILIC-pos	0.371619	0.266969	0.47627	6.52203	7.24786	4.17368e-08	2.51099e-07
AMP	HILIC-neg	1.84013	1.32104	2.35921	3.20572	7.23538	4.31701e-08	2.56246e-07
C34:2 DAG	HILIC-pos	1.16171	0.833956	1.48946	3.35623	7.2344	4.32847e-08	2.56246e-07
tyrosine	HILIC-pos	0.732204	0.525429	0.938978	5.2183	7.22748	4.4104e-08	2.59023e-07
tryptophan	HILIC-pos	0.744852	0.534104	0.955601	4.94851	7.21368	4.57827e-08	2.66766e-07
2-methylguanosine	HILIC-pos	0.927496	0.664597	1.19039	3.70417	7.20071	4.742e-08	2.74147e-07
C20:1 LPE	HILIC-pos	4.15086	2.97177	5.32995	3.43789	7.18525	4.94502e-08	2.83668e-07
S-methyl-L-cysteine-S-oxide	HILIC-pos	0.337621	0.241655	0.433587	4.65094	7.18064	5.00724e-08	2.85027e-07
N6,N6,N6-trimethyllysine	HILIC-pos	0.801031	0.572413	1.02965	4.79361	7.15138	5.42115e-08	3.06233e-07
C16:0 LPE	C8-pos	0.945499	0.67499	1.21601	5.63785	7.13396	5.68373e-08	3.17472e-07
N-acetylalanine	HILIC-pos	0.766894	0.54744	0.986348	3.2604	7.13253	5.70591e-08	3.17472e-07
C36:2 PC	C8-pos	0.660446	0.471086	0.849806	8.01079	7.11869	5.92466e-08	3.25907e-07
C36:4 PE	HILIC-pos	0.469948	0.335182	0.604714	5.89383	7.1174	5.94559e-08	3.25907e-07
urate	HILIC-pos	2.58064	1.83928	3.322	3.13631	7.10477	6.15326e-08	3.3481e-07
C38:5 PE plasmalogen	C8-pos	0.538539	0.383501	0.693577	6.84064	7.08975	6.40998e-08	3.46233e-07
C18:2 LPE	HILIC-pos	0.783449	0.557797	1.0091	4.54877	7.08635	6.46959e-08	3.4692e-07
N6-acetyllysine	HILIC-pos	0.9175	0.652946	1.18205	3.95268	7.07853	6.60896e-08	3.50927e-07
hypoxanthine	HILIC-neg	0.484252	0.344589	0.623915	6.04852	7.07685	6.63916e-08	3.50927e-07
C18:2 LPC	HILIC-pos	0.655595	0.465687	0.845503	7.40096	7.04602	7.2211e-08	3.7898e-07
C22:6 LPE	HILIC-pos	0.853276	0.605685	1.10087	4.69696	7.03406	7.46056e-08	3.8879e-07
C16:0 LPE	HILIC-pos	0.889359	0.631065	1.14765	4.62059	7.02771	7.59106e-08	3.92824e-07
13-docosenoate	C18-neg	0.635264	0.450562	0.819967	5.02425	7.01993	7.75389e-08	3.98464e-07
N-acetylcarnosine	HILIC-neg	1.09887	0.779224	1.41852	3.37226	7.01664	7.82396e-08	3.99292e-07
serine	HILIC-pos	0.706805	0.500568	0.913042	4.51651	6.99494	8.30156e-08	4.20764e-07
5-dodecenoate	C18-neg	1.40634	0.994556	1.81813	2.29246	6.97062	8.87232e-08	4.43393e-07
C32:0 PE	C8-pos	2.05365	1.45217	2.65514	3.27646	6.96872	8.91847e-08	4.43393e-07
N-Oleoylethanolamine	C8-pos	1.07935	0.763203	1.39549	3.22033	6.96834	8.92778e-08	4.43393e-07
glycerate	HILIC-neg	0.723975	0.51071	0.93724	4.65747	6.92877	9.94927e-08	4.9083e-07
erythronate/threonate	HILIC-neg	0.69376	0.488884	0.898636	5.41057	6.91147	1.04322e-07	5.11248e-07
indolelactate	HILIC-neg	2.3217	1.63353	3.00988	2.31095	6.88587	1.11907e-07	5.4481e-07
citrulline	HILIC-pos	0.75308	0.529347	0.976813	3.97913	6.8701	1.1686e-07	5.65203e-07
C18:1 LPC plasmalogen	HILIC-pos	0.889042	0.624632	1.15345	6.21238	6.86272	1.1925e-07	5.73018e-07
C18:0 LPC	HILIC-pos	0.630502	0.44265	0.818353	5.83469	6.85051	1.23316e-07	5.88736e-07
isoleucine	HILIC-pos	0.807119	0.566414	1.04783	8.0361	6.84389	1.2558e-07	5.95698e-07
C16:1 LPC plasmalogen	HILIC-pos	0.80013	0.561413	1.03885	4.40176	6.84116	1.26527e-07	5.9637e-07
betaine	HILIC-pos	0.70918	0.497007	0.921353	6.25716	6.82211	1.33331e-07	6.2446e-07
C18:1 LPC	C8-pos	0.663734	0.463107	0.86436	4.7728	6.75238	1.61552e-07	7.5186e-07
C18:0 LPC	C8-pos	0.66286	0.46243	0.86329	5.60672	6.75011	1.62564e-07	7.5186e-07
2-aminoadipate	HILIC-neg	1.90451	1.32574	2.48327	3.39227	6.71628	1.78468e-07	8.1882e-07
C20:5 LPC	HILIC-pos	0.871024	0.606262	1.13579	4.03136	6.71469	1.79255e-07	8.1882e-07
N2,N2-dimethylguanosine	HILIC-pos	0.809737	0.563441	1.05603	3.77994	6.71023	1.81472e-07	8.23859e-07
guanosine	HILIC-neg	0.51831	0.360158	0.676462	5.17682	6.68907	1.92396e-07	8.6813e-07
C38:6 PE	HILIC-pos	0.474704	0.329325	0.620082	5.66236	6.66458	2.05869e-07	9.23289e-07
C36:2 PE	HILIC-pos	0.39648	0.274912	0.518048	6.42059	6.65662	2.10451e-07	9.38153e-07
homovanillate	HILIC-neg	1.86002	1.28551	2.43453	3.39624	6.60806	2.40735e-07	1.06132e-06
mesaconate	HILIC-neg	0.922184	0.637334	1.20703	4.29863	6.60774	2.40949e-07	1.06132e-06
GABA	HILIC-pos	1.18275	0.814512	1.55099	3.74988	6.55566	2.78376e-07	1.21892e-06
adrenate	C18-neg	0.662195	0.455957	0.868433	5.29028	6.55343	2.80104e-07	1.21928e-06
ATP	HILIC-neg	3.1376	2.1562	4.119	2.15636	6.52532	3.02848e-07	1.30752e-06
C20:4 LPC	C8-pos	0.744604	0.511656	0.977553	4.76509	6.52406	3.0391e-07	1.30752e-06
adonitol/arabitol	HILIC-neg	0.660703	0.452386	0.869019	4.70754	6.47343	3.49847e-07	1.49646e-06
C38:6 PE plasmalogen	HILIC-pos	0.348585	0.238442	0.458728	6.25325	6.45955	3.63616e-07	1.54641e-06
aspartate	HILIC-neg	1.05382	0.720141	1.3875	4.99002	6.44594	3.77663e-07	1.59698e-06
docosapentaenoate	C18-neg	0.668807	0.456453	0.881162	5.51696	6.42822	3.96772e-07	1.66825e-06
citrate/isocitrate	HILIC-neg	-1.13644	-1.50115	-0.771739	5.79651	-6.36	4.79922e-07	2.00645e-06
levulinate	HILIC-neg	0.507395	0.343993	0.670797	5.66451	6.33783	5.10581e-07	2.12264e-06
C38:4 PE	HILIC-pos	0.362243	0.245083	0.479403	6.52529	6.31061	5.50927e-07	2.27757e-06
propionate	HILIC-neg	0.36907	0.249063	0.489077	6.08158	6.27702	6.05208e-07	2.48079e-06
C22:1 SM	C8-pos	0.485005	0.327277	0.642733	6.00208	6.27609	6.06788e-07	2.48079e-06
vitamin A	HILIC-pos	1.03915	0.699497	1.3788	6.50155	6.24448	6.62918e-07	2.69538e-06
linoleate	C18-neg	0.539184	0.362692	0.715677	6.515	6.23536	6.80071e-07	2.75001e-06
phytanate	C18-neg	0.560862	0.376707	0.745017	6.90968	6.21619	7.17619e-07	2.88608e-06
C24:0 Ceramide (d18:1)	C8-pos	0.51599	0.346261	0.685719	5.55728	6.20494	7.40613e-07	2.96245e-06
C38:7 PE plasmalogen	HILIC-pos	0.500784	0.335594	0.665974	5.9562	6.18755	7.77614e-07	3.09373e-06
NH4_C38:5 DAG	C8-pos	0.658357	0.438638	0.878077	5.48103	6.11568	9.51479e-07	3.76521e-06
C18:2 LPE	C8-pos	0.949966	0.632641	1.26729	3.92404	6.11021	9.66218e-07	3.8032e-06
phenylalanine-d8_IntStd	HILIC-pos	-0.222133	-0.296376	-0.14789	4.93993	-6.10673	9.7571e-07	3.82024e-06
C16:0 Ceramide (d18:1)	HILIC-pos	0.615066	0.408873	0.82126	5.94834	6.08833	1.02749e-06	3.98974e-06
2-aminobutyrate	HILIC-neg	0.535938	0.356201	0.715675	3.52221	6.08595	1.0344e-06	3.98974e-06
C58:8 TAG	C8-pos	0.665438	0.442261	0.888616	5.33649	6.08568	1.03518e-06	3.98974e-06
lactate	HILIC-neg	0.44427	0.293924	0.594617	5.41606	6.03122	1.20661e-06	4.62638e-06
C20:4 LPC	HILIC-pos	0.606123	0.400179	0.812067	5.05431	6.00708	1.29151e-06	4.92637e-06
C16:0 Ceramide (d18:1)	C8-pos	0.705088	0.464647	0.945529	5.75238	5.98531	1.3732e-06	5.21113e-06
C40:7 PE plasmalogen	HILIC-pos	0.408881	0.268738	0.549024	5.90315	5.95493	1.496e-06	5.64815e-06
pantothenate	HILIC-neg	0.931437	0.61209	1.25078	5.59783	5.95308	1.50381e-06	5.64883e-06
pantothenate	HILIC-pos	0.951053	0.624613	1.27749	5.61802	5.94637	1.53253e-06	5.72764e-06
2-hydroxy-3-methylpentanoate/hydroxyisocaproate	HILIC-neg	0.423853	0.278018	0.569688	3.4312	5.93205	1.59574e-06	5.93392e-06
pipecolic acid	HILIC-pos	0.607641	0.397018	0.818265	3.49718	5.88833	1.80532e-06	6.67967e-06
creatine	HILIC-pos	0.608867	0.397693	0.820041	6.10177	5.88482	1.82331e-06	6.71268e-06
1-methyladenosine	HILIC-pos	0.413825	0.268987	0.558663	4.50226	5.83157	2.11932e-06	7.76384e-06
homoarginine	HILIC-pos	0.758419	0.492547	1.02429	6.58673	5.82221	2.17615e-06	7.93276e-06
C20:4 carnitine	HILIC-pos	0.823981	0.535029	1.11293	4.07047	5.82026	2.1882e-06	7.93759e-06
C14:0 SM	HILIC-pos	0.357697	0.232029	0.483365	5.52571	5.80956	2.25545e-06	8.14163e-06
C18:0 LPE	C8-pos	0.821109	0.532055	1.11016	5.12211	5.79792	2.33089e-06	8.37308e-06
arachidate	C18-neg	0.527513	0.341656	0.713371	5.32088	5.79301	2.36351e-06	8.44926e-06
C58:7 TAG	C8-pos	0.568573	0.366929	0.770216	5.69338	5.75511	2.6311e-06	9.35958e-06
C3-DC carnitine	HILIC-pos	3.09505	1.99708	4.19302	4.79474	5.75345	2.64345e-06	9.35958e-06
C18:0 LPE	HILIC-pos	0.784229	0.50589	1.06257	5.40699	5.75069	2.6642e-06	9.38813e-06
2-hydroxyglutarate	HILIC-neg	0.58853	0.379251	0.797809	6.74039	5.73977	2.74785e-06	9.62352e-06
C3 carnitine	HILIC-pos	0.617979	0.398183	0.837775	4.91216	5.7386	2.75701e-06	9.62352e-06
phenylalanine	HILIC-pos	0.518479	0.333981	0.702976	8.23178	5.73577	2.77915e-06	9.65526e-06
nervonic acid	C18-neg	0.645218	0.415	0.875435	4.97713	5.72031	2.90356e-06	1.00403e-05
C36:2 PE plasmalogen	C8-pos	0.447405	0.287497	0.607313	5.64123	5.71061	2.9844e-06	1.02719e-05
Cholesterol	C8-pos	0.571359	0.367023	0.775694	5.20733	5.70712	3.01405e-06	1.03259e-05
C20:4 LPE	HILIC-pos	0.566766	0.363838	0.769694	5.17367	5.70051	3.07097e-06	1.04724e-05
hypoxanthine	HILIC-pos	0.321179	0.205611	0.436746	7.03716	5.67235	3.32609e-06	1.12026e-05
C34:3 PC plasmalogen	HILIC-pos	0.485828	0.311008	0.660647	5.46682	5.6721	3.32845e-06	1.12026e-05
C36:5 PC plasmalogen-A	C8-pos	0.76418	0.489188	1.03917	4.39134	5.67188	3.33051e-06	1.12026e-05
C18:2 LPC	C8-pos	0.54921	0.351319	0.747102	4.98026	5.66452	3.40078e-06	1.13872e-05
aspartate	HILIC-pos	0.681115	0.43323	0.928999	7.4773	5.60818	3.98978e-06	1.32993e-05
cys-gly	HILIC-pos	2.12999	1.354	2.90599	5.6355	5.60235	4.05638e-06	1.34529e-05
eicosatrienoate	C18-neg	0.732398	0.465506	0.99929	5.8935	5.60097	4.07224e-06	1.34529e-05
choline	HILIC-pos	0.369787	0.234901	0.504673	6.50773	5.59545	4.1365e-06	1.36045e-05
C36:3 PE plasmalogen	C8-pos	0.47233	0.299737	0.644923	5.76645	5.58565	4.25312e-06	1.39262e-05
C20:3 LPC	HILIC-pos	0.449392	0.284479	0.614305	6.64772	5.56189	4.54973e-06	1.48317e-05
NH4_C32:0 DAG	C8-pos	0.412795	0.260682	0.564908	5.48834	5.53885	4.8573e-06	1.57649e-05
C34:2 PE	HILIC-pos	0.390031	0.246113	0.53395	5.89826	5.53139	4.9612e-06	1.60318e-05
imidazoleacetic acid	HILIC-pos	0.881691	0.556235	1.20715	5.94262	5.52937	4.9898e-06	1.60542e-05
C18:1-OH carnitine	HILIC-pos	0.81678	0.513548	1.12001	6.14937	5.49771	5.45917e-06	1.74882e-05
3-hydroxydecanoate	C18-neg	0.682042	0.428615	0.93547	4.26436	5.49299	5.53275e-06	1.76279e-05
1-methylguanosine	HILIC-pos	0.545496	0.342763	0.748228	4.34718	5.49187	5.55041e-06	1.76279e-05
C16:0 SM	C8-pos	0.453112	0.284353	0.621871	7.095	5.48011	5.73883e-06	1.81484e-05
C24:1 Ceramide (d18:1)	HILIC-pos	0.406118	0.254654	0.557582	5.811	5.47261	5.86256e-06	1.84608e-05
C58:6 TAG	C8-pos	0.518223	0.324525	0.711921	6.28897	5.46064	6.06528e-06	1.90182e-05
C18:3 LPE	HILIC-pos	3.30854	2.07018	4.5469	4.74116	5.45306	6.1973e-06	1.93502e-05
oleate	C18-neg	0.331499	0.207344	0.455655	6.3441	5.44966	6.25741e-06	1.94068e-05
C22:0 SM	C8-pos	0.445156	0.278416	0.611897	6.72199	5.44907	6.26788e-06	1.94068e-05
docosahexaenoate	C18-neg	0.695055	0.43266	0.95745	5.85017	5.40649	7.07406e-06	2.18117e-05
leu-gly	HILIC-pos	0.951525	0.589497	1.31355	5.93319	5.3645	7.9707e-06	2.44743e-05
2'-deoxyadenosine	HILIC-pos	3.3114	2.04544	4.57736	2.2601	5.33878	8.57541e-06	2.62223e-05
inosine	HILIC-pos	0.353461	0.217959	0.488962	6.4116	5.32412	8.94047e-06	2.72261e-05
alpha-glycerophosphate	HILIC-neg	1.12294	0.689087	1.5568	3.64336	5.2828	1.00551e-05	3.04948e-05
2-hydroxy-3-methylbutyrate/hydroxyisovalerate	HILIC-neg	0.50816	0.311127	0.705193	3.79697	5.26396	1.06085e-05	3.2042e-05
NH4_C34:1 DAG	C8-pos	0.547924	0.335338	0.76051	6.25376	5.26063	1.07094e-05	3.22151e-05
C58:9 TAG	C8-pos	0.648696	0.396294	0.901098	5.63675	5.24566	1.11752e-05	3.34803e-05
C20:0 SM	C8-pos	0.609055	0.37076	0.847349	6.67683	5.21667	1.21356e-05	3.62111e-05
C24:1 Ceramide (d18:1)	C8-pos	0.467663	0.283976	0.651351	5.66605	5.19643	1.28546e-05	3.82024e-05
inosine-15N4_IntStd	HILIC-neg	-0.21431	-0.299516	-0.129104	4.71016	-5.13361	1.53691e-05	4.54926e-05
sorbitol	HILIC-neg	0.522636	0.314252	0.731019	5.26186	5.11902	1.60199e-05	4.723e-05
guanine	HILIC-pos	0.338599	0.20271	0.474488	6.14198	5.08572	1.76109e-05	5.17147e-05
beta-guanidinopropionic acid	HILIC-pos	0.966582	0.575543	1.35762	6.46886	5.04511	1.97667e-05	5.78157e-05
C36:4 PE plasmalogen	C8-pos	0.494587	0.29421	0.694963	6.59094	5.03788	2.01772e-05	5.85634e-05
C43:0 TAG	C8-pos	-0.270075	-0.379494	-0.160656	4.72252	-5.03782	2.01806e-05	5.85634e-05
C16:0 SM	HILIC-pos	0.353369	0.209349	0.49739	6.79399	5.00792	2.1971e-05	6.35099e-05
arachidonate	C18-neg	0.585055	0.346291	0.82382	6.91472	5.00126	2.23909e-05	6.44717e-05
NH4_C36:3 DAG	C8-pos	0.571731	0.338124	0.805339	6.12694	4.99524	2.27769e-05	6.52572e-05
C18:1 CE	C8-pos	0.875404	0.517647	1.23316	5.95107	4.99427	2.284e-05	6.52572e-05
gamma-linolenate	C18-neg	0.57677	0.338737	0.814803	5.14362	4.94558	2.62288e-05	7.46511e-05
threo-sphingosine	HILIC-pos	0.634829	0.371529	0.898128	5.34705	4.92105	2.81221e-05	7.97332e-05
anhydroDglucose	HILIC-neg	0.893084	0.522217	1.26395	4.27026	4.91503	2.86069e-05	8.07981e-05
C34:2 PE plasmalogen	C8-pos	0.445863	0.260089	0.631638	5.94902	4.89855	2.99775e-05	8.43474e-05
C34:3 PE plasmalogen	C8-pos	0.519663	0.302948	0.736379	5.64114	4.89422	3.03485e-05	8.50677e-05
gamma-linolenate	HILIC-neg	0.463345	0.26859	0.6581	5.2552	4.85587	3.38391e-05	9.44942e-05
C34:2 PC	HILIC-pos	1.66283	0.962288	2.36337	3.40546	4.84469	3.49296e-05	9.71727e-05
pyridoxamine	HILIC-pos	0.481082	0.278336	0.683828	7.18315	4.84304	3.50941e-05	9.72645e-05
4-hydroxystyrene	C18-neg	2.2438	1.29772	3.18987	3.33707	4.84073	3.5325e-05	9.75391e-05
3-hydroxyoctanoate	C18-neg	0.660591	0.38021	0.940971	3.7597	4.8088	3.86745e-05	0.000106144
C16-OH carnitine	HILIC-pos	0.662254	0.381139	0.943368	6.05755	4.80831	3.87281e-05	0.000106144
7-Methylguanine	HILIC-pos	0.313119	0.180062	0.446177	4.09883	4.80311	3.93035e-05	0.000107323
urate	HILIC-neg	0.870172	0.499069	1.24127	4.98382	4.78588	4.12713e-05	0.000112282
glycocholate-d4_IntStd	HILIC-neg	-0.292604	-0.417882	-0.167325	6.2046	-4.7671	4.35288e-05	0.00011799
2-hydroxyhexadecanoate	C18-neg	0.235682	0.134579	0.336785	4.59015	4.75789	4.46801e-05	0.000120669
NH4_C20:3 CE	C8-pos	1.01497	0.579066	1.45088	5.71052	4.7524	4.53807e-05	0.000122115
NH4_C18:1 CE	C8-pos	0.726899	0.412839	1.04096	6.16287	4.72403	4.91794e-05	0.000131858
C14:0 CE	C8-pos	2.20131	1.24646	3.15617	3.67887	4.70539	5.18461e-05	0.000138506
C5:1 carnitine	HILIC-pos	0.540144	0.305434	0.774853	3.39614	4.6971	5.30767e-05	0.000141283
bilirubin	HILIC-neg	2.81257	1.58836	4.03678	2.10391	4.68922	5.42743e-05	0.000143953
C36:1 DAG	C8-pos	0.409392	0.230446	0.588338	5.79862	4.66948	5.73932e-05	0.000151682
C38:5 PE plasmalogen	HILIC-pos	0.240695	0.135403	0.345987	6.50429	4.66579	5.79958e-05	0.000152729
C56:6 TAG	C8-pos	0.368343	0.206921	0.529765	6.08619	4.65738	5.93928e-05	0.000155853
NH4_C36:1 DAG	C8-pos	0.458821	0.257363	0.660279	5.66512	4.64847	6.09083e-05	0.000159266
alpha-linolenate	C18-neg	0.449902	0.252002	0.647803	4.9552	4.64005	6.23766e-05	0.00016253
allantoin	HILIC-pos	-1.01022	-1.45727	-0.563173	3.07388	-4.61225	6.74769e-05	0.000175203
C14:0 SM	C8-pos	0.286468	0.15888	0.414056	5.44972	4.58267	7.33582e-05	0.000189808
C16:0 CE	C8-pos	0.771486	0.426014	1.11696	5.35392	4.55793	7.86668e-05	0.000202834
C22:4 CE	C8-pos	1.45746	0.80282	2.11209	4.64627	4.54409	8.17993e-05	0.000210179
alpha-ketoisovalerate	HILIC-neg	0.516715	0.282759	0.750672	3.4747	4.50784	9.0606e-05	0.000232002
10-nonadecenoate	C18-neg	1.14657	0.625838	1.6673	3.44539	4.49405	9.41964e-05	0.000240363
C16:1 SM	HILIC-pos	0.315124	0.171485	0.458763	5.31112	4.47776	9.86218e-05	0.000250791
N4-acetylcytidine	HILIC-pos	0.58294	0.316555	0.849324	3.43163	4.46649	0.000101802	0.000257991
guanine	HILIC-neg	0.374413	0.202058	0.546769	6.78033	4.43381	0.000111609	0.000281879
thiamine	HILIC-pos	1.52274	0.815531	2.22994	4.21653	4.39472	0.000124575	0.000313555
thymine	HILIC-neg	0.341743	0.182158	0.501327	4.038	4.37079	0.000133235	0.000334217
hippurate	HILIC-pos	0.933491	0.496852	1.37013	3.4172	4.36354	0.000135973	0.000339932
NH4_C43:2 TAG	C8-pos	-0.722667	-1.06112	-0.384209	3.85649	-4.35798	0.000138111	0.000344115
C58:10 TAG	C8-pos	0.721304	0.383043	1.05957	5.0781	4.35229	0.000140335	0.000348483
C41:0 TAG	C8-pos	-0.498352	-0.733239	-0.263465	3.97273	-4.33041	0.000149218	0.000369302
alpha-keto-beta-methylvalerate/alpha-ketoisocaproate	HILIC-neg	0.462506	0.24411	0.680902	4.26372	4.3224	0.000152605	0.000376426
oxalate	HILIC-neg	-0.292916	-0.43138	-0.154451	3.88019	-4.31774	0.000154609	0.000380102
NH4_C36:2 DAG	C8-pos	0.465863	0.245423	0.686304	6.245	4.31339	0.000156507	0.000383495
CMP	HILIC-neg	3.03699	1.59428	4.4797	2.40621	4.29651	0.000164084	0.000400733
4-hydroxyhippurate	HILIC-pos	0.609398	0.31965	0.899146	2.89566	4.29271	0.000165837	0.000403682
C45:2 TAG	C8-pos	-0.393769	-0.581357	-0.20618	4.74265	-4.28436	0.000169758	0.000411633
NH4_C18:0 CE	C8-pos	1.88363	0.986079	2.78117	3.78322	4.2834	0.000170216	0.000411633
C43:2 TAG	C8-pos	-0.694067	-1.02494	-0.363199	3.73986	-4.28152	0.000171113	0.000412456
C20:0 SM	HILIC-pos	0.360672	0.188545	0.5328	6.01816	4.27675	0.000173413	0.000416642
linoleoyl ethanolamide	HILIC-pos	0.537455	0.280823	0.794087	3.7826	4.27448	0.000174518	0.00041794
C16:1 SM	C8-pos	0.29649	0.154712	0.438267	5.41746	4.2683	0.000177563	0.00042386
2-hydroxyoctanoate	HILIC-neg	0.543755	0.282167	0.805343	3.5084	4.24265	0.000190763	0.000453905
sphinganine	HILIC-pos	0.498184	0.258324	0.738043	4.74907	4.2392	0.00019261	0.000456831
riboflavin	HILIC-neg	1.10941	0.57379	1.64504	4.07634	4.22752	0.000198998	0.000470475
phytosphingosine	HILIC-pos	0.616448	0.317772	0.915125	7.06029	4.21257	0.000207476	0.000488955
uracil	HILIC-neg	0.228484	0.11755	0.339418	5.82587	4.2038	0.000212613	0.000495954
C32:2 DAG	C8-pos	-2.49262	-3.70303	-1.28221	3.16448	-4.20315	0.000213004	0.000495954
NH4_C16:0 CE	C8-pos	0.833984	0.42899	1.23898	4.92213	4.20301	0.000213084	0.000495954
C44:1 TAG	C8-pos	-0.692623	-1.02898	-0.35627	5.42621	-4.20294	0.000213126	0.000495954
xanthosine	HILIC-pos	0.590257	0.300115	0.880399	4.77614	4.15223	0.000245471	0.000569431
palmitoleate	C18-neg	0.370974	0.188253	0.553696	5.5935	4.14388	0.000251245	0.000581004
C18:3 LPC	C8-pos	1.52738	0.774593	2.28017	4.45092	4.14119	0.000253127	0.000583533
nonadecanoate	C18-neg	0.463778	0.235052	0.692504	4.55979	4.13853	0.000255011	0.000586051
6,8-dihydroxypurine	HILIC-pos	0.577415	0.291737	0.863093	4.61784	4.12536	0.000264519	0.000606019
NH4_C16:1 CE	C8-pos	0.686544	0.345962	1.02713	5.10131	4.11432	0.000272768	0.000622988
C20:3 CE	C8-pos	2.03586	1.02372	3.04799	4.95369	4.10545	0.00027957	0.00063656
fumarate/maleate	HILIC-neg	0.333632	0.167637	0.499626	5.84328	4.10227	0.000282048	0.000640231
Coenzyme Q10_Na	C8-pos	0.591014	0.296491	0.885537	6.09838	4.09572	0.000287226	0.000649992
C42:0 TAG	C8-pos	-0.58105	-0.871449	-0.290651	5.05721	-4.08385	0.000296843	0.000669708
NH4_C22:5 CE	C8-pos	1.45527	0.726045	2.18449	4.92724	4.07319	0.000305752	0.000687405
C18:0 CE	C8-pos	1.40246	0.699536	2.10538	4.63255	4.07225	0.000306545	0.000687405
myristoleate	C18-neg	0.476398	0.236974	0.715821	3.64043	4.0612	0.000316079	0.000706642
C43:1 TAG	C8-pos	-0.426993	-0.641731	-0.212255	4.48495	-4.05847	0.000318482	0.00070987
succinate	HILIC-neg	0.869049	0.430181	1.30792	6.68476	4.04168	0.00033364	0.000741421
cytidine	HILIC-pos	0.818826	0.403644	1.23401	6.39206	4.02536	0.000349052	0.000773349
NH4_C18:3 CE	C8-pos	0.654841	0.322203	0.987478	5.51119	4.01805	0.000356181	0.000784657
malate	HILIC-neg	0.337041	0.165831	0.50825	5.92813	4.01796	0.000356277	0.000784657
C36:2 DAG	C8-pos	0.354108	0.173863	0.534354	6.33961	4.00981	0.000364392	0.000800149
eicosapentaenoate	C18-neg	0.528495	0.259316	0.797674	5.59902	4.00729	0.000366937	0.000803352
5-hydroxytryptophan	HILIC-pos	3.01134	1.47701	4.54566	2.91333	4.00583	0.000368424	0.000804228
C47:1 TAG	C8-pos	-0.215547	-0.325411	-0.105683	5.19439	-4.0044	0.000369879	0.000805031
C22:5 CE	C8-pos	2.01197	0.981	3.04294	4.37175	3.98315	0.000392227	0.000851166
N-acetylornithine	HILIC-pos	0.743666	0.36222	1.12511	2.7937	3.97921	0.000396519	0.000857965
C20:4 CE	C8-pos	0.711876	0.345048	1.0787	5.90411	3.9609	0.000417056	0.000899771
homocysteine	HILIC-pos	2.46014	1.19097	3.72932	1.53777	3.95631	0.000422365	0.000908576
C24:0 LPC	HILIC-pos	1.70509	0.823459	2.58672	4.32296	3.94741	0.000432845	0.000928422
NH4_C43:1 TAG	C8-pos	-0.447929	-0.679664	-0.216193	4.58436	-3.94519	0.000435505	0.000931428
NH4_C34:2 DAG	C8-pos	0.414529	0.199937	0.629121	6.11526	3.94269	0.000438513	0.000935157
cytosine	HILIC-pos	0.768704	0.369741	1.16767	6.67447	3.93258	0.000450885	0.000958778
NH4_C42:0 TAG	C8-pos	-0.599584	-0.910857	-0.28831	5.18723	-3.93151	0.000452212	0.000958845
3-hydroxydecanoate	HILIC-neg	0.690268	0.331698	1.04884	4.0455	3.92912	0.000455203	0.000962429
C22:0 SM	HILIC-pos	0.228204	0.109181	0.347227	7.60879	3.9133	0.000475432	0.00100233
NH4_C44:1 TAG	C8-pos	-0.721524	-1.09816	-0.344884	5.56729	-3.90999	0.000479785	0.00100573
NH4_C41:0 TAG	C8-pos	-0.489497	-0.745048	-0.233947	4.14078	-3.90953	0.000480387	0.00100573
malonate	HILIC-neg	0.291931	0.139482	0.44438	3.57709	3.90847	0.000481788	0.00100573
N-alpha-acetylarginine	HILIC-pos	0.633613	0.302596	0.96463	3.40437	3.90683	0.000483962	0.00100573
C49:2 TAG	C8-pos	-0.304097	-0.462982	-0.145213	5.25645	-3.90646	0.000484463	0.00100573
methionine sulfoxide	HILIC-pos	0.454642	0.217068	0.692217	3.73132	3.90591	0.000485195	0.00100573
NH4_C44:2 TAG	C8-pos	-0.743392	-1.13409	-0.352696	5.24815	-3.88356	0.000515891	0.00106637
C44:2 TAG	C8-pos	-0.724773	-1.10581	-0.343739	5.17646	-3.8823	0.000517679	0.00106708
C45:1 TAG	C8-pos	-0.255644	-0.390605	-0.120682	5.03489	-3.86612	0.000541164	0.00111239
NH4_C45:2 TAG	C8-pos	-0.411942	-0.629961	-0.193924	4.85343	-3.85651	0.000555609	0.00113892
C56:5 TAG	C8-pos	0.368941	0.173275	0.564606	5.92911	3.84851	0.000567908	0.00116092
piperine	HILIC-pos	0.557207	0.261154	0.85326	4.61592	3.84148	0.000578949	0.00118023
C52:2 TAG	C8-pos	-0.373345	-0.572333	-0.174357	6.6967	-3.82944	0.000598327	0.00121638
6-phosphogluconate	HILIC-neg	0.93685	0.4371	1.4366	3.79087	3.82621	0.000603637	0.00122381
NH4_C22:4 CE	C8-pos	1.69305	0.783953	2.60214	4.9049	3.80112	0.000646457	0.00130704
C60:12 TAG	C8-pos	1.67469	0.773209	2.57617	3.75289	3.79166	0.000663362	0.00133757
10-heptadecenoate	C18-neg	0.283636	0.128972	0.438299	4.46126	3.74303	0.000757277	0.00152278
C18:2 CE	C8-pos	0.561289	0.254114	0.868465	6.2869	3.72951	0.000785626	0.00157551
NH4_C45:3 TAG	C8-pos	-0.915885	-1.41865	-0.413122	3.48167	-3.71817	0.000810176	0.00162035
NH4_C60:12 TAG	C8-pos	1.6659	0.750789	2.581	3.97362	3.71558	0.000815879	0.00162736
C20:5 CE	C8-pos	0.712337	0.318135	1.10654	5.22031	3.68823	0.000878672	0.0017479
3-3-hydroxyphenylpropionate	HILIC-neg	0.471917	0.205365	0.738469	3.49084	3.61356	0.00107491	0.00213254
NH4_C20:4 CE	C8-pos	0.533045	0.231857	0.834234	6.20396	3.61224	0.00107873	0.00213439
alpha-glycerophosphocholine	HILIC-pos	0.586773	0.254931	0.918614	5.91058	3.60903	0.00108809	0.00214717
C22:6 LPC	HILIC-pos	0.466724	0.201915	0.731533	5.90246	3.59732	0.00112292	0.00221
C47:2 TAG	C8-pos	-0.245583	-0.385578	-0.105589	5.19014	-3.58047	0.0011749	0.00230617
NH4_C45:1 TAG	C8-pos	-0.337896	-0.530826	-0.144966	5.18357	-3.57467	0.00119335	0.0023362
eicosanedioate	C18-neg	0.243443	0.104095	0.382791	3.13278	3.56572	0.00122234	0.00238662
dimethylglycine	HILIC-pos	0.317949	0.135392	0.500506	3.19969	3.55476	0.00125878	0.00245131
NH4_C43:0 TAG	C8-pos	-0.268272	-0.422957	-0.113588	4.89195	-3.53981	0.00131018	0.00254472
cystathionine	HILIC-neg	2.10484	0.886072	3.3236	1.2923	3.52493	0.00136337	0.00264019
C48:1 TAG	C8-pos	-0.465113	-0.734492	-0.195733	6.03534	-3.52408	0.00136648	0.00264019
C36:2 PS	C8-pos	0.531389	0.223213	0.839565	4.59648	3.51937	0.00138377	0.00266663
agmatine	HILIC-pos	0.25963	0.107415	0.411845	5.57538	3.48136	0.00153135	0.0029368
C36:2 PC	HILIC-pos	1.27019	0.525478	2.0149	3.18455	3.48123	0.0015319	0.0029368
NH4_C22:6 CE	C8-pos	0.801422	0.331293	1.27155	5.43088	3.47933	0.00153966	0.00294405
C46:1 TAG	C8-pos	-0.500692	-0.795814	-0.205571	5.85113	-3.46276	0.00160904	0.00306879
hydrochlorothiazide	C18-neg	-1.63599	-2.60458	-0.667389	1.78713	-3.44737	0.00167613	0.00318852
2-aminoisobutyric acid	HILIC-pos	0.396013	0.160844	0.631181	6.4973	3.43701	0.00172285	0.00326899
C46:2 TAG	C8-pos	-0.567458	-0.9047	-0.230216	5.75894	-3.43434	0.00173506	0.00328374
succinyladenosine	HILIC-neg	0.497275	0.201315	0.793234	5.33647	3.42938	0.00175802	0.00331871
5-hydroxylysine	HILIC-pos	1.41094	0.562294	2.25959	5.184	3.39339	0.00193358	0.00364083
C34:2 DAG	C8-pos	-0.297591	-0.477635	-0.117547	5.81135	-3.3736	0.00203718	0.00382618
C4 carnitine	HILIC-pos	0.485381	0.191439	0.779323	5.29404	3.37033	0.00205478	0.00384946
C22:6 CE	C8-pos	1.48302	0.58436	2.38168	5.08329	3.36824	0.00206612	0.00386094
palmitate	C18-neg	0.0979587	0.0384301	0.157487	6.60296	3.35868	0.00211877	0.00394598
17-methylstearate	C18-neg	0.228649	0.0896749	0.367623	5.22735	3.35805	0.0021223	0.00394598
C34:1 DAG	C8-pos	0.253459	0.0987793	0.408139	6.22988	3.34446	0.00219953	0.00407932
sphingosine	HILIC-pos	0.499425	0.19413	0.80472	3.66954	3.33889	0.00223189	0.00412483
C14 carnitine	HILIC-pos	0.469757	0.18255	0.756965	4.40924	3.33833	0.00223521	0.00412483
cytidine	HILIC-neg	2.61327	1.00906	4.21748	1.50522	3.32487	0.00231558	0.0042625
spermidine	HILIC-pos	0.228318	0.0878459	0.368789	6.21191	3.31743	0.00236113	0.00433557
C48:2 TAG	C8-pos	-0.495719	-0.80284	-0.188597	6.15147	-3.2944	0.00250781	0.00459351
NH4_C46:2 TAG	C8-pos	-0.613338	-0.994858	-0.231817	5.83166	-3.2812	0.00259575	0.00474286
NH4_C46:1 TAG	C8-pos	-0.626084	-1.01582	-0.236343	6.08573	-3.27875	0.00261244	0.00476159
C8 carnitine	HILIC-pos	-1.15539	-1.88085	-0.429927	2.91999	-3.25061	0.00281117	0.00511123
NH4_C47:1 TAG	C8-pos	-0.340274	-0.554507	-0.126041	5.58017	-3.24186	0.00287588	0.00521606
C51:3 TAG	C8-pos	-0.387654	-0.632787	-0.142522	5.1409	-3.22772	0.00298344	0.00539792
NH4_C47:2 TAG	C8-pos	-0.35314	-0.5766	-0.12968	5.36927	-3.22551	0.00300059	0.00541569
C16:1 CE	C8-pos	1.03562	0.377601	1.69365	5.01347	3.21228	0.0031053	0.00559106
C51:2 TAG	C8-pos	-0.285641	-0.467486	-0.103797	5.39027	-3.20606	0.00315566	0.00566794
dCMP	HILIC-neg	1.60206	0.581409	2.62272	0.978012	3.2037	0.00317499	0.00568885
NH4_C18:2 CE	C8-pos	0.404688	0.146043	0.663332	6.70454	3.19351	0.0032598	0.0058267
C45:3 TAG	C8-pos	-0.842541	-1.38122	-0.303866	3.24426	-3.19239	0.00326928	0.00582956
C49:3 TAG	C8-pos	-0.325261	-0.533489	-0.117033	4.93999	-3.1882	0.00330488	0.00587886
2-aminooctanoate	C18-neg	1.65894	0.591452	2.72644	2.96552	3.17189	0.00344691	0.00611682
C52:3 TAG	C8-pos	-0.309414	-0.509213	-0.109616	6.73899	-3.16082	0.00354669	0.00627883
N-acetylglutamate	HILIC-neg	0.468241	0.165532	0.77095	3.93347	3.15715	0.00358034	0.00632327
pentose monophosphate	HILIC-neg	0.341616	0.120311	0.562921	3.03584	3.15064	0.00364082	0.00641478
C36:4 PC plasmalogen	C8-pos	2.05055	0.717697	3.3834	1.33977	3.14007	0.00374106	0.00657573
alpha-hydroxybutyrate/beta-hydroxybutyrate/hydroxyisobutyrate	HILIC-neg	0.295953	0.102543	0.489363	4.23118	3.12317	0.00390693	0.00683841
anserine	HILIC-pos	1.23127	0.426564	2.03598	2.72036	3.12296	0.00390898	0.00683841
levulinate	C18-neg	0.368228	0.127172	0.609284	3.52977	3.11781	0.00396093	0.00691294
NH4_C20:5 CE	C8-pos	0.513078	0.176747	0.849408	5.32181	3.11364	0.00400351	0.00697082
NH4_C14:0 CE	C8-pos	1.36606	0.467207	2.26492	3.01953	3.10193	0.00412527	0.00716597
C18:3 CE	C8-pos	1.02394	0.347883	1.69999	5.20206	3.09132	0.00423863	0.00734564
C46:0 TAG	C8-pos	-0.280763	-0.466434	-0.0950929	5.57119	-3.08638	0.00429246	0.00742155
sphingosine	C8-pos	0.303637	0.102254	0.505021	4.84945	3.07739	0.004392	0.00757594
3-phosphoglycerate	HILIC-neg	0.482624	0.162358	0.80289	6.13313	3.07574	0.00441052	0.00759019
NH4_C48:2 TAG	C8-pos	-0.640891	-1.06744	-0.214343	6.42253	-3.06667	0.00451356	0.0077495
3-methylhistidine	HILIC-pos	0.507592	0.16812	0.847064	4.41039	3.05184	0.00468704	0.00802872
mandelate	C18-neg	0.645726	0.213533	1.07792	2.84122	3.04945	0.00471561	0.00805901
C44:0 TAG	C8-pos	-0.359102	-0.600267	-0.117937	5.44335	-3.03917	0.00484029	0.00825303
C56:1 TAG	C8-pos	0.941037	0.307868	1.57421	4.70646	3.03346	0.00491089	0.00835415
NH4_C52:2 TAG	C8-pos	-0.523505	-0.876814	-0.170195	7.26923	-3.02424	0.00502693	0.00853195
niacinamide	HILIC-pos	0.438942	0.139627	0.738258	5.28749	2.99316	0.00543769	0.00920798
NH4_C49:2 TAG	C8-pos	-0.419607	-0.705858	-0.133357	5.75424	-2.99191	0.00545481	0.00921588
NH4_C44:0 TAG	C8-pos	-0.448147	-0.755019	-0.141276	5.61789	-2.98069	0.00561129	0.00945867
NH4_C56:1 TAG	C8-pos	0.64152	0.199008	1.08403	4.98407	2.95894	0.00592653	0.00996735
NH4_C46:3 TAG	C8-pos	-0.596013	-1.00802	-0.184007	5.21596	-2.95259	0.00602171	0.0101045
NH4_C48:1 TAG	C8-pos	-0.58645	-0.992058	-0.180842	6.53089	-2.95105	0.00604512	0.0101208
FMN	HILIC-neg	1.78057	0.54237	3.01876	3.49349	2.93508	0.00629173	0.0105099
thymine-d4_IntStd	HILIC-neg	-0.193147	-0.327678	-0.0586155	4.27091	-2.93032	0.00636704	0.0106117
NH4_C49:3 TAG	C8-pos	-0.425915	-0.722743	-0.129088	5.18316	-2.92867	0.00639345	0.0106318
C50:3 TAG	C8-pos	-0.449404	-0.762815	-0.135993	6.29606	-2.92667	0.00642542	0.010661
glycocholate	HILIC-neg	-0.98594	-1.68116	-0.290725	3.71718	-2.89456	0.00696101	0.0115238
C46:3 TAG	C8-pos	-0.570901	-0.974768	-0.167033	5.14398	-2.88518	0.00712523	0.0117694
C24:1 SM	C8-pos	0.212886	0.0620243	0.363748	6.67588	2.88018	0.00721429	0.0118899
4-acetamidobutanoate	HILIC-pos	0.41096	0.119118	0.702803	3.2377	2.8741	0.00732385	0.0120437
C30:0 DAG	C8-pos	-0.800081	-1.37057	-0.229593	4.34847	-2.86246	0.00753833	0.0123689
C49:1 TAG	C8-pos	-0.214567	-0.367629	-0.0615054	5.07815	-2.8612	0.00756186	0.0123778
C56:4 TAG	C8-pos	0.327479	0.0938045	0.561154	6.1242	2.86038	0.0075772	0.0123778
C50:2 TAG	C8-pos	-0.325149	-0.557669	-0.0926282	6.49491	-2.85412	0.00769544	0.0125432
C48:3 TAG	C8-pos	-0.508774	-0.873026	-0.144521	5.77591	-2.85084	0.00775808	0.0126175
NH4_C49:1 TAG	C8-pos	-0.358336	-0.616527	-0.100145	5.81307	-2.83271	0.00811329	0.0131663
glycochenodeoxycholate	C18-neg	1.27192	0.354632	2.18922	3.25877	2.83012	0.00816511	0.0132214
N1-acetylspermine	HILIC-pos	0.356855	0.0980937	0.615616	6.68699	2.81478	0.00847939	0.0137003
4-nitrophenol	HILIC-neg	-0.245493	-0.423729	-0.0672562	2.96271	-2.81121	0.00855403	0.0137908
C56:7 TAG	C8-pos	0.287096	0.0780963	0.496095	6.0356	2.80371	0.00871307	0.0139877
NH4_C48:3 TAG	C8-pos	-0.588258	-1.0165	-0.160013	5.88635	-2.80367	0.00871394	0.0139877
NH4_C52:3 TAG	C8-pos	-0.500804	-0.866147	-0.135461	7.3521	-2.79781	0.00884002	0.0141593
C54:3 TAG	C8-pos	-0.300563	-0.520561	-0.0805644	6.68447	-2.78848	0.00904456	0.0144557
UMP_2	HILIC-neg	1.52283	0.406022	2.63963	1.83095	2.78307	0.00916501	0.0146166
piperine	C8-pos	0.881703	0.22705	1.53636	3.16993	2.74892	0.00996139	0.0158525
glycoursodeoxycholate	C18-neg	1.2186	0.312017	2.12519	1.13883	2.7435	0.0100937	0.0160286
NH4_C50:3 TAG	C8-pos	-0.589116	-1.0305	-0.147731	6.62205	-2.72418	0.0105785	0.0167625
NH4_C51:3 TAG	C8-pos	-0.48614	-0.850975	-0.121305	5.77562	-2.71967	0.0106946	0.0169102
valine-d8_IntStd	HILIC-pos	0.0694998	0.0171551	0.121844	4.63034	2.70996	0.010949	0.0172757
L-alpha-glutamyl-L-lysine	HILIC-pos	0.280545	0.0691278	0.491963	3.58895	2.7084	0.0109902	0.0173037
NH4_C51:2 TAG	C8-pos	-0.444333	-0.780474	-0.108192	5.98063	-2.69798	0.0112704	0.0177073
xylose	HILIC-neg	0.23716	0.0575477	0.416773	5.0331	2.69499	0.0113521	0.0177978
erythrose-4-phosphate	HILIC-neg	2.0031	0.478249	3.52795	1.58851	2.68118	0.011736	0.0183608
C36:3 DAG	C8-pos	0.250734	0.0596497	0.441818	5.98072	2.67818	0.0118212	0.0184171
3-methyladipate/pimelate	HILIC-neg	0.215449	0.051254	0.379643	3.35958	2.67816	0.0118218	0.0184171
NH4_C46:0 TAG	C8-pos	-0.40889	-0.721119	-0.0966606	6.01864	-2.67291	0.0119719	0.0186118
aconitate	HILIC-neg	-0.365477	-0.645921	-0.0850333	5.03844	-2.6599	0.0123516	0.0191619
hexose monophosphate	HILIC-neg	-0.396255	-0.702795	-0.0897155	4.25742	-2.63839	0.0130043	0.0201321
C34:3 PE plasmalogen	HILIC-pos	0.221715	0.0497923	0.393638	5.34083	2.63217	0.0131992	0.0203912
C14:1 carnitine	HILIC-pos	0.49962	0.11028	0.88896	3.95718	2.61916	0.0136148	0.0209895
9-cis-retinoic acid	C18-neg	-0.263581	-0.469537	-0.057626	4.12241	-2.61212	0.0138449	0.0212999
NH4_C50:2 TAG	C8-pos	-0.496115	-0.883988	-0.108242	7.01014	-2.61062	0.0138943	0.0213315
caprylate	HILIC-neg	-0.752336	-1.34334	-0.161329	3.25374	-2.59819	0.0143107	0.0219254
C34:0 DAG	C8-pos	0.0754202	0.0158007	0.13504	5.91634	2.58197	0.0148715	0.0227374
2-aminooctanate	HILIC-pos	1.69887	0.345887	3.05185	4.28126	2.56283	0.0155593	0.0237399
adipate/methylglutarate	HILIC-neg	0.235389	0.0471604	0.423618	3.19886	2.55242	0.0159455	0.0242791
C18:2 carnitine	HILIC-pos	0.434789	0.0841043	0.785474	4.57911	2.53054	0.0167863	0.0255069
phenyllactate	HILIC-neg	-1.01129	-1.82732	-0.195269	1.78442	-2.52945	0.0168294	0.0255199
glutathione reduced	HILIC-neg	0.564715	0.107003	1.02243	4.49286	2.51819	0.0172787	0.0261477
glycodeoxycholate	C18-neg	1.4253	0.266749	2.58385	2.79163	2.51098	0.0175725	0.0265381
glutathione oxidized	HILIC-neg	1.44322	0.267734	2.61871	4.30389	2.50592	0.0177813	0.0267987
phosphocholine	HILIC-pos	0.291803	0.0539444	0.529662	9.16505	2.50393	0.0178638	0.0268683
3-oxooctadecanoate	C18-neg	0.162948	0.0294139	0.296483	4.04214	2.49062	0.0184262	0.0276581
3-methylxanthine	HILIC-neg	-2.01507	-3.66986	-0.360294	4.24648	-2.48543	0.01865	0.0279373
C5 carnitine	HILIC-pos	0.309049	0.0540455	0.564051	4.47693	2.47362	0.0191686	0.0286561
NH4_C58:10 TAG	C8-pos	0.502975	0.0869048	0.919045	5.27365	2.46735	0.0194491	0.0290167
4-hydroxybenzaldehyde	HILIC-neg	-0.192561	-0.353148	-0.0319738	3.3199	-2.44742	0.0203661	0.0303238
ribothymidine	C18-neg	1.23582	0.19315	2.27849	2.23142	2.41913	0.0217359	0.0322983
N-acetylmethionine	HILIC-pos	0.333925	0.05063	0.61722	4.05504	2.40581	0.0224096	0.0332327
NH4_C54:3 TAG	C8-pos	-0.429981	-0.795774	-0.0641868	7.12054	-2.39919	0.0227517	0.0336725
C50:1 TAG	C8-pos	-0.247849	-0.45948	-0.0362172	6.42523	-2.39033	0.0232165	0.0342918
heptadecanoate	C18-neg	0.118979	0.017204	0.220754	4.83273	2.38606	0.0234439	0.0345587
C56:8 TAG	C8-pos	0.304122	0.0414881	0.566755	5.81734	2.36346	0.0246799	0.0363084
C52:4 TAG	C8-pos	-0.284574	-0.53058	-0.0385677	6.57543	-2.36102	0.0248167	0.0364372
putrescine	HILIC-pos	0.269621	0.0363489	0.502892	3.85902	2.35908	0.0249264	0.0365258
cystine	HILIC-pos	0.410831	0.0543612	0.767301	6.56543	2.3523	0.0253123	0.0369984
NH4_C58:8 TAG	C8-pos	0.369086	0.0487506	0.689421	5.93671	2.35166	0.0253489	0.0369984
deoxycholate	C18-neg	0.750904	0.09138	1.41043	3.10329	2.32384	0.0269915	0.0392509
N-acetylphenylalanine	HILIC-pos	0.809161	0.0984354	1.51989	6.05663	2.32372	0.0269983	0.0392509
C20 carnitine	HILIC-pos	0.498976	0.0557084	0.942243	4.29093	2.29755	0.0286312	0.0415433
hexose diphosphate	HILIC-neg	-0.925863	-1.74943	-0.102292	3.09386	-2.29455	0.0288241	0.0417413
creatinine	HILIC-pos	0.195157	0.0209074	0.369407	5.68729	2.28593	0.0293842	0.0424694
C53:3 TAG	C8-pos	-0.274569	-0.521207	-0.0279315	5.26288	-2.27219	0.0302984	0.0437053
arginine	HILIC-pos	0.253116	0.0255651	0.480668	6.24683	2.27035	0.0304226	0.043799
C12:1 carnitine	HILIC-pos	-1.00213	-1.90956	-0.0947021	2.25891	-2.25405	0.0315437	0.045325
5-hydroxytryptophol	HILIC-pos	0.337409	0.0317632	0.643056	6.42683	2.25315	0.0316068	0.0453276
NH4_C58:6 TAG	C8-pos	0.376097	0.0313338	0.720859	6.03249	2.22654	0.0335205	0.047979
C53:2 TAG	C8-pos	-0.295715	-0.57043	-0.0210008	5.48609	-2.19707	0.035761	0.0510872
NH4_C34:3 DAG	C8-pos	0.367222	0.0237237	0.710719	4.87307	2.182	0.0369573	0.0526944
chenodeoxycholate	C18-neg	0.936531	0.0429063	1.83015	0.90125	2.13904	0.0405681	0.0577316
12-HETE/8-HETE	C18-neg	-0.551599	-1.07822	-0.0249755	3.88022	-2.13784	0.0406734	0.0577702
NH4_C50:1 TAG	C8-pos	-0.375577	-0.736465	-0.0146897	6.9454	-2.12412	0.0418934	0.0593357
C54:2 TAG	C8-pos	-0.295816	-0.580126	-0.011507	6.46656	-2.12365	0.0419359	0.0593357
NH4_C58:9 TAG	C8-pos	0.399908	0.0106134	0.789203	5.98203	2.09669	0.0444312	0.0627464
C24:0 SM	C8-pos	0.176398	0.00287581	0.349919	6.37633	2.07487	0.0465458	0.0656074
C52:1 TAG	C8-pos	-0.281873	-0.559914	-0.00383319	6.36608	-2.06918	0.0471115	0.0662785
1-methylurate	HILIC-neg	0.689093	0.00806234	1.37012	2.93327	2.0652	0.0475105	0.066713
C36:4 DAG	C8-pos	-0.65436	-1.30193	-0.00679382	5.04732	-2.06245	0.0477881	0.0669643
diacetylspermine	HILIC-pos	0.535119	0.00534724	1.06489	3.25265	2.06164	0.0478704	0.0669643
NH4_C50:4 TAG	C8-pos	-0.45756	-0.913075	-0.00204448	5.97354	-2.0502	0.0490429	0.068475
fructose/glucose/galactose	HILIC-neg	-1.38178	-2.76204	-0.00151799	6.27809	-2.04328	0.049764	0.0693509
C18:0 SM	C8-pos	0.210988	-0.00136411	0.423339	6.48957	2.02793	0.0513984	0.071494
NH4_C53:3 TAG	C8-pos	-0.378633	-0.760422	0.00315533	5.904	-2.02417	0.0518054	0.0719249
C-glycosyltryptophan	HILIC-pos	0.170961	-0.00245273	0.344375	3.23824	2.01217	0.0531242	0.0736179
C32:1 DAG	C8-pos	-0.626724	-1.26549	0.0120386	4.85455	-2.00257	0.0542004	0.0749688
NH4_C52:5 TAG	C8-pos	-0.406973	-0.822516	0.00856969	6.23677	-1.99895	0.0546117	0.0753968
C5-DC carnitine	HILIC-pos	0.474854	-0.0118324	0.96154	2.82812	1.99142	0.0554749	0.0764459
acetaminophen	HILIC-pos	0.40017	-0.0107645	0.811104	4.33425	1.98757	0.0559201	0.0769161
NH4_C52:1 TAG	C8-pos	-0.373217	-0.759273	0.0128383	6.62231	-1.97317	0.057617	0.0791031
C10 carnitine	HILIC-pos	-0.573597	-1.16828	0.021088	2.79377	-1.96866	0.0581563	0.0796956
orotate	HILIC-neg	0.666615	-0.0277807	1.36101	1.73156	1.95938	0.0592817	0.0810878
NH4_C38:4 DAG	C8-pos	0.163833	-0.00767103	0.335337	5.98161	1.94975	0.0604705	0.0825047
NH4_C58:7 TAG	C8-pos	0.33087	-0.0155921	0.677332	6.17375	1.94919	0.0605406	0.0825047
C51:1 TAG	C8-pos	-0.173105	-0.355211	0.00899995	5.19324	-1.94017	0.0616729	0.0838932
1-methylhistamine	HILIC-pos	0.399383	-0.0222937	0.82106	3.55573	1.93313	0.0625692	0.0849564
2'-deoxycytidine	HILIC-pos	-1.76504	-3.6388	0.108713	2.51608	-1.92262	0.0639291	0.0866438
cystine	HILIC-neg	0.83133	-0.059916	1.72258	2.75051	1.90383	0.0664248	0.0898617
NH4_C54:2 TAG	C8-pos	-0.3601	-0.746596	0.0263961	6.70236	-1.90165	0.0667199	0.0900962
trimethylbenzene	HILIC-pos	0.0588306	-0.00526489	0.122926	4.07133	1.87339	0.0706456	0.0952236
NH4_C53:2 TAG	C8-pos	-0.372663	-0.780452	0.0351264	5.78863	-1.86523	0.0718153	0.0966243
C50:4 TAG	C8-pos	-0.339591	-0.711979	0.0327973	5.85307	-1.86128	0.0723873	0.0972171
NH4_C56:2 TAG	C8-pos	0.420645	-0.047216	0.888506	5.65161	1.83506	0.0762864	0.102268
norepinephrine	HILIC-neg	1.07533	-0.121871	2.27253	1.14804	1.83327	0.0765592	0.102448
C56:2 TAG	C8-pos	0.379621	-0.0457131	0.804954	5.59735	1.82168	0.0783449	0.104648
pseudouridine	HILIC-pos	0.17948	-0.0218055	0.380765	4.4602	1.81993	0.078617	0.104823
N1-acetylspermidine	HILIC-pos	0.278499	-0.0347929	0.591791	5.39444	1.81437	0.0794887	0.105794
NH4_C51:1 TAG	C8-pos	-0.297217	-0.632346	0.0379135	5.72397	-1.81014	0.0801582	0.106494
C52:5 TAG	C8-pos	-0.269036	-0.575114	0.0370411	6.03369	-1.79404	0.0827472	0.109736
C18:1 LPC plasmalogen minor A	HILIC-pos	0.815453	-0.114468	1.74537	4.91117	1.7898	0.0834402	0.110458
N1-Methyl-2-pyridone-5-carboxamide	HILIC-pos	0.230517	-0.0341315	0.495165	4.62963	1.77781	0.0854285	0.112888
inositol	HILIC-neg	0.133927	-0.0208655	0.28872	6.82571	1.76592	0.0874401	0.11534
C34:3 DAG	C8-pos	-0.711543	-1.5359	0.112811	4.4699	-1.76173	0.0881576	0.116079
C22:5 LPC	HILIC-pos	0.505657	-0.0824511	1.09377	3.25856	1.75489	0.0893402	0.117428
C2 carnitine	HILIC-pos	0.23274	-0.0395026	0.504982	6.39671	1.74488	0.0910956	0.119358
pyridoxine	HILIC-pos	1.91454	-0.325211	4.15429	1.83166	1.74468	0.0911312	0.119358
NH4_C54:4 TAG	C8-pos	-0.309492	-0.672492	0.053507	7.20894	-1.74019	0.0919295	0.120191
cortisone	HILIC-pos	0.695944	-0.12433	1.51622	2.69067	1.73168	0.0934561	0.121971
PEP	HILIC-neg	0.43816	-0.0806653	0.956986	2.99491	1.72371	0.0949059	0.123645
UMP	HILIC-neg	1.53049	-0.292599	3.35358	1.98539	1.71346	0.0967969	0.125887
C14:2 carnitine	HILIC-pos	0.451894	-0.0959101	0.999699	3.57753	1.68369	0.102471	0.133033
acetaminophen glucuronide	HILIC-pos	-1.07936	-2.40743	0.248722	1.32538	-1.65879	0.107428	0.139224
stearate	C18-neg	0.0413069	-0.00986746	0.0924813	6.88096	1.64749	0.109745	0.141907
histamine	HILIC-pos	0.316835	-0.0758439	0.709513	3.87678	1.64682	0.109882	0.141907
NH4_C48:0 TAG	C8-pos	-0.223686	-0.508352	0.0609795	6.3281	-1.60382	0.119081	0.153519
myristate	C18-neg	0.0483917	-0.0133336	0.110117	5.48433	1.60014	0.119896	0.154301
quinine	HILIC-pos	0.685837	-0.193421	1.5651	1.66136	1.59205	0.121708	0.15636
NH4_C50:5 TAG	C8-pos	-0.32664	-0.751476	0.0981967	5.3212	-1.56927	0.126923	0.162778
dodecanoate	C18-neg	0.095083	-0.0292367	0.219403	4.19583	1.56104	0.128852	0.164967
C54:4 TAG	C8-pos	-0.14832	-0.343537	0.0468978	6.66335	-1.55071	0.131307	0.16778
palmithoylethanolamide	C8-pos	0.0710098	-0.0225023	0.164522	4.41153	1.54989	0.131503	0.16778
solanidine	HILIC-pos	1.3361	-0.427647	3.09985	3.81263	1.54616	0.132401	0.168635
N-acetylaspartic acid	HILIC-pos	0.345382	-0.114208	0.804972	4.09335	1.53384	0.135398	0.172156
C9 carnitine	HILIC-pos	-1.23936	-2.89462	0.415897	1.83187	-1.52821	0.136786	0.173622
C36:3 PE plasmalogen	HILIC-pos	0.0992038	-0.0355466	0.233954	5.28	1.50262	0.143241	0.181311
NH4_C48:4 TAG	C8-pos	-0.370526	-0.873939	0.132887	5.2415	-1.50226	0.143334	0.181311
C18:1 SM	C8-pos	0.143139	-0.0516465	0.337925	5.34851	1.49987	0.143951	0.181781
uridine	HILIC-neg	-0.11197	-0.264516	0.0405759	6.67951	-1.49814	0.144396	0.182033
3-methylhistidine	HILIC-neg	0.408985	-0.14882	0.96679	2.97175	1.4965	0.144821	0.182258
NH4_C56:5 TAG	C8-pos	0.224208	-0.0843505	0.532767	6.60525	1.48308	0.148334	0.186362
pterin	HILIC-pos	0.55314	-0.216448	1.32273	5.42966	1.46699	0.152635	0.19144
C48:4 TAG	C8-pos	-0.345624	-0.828997	0.13775	5.16893	-1.45939	0.154701	0.193661
C38:4 DAG	C8-pos	0.104836	-0.0418666	0.251539	6.21224	1.45856	0.154929	0.193661
glucose/fructose/galactose	C18-neg	0.09223	-0.0370466	0.221507	5.04431	1.45614	0.155591	0.194161
salicylate	HILIC-neg	-0.375972	-0.905067	0.153123	2.97474	-1.45035	0.157188	0.195823
pantothenol	HILIC-pos	-0.151817	-0.366334	0.0627006	3.81937	-1.44447	0.158823	0.197527
sucrose/lactose/trehalose	HILIC-neg	-0.128944	-0.312272	0.0543837	6.26743	-1.43557	0.161322	0.200248
7-methylxanthine	HILIC-pos	0.219641	-0.0928128	0.532095	2.62762	1.43476	0.161551	0.200248
acetyl-galactosamine	HILIC-pos	0.139774	-0.0599658	0.339514	4.47157	1.42828	0.163393	0.202192
myristoleate	HILIC-pos	-0.109859	-0.269029	0.0493115	4.19625	-1.40872	0.169052	0.208798
biopterin	HILIC-pos	-1.21214	-2.9694	0.54512	3.28749	-1.40789	0.169296	0.208798
C32:0 DAG	C8-pos	0.0868544	-0.0396647	0.213374	5.50617	1.40116	0.171281	0.210895
C22:4 LPC	HILIC-pos	0.611745	-0.300665	1.52415	4.72867	1.36846	0.181185	0.222356
NH4_C56:6 TAG	C8-pos	0.189076	-0.0929322	0.471085	6.30607	1.36844	0.18119	0.222356
C20:0 LPE	C8-pos	0.031092	-0.0153707	0.0775547	5.85706	1.36583	0.182001	0.222982
NH4_C54:6 TAG	C8-pos	-0.267184	-0.671462	0.137095	6.21888	-1.3489	0.187318	0.229117
NH4_C58:11 TAG	C8-pos	0.667578	-0.358373	1.69353	3.47468	1.32809	0.194022	0.236925
C58:11 TAG	C8-pos	0.673832	-0.373548	1.72121	3.22542	1.3131	0.198962	0.242518
deoxyguanosine	HILIC-pos	0.821581	-0.456321	2.09948	5.14422	1.31221	0.199258	0.242518
glycodeoxycholate/glycochenodeoxycholate	HILIC-pos	0.725697	-0.413818	1.86521	1.77822	1.29983	0.203417	0.247173
C56:9 TAG	C8-pos	0.296683	-0.170228	0.763594	4.83985	1.29691	0.204407	0.24797
C32:2 PI	C8-pos	-0.0402817	-0.104548	0.023985	6.64802	-1.2793	0.210457	0.25489
atenolol	HILIC-pos	-0.621471	-1.62301	0.380067	0.7177	-1.2665	0.214941	0.259896
azelate	C18-neg	-0.0518003	-0.136049	0.0324486	4.43984	-1.25493	0.219054	0.264383
neopterin	HILIC-pos	1.08892	-0.68335	2.86119	2.48581	1.25406	0.219366	0.264383
C7 carnitine	HILIC-pos	-0.549958	-1.4485	0.348583	5.05027	-1.24923	0.221102	0.266041
caffeine	HILIC-pos	0.21267	-0.141788	0.567127	4.0578	1.2246	0.230121	0.276444
NH4_C56:4 TAG	C8-pos	0.218392	-0.14853	0.585314	6.38179	1.21483	0.233772	0.280375
C56:3 TAG	C8-pos	0.204567	-0.14221	0.551343	5.9824	1.20403	0.237858	0.284814
CMPF	HILIC-neg	0.312496	-0.220915	0.845908	3.52788	1.19573	0.241033	0.287985
argininosuccinate	HILIC-pos	1.07645	-0.761985	2.91488	2.93732	1.19508	0.241285	0.287985
2-phosphoglycerate	HILIC-neg	0.188723	-0.137448	0.514893	5.51997	1.18095	0.246769	0.294056
pyroglutamic acid	HILIC-pos	0.325319	-0.244979	0.895617	2.61671	1.16428	0.253354	0.301418
indoxylsulfate	HILIC-neg	0.274249	-0.207144	0.755642	3.64571	1.16278	0.253955	0.301648
C18:1 SM	HILIC-pos	0.102138	-0.0782984	0.282574	4.97553	1.15535	0.256935	0.304699
C45:0 TAG	C8-pos	-0.0387852	-0.109775	0.0322041	5.04792	-1.11513	0.273523	0.323851
C18:1 carnitine	HILIC-pos	0.158537	-0.133289	0.450364	4.93186	1.10881	0.276196	0.326494
NH4_C50:0 TAG	C8-pos	-0.169586	-0.483806	0.144635	6.08426	-1.10156	0.27929	0.329624
13-HODE	C18-neg	0.118757	-0.102524	0.340038	4.38663	1.09538	0.28194	0.332223
quinate	HILIC-neg	-0.163524	-0.469942	0.142895	3.81863	-1.08922	0.284604	0.334828
NH4_C56:8 TAG	C8-pos	0.184752	-0.162553	0.532057	6.10612	1.08575	0.286114	0.33607
1-methylnicotinamide	HILIC-pos	0.145954	-0.131996	0.423905	4.37048	1.07177	0.292249	0.342732
phenylacetylglutamine	HILIC-neg	-0.183494	-0.533611	0.166623	4.08822	-1.06969	0.293166	0.343265
NH4_C55:2 TAG	C8-pos	0.397453	-0.384495	1.1794	4.76931	1.03743	0.307706	0.35972
NH4_C56:3 TAG	C8-pos	0.211273	-0.211051	0.633596	6.13151	1.02106	0.315275	0.367987
C26 carnitine	HILIC-pos	0.153176	-0.154039	0.460391	3.17175	1.01765	0.316863	0.369258
C38:5 DAG	C8-pos	0.148971	-0.150346	0.448288	5.30542	1.01583	0.317716	0.369669
proline betaine	HILIC-pos	0.239912	-0.251584	0.731408	5.07565	0.996286	0.326966	0.379835
salicylurate	HILIC-neg	0.501056	-0.52659	1.5287	1.31887	0.995162	0.327503	0.379863
C51:0 TAG	C8-pos	-0.0733109	-0.225247	0.0786254	4.70172	-0.984824	0.332475	0.385025
C6 carnitine	HILIC-pos	-0.159457	-0.494475	0.175561	4.1967	-0.971464	0.338974	0.391939
N-methylproline	HILIC-pos	0.17608	-0.198157	0.550318	3.64038	0.960317	0.344463	0.397663
cholate	C18-neg	-0.148112	-0.46355	0.167327	3.59408	-0.958356	0.345434	0.397899
kynurenic acid	HILIC-pos	0.0885776	-0.100191	0.277346	3.03499	0.957736	0.345742	0.397899
4-guanidinobutanoic acid	HILIC-pos	0.118187	-0.141077	0.37745	3.39768	0.930417	0.359476	0.413063
C50:0 TAG	C8-pos	-0.0872275	-0.282377	0.107922	5.74032	-0.912298	0.368781	0.423098
NH4_C52:6 TAG	C8-pos	-0.234414	-0.775612	0.306784	5.38585	-0.884053	0.383597	0.439415
cys-gly-oxidized	HILIC-neg	-0.438041	-1.46887	0.592788	2.33919	-0.867321	0.392553	0.448978
cyclohexylamine	HILIC-pos	-0.028628	-0.0961749	0.0389189	3.55297	-0.865042	0.393783	0.44969
dodecanedioate	C18-neg	0.0175896	-0.0246102	0.0597895	5.11652	0.850742	0.401556	0.45786
sebacate	C18-neg	-0.025142	-0.087875	0.0375911	4.74157	-0.818002	0.419714	0.477828
NH4_C54:5 TAG	C8-pos	-0.141047	-0.494916	0.212821	6.94059	-0.813532	0.422232	0.479956
glycocholate	C18-neg	0.430111	-0.676592	1.53681	2.61829	0.793233	0.433782	0.492329
hippurate	HILIC-neg	0.5164	-0.828685	1.86149	5.11812	0.783589	0.439337	0.49787
NH4_C54:8 TAG	C8-pos	0.294017	-0.483422	1.07146	4.61979	0.771894	0.446129	0.504794
C34:2 PE plasmalogen	HILIC-pos	0.0567564	-0.0935492	0.207062	5.50238	0.77071	0.44682	0.504804
oleoyl glycine	HILIC-pos	-0.621673	-2.27287	1.02953	3.75998	-0.768446	0.448144	0.505528
C52:0 TAG	C8-pos	-0.092648	-0.341788	0.156492	5.48591	-0.759005	0.453688	0.510296
15S-15-methyl PGE1_IntStd	C18-neg	-0.017908	-0.0660713	0.0302552	5.19444	-0.758899	0.45375	0.510296
C54:6 TAG	C8-pos	-0.105679	-0.391564	0.180207	5.96082	-0.754479	0.45636	0.512453
C49:0 TAG	C8-pos	0.0592326	-0.10173	0.220195	4.62521	0.751083	0.458371	0.513931
oxypurinol	C18-neg	0.10712	-0.186318	0.400558	4.20774	0.745087	0.461934	0.516799
C48:0 TAG	C8-pos	-0.0534972	-0.200173	0.0931788	5.74144	-0.744429	0.462326	0.516799
NH4_C56:7 TAG	C8-pos	0.127401	-0.22627	0.481072	6.44864	0.735233	0.467825	0.522158
NH4_C51:0 TAG	C8-pos	-0.0910368	-0.348245	0.166172	4.94623	-0.722409	0.475557	0.528709
NH4_C18:0 MAG	C8-pos	0.0154832	-0.0282667	0.059233	5.83952	0.722329	0.475605	0.528709
glycodeoxycholate/glycochenodeoxycholate	HILIC-neg	-0.365922	-1.40044	0.668591	2.97176	-0.721945	0.475839	0.528709
15S-15-methyl PGD2_IntStd	C18-neg	-0.0172112	-0.0664201	0.0319978	4.84938	-0.713868	0.480747	0.533363
C48:5 TAG	C8-pos	-0.440165	-1.71026	0.829929	3.65021	-0.707345	0.484733	0.53698
DMGV	HILIC-pos	-0.364486	-1.42841	0.699439	4.76317	-0.699232	0.489716	0.541689
C18:0 SM	HILIC-pos	0.0605539	-0.117223	0.238331	5.91036	0.695212	0.492196	0.54362
C22:1 MAG	C8-pos	0.0208223	-0.0406598	0.0823044	3.17454	0.691244	0.494651	0.545266
ectoine	HILIC-pos	-0.245148	-0.969859	0.479564	5.33463	-0.690422	0.49516	0.545266
theophylline	C18-neg	-0.557622	-2.22383	1.10858	3.23128	-0.683067	0.499731	0.549482
C47:0 TAG	C8-pos	0.0511359	-0.102123	0.204395	4.92816	0.681006	0.501016	0.550077
C18 carnitine	HILIC-pos	0.107143	-0.217036	0.431323	4.81068	0.674576	0.505037	0.55367
xanthine	HILIC-pos	0.0980821	-0.200619	0.396783	4.5938	0.670201	0.507783	0.555857
NH4_C50:6 TAG	C8-pos	-0.343951	-1.40524	0.717336	4.09827	-0.661477	0.513283	0.561048
3-(N-acetyl-L-cystein-S-yl) acetaminophen	HILIC-pos	0.328234	-0.699611	1.35608	0.913329	0.651789	0.519429	0.566928
undecanedionate	C18-neg	0.0124528	-0.0294535	0.0543591	5.05155	0.606511	0.548673	0.597964
15-HETE	C18-neg	0.120692	-0.286706	0.528091	3.28553	0.60466	0.549886	0.598405
phenylacetylglutamine	HILIC-pos	0.100422	-0.240179	0.441023	4.29984	0.601775	0.55178	0.599585
trigonelline	HILIC-pos	-0.132757	-0.588655	0.323141	4.0524	-0.594348	0.556672	0.604013
phenylacetylglutamine	C18-neg	-0.0976142	-0.440832	0.245604	4.07059	-0.58049	0.565858	0.613082
C50:5 TAG	C8-pos	-0.157383	-0.71704	0.402274	5.08479	-0.573967	0.570208	0.616891
metformin	HILIC-pos	-0.119415	-0.561794	0.322963	3.33418	-0.550957	0.585685	0.63271
acetaminophen glucuronide	HILIC-neg	0.508703	-1.38153	2.39894	2.41301	0.549288	0.586815	0.633008
warfarin	C18-neg	0.108155	-0.296739	0.513049	3.14902	0.545202	0.589588	0.635073
NH4_C54:7 TAG	C8-pos	-0.112301	-0.536192	0.311589	5.56513	-0.540733	0.592627	0.637418
beta-alanine	HILIC-pos	0.309173	-0.906978	1.52532	6.34816	0.518879	0.607597	0.65184
C18:0 MAG	C8-pos	0.0108767	-0.0319312	0.0536846	6.41769	0.51859	0.607797	0.65184
C54:1 TAG	C8-pos	-0.0929271	-0.462961	0.277107	5.81958	-0.512569	0.611952	0.655347
C46:4 TAG	C8-pos	-0.30163	-1.5476	0.944344	3.85782	-0.494102	0.624781	0.668118
C36:0 DAG	C8-pos	0.0107888	-0.0340788	0.0556564	6.23709	0.490786	0.627098	0.669468
sebacate	HILIC-neg	-0.0530504	-0.274159	0.168058	3.37066	-0.489706	0.627853	0.669468
cortisol	HILIC-pos	0.391785	-1.25023	2.0338	4.59336	0.486992	0.629753	0.670528
11-HETE	C18-neg	-0.15918	-0.83679	0.518431	2.85668	-0.479467	0.635033	0.675179
NH4_C52:0 TAG	C8-pos	-0.0674442	-0.365193	0.230305	5.61728	-0.462324	0.647137	0.687061
3-methyladipate	C18-neg	0.0296433	-0.112997	0.172283	3.06067	0.424167	0.674427	0.715009
glucuronate	HILIC-neg	-0.0590739	-0.358247	0.240099	3.25885	-0.403018	0.689752	0.73021
NH4_C54:1 TAG	C8-pos	-0.0794171	-0.485682	0.326847	5.91172	-0.398985	0.69269	0.732272
NH4_C56:9 TAG	C8-pos	0.0994221	-0.42936	0.628204	4.92556	0.383758	0.703825	0.742983
hexadecanedioate	C18-neg	-0.0110593	-0.070491	0.0483724	4.51597	-0.379805	0.706727	0.744983
C55:2 TAG	C8-pos	0.0911886	-0.401219	0.583596	4.79955	0.377979	0.708069	0.745336
NH4_C46:4 TAG	C8-pos	-0.201048	-1.29274	0.890645	4.09251	-0.375881	0.709613	0.7459
pentadecanoate	C18-neg	0.0102428	-0.0469869	0.0674724	4.79333	0.365299	0.717415	0.753031
salicylate	C18-neg	0.0363654	-0.168305	0.241036	3.3307	0.362648	0.719374	0.754018
C16 carnitine	HILIC-pos	0.0460032	-0.214611	0.306617	4.92275	0.360282	0.721125	0.754784
N-lauroylglycine	HILIC-pos	-0.0220399	-0.147758	0.103679	3.24775	-0.357818	0.722949	0.755625
9,10-diHOME	C18-neg	0.0100741	-0.050252	0.0704002	4.1011	0.340843	0.735564	0.767725
C3-DC-CH3 carnitine	HILIC-pos	0.0651062	-0.334289	0.464502	3.44221	0.332714	0.741631	0.772968
NH4_C48:5 TAG	C8-pos	-0.193775	-1.45897	1.07142	3.84308	-0.312602	0.756715	0.787579
C52:7 TAG	C8-pos	-0.165227	-1.28058	0.950128	3.8435	-0.302357	0.764437	0.794499
N-acetylputrescine	HILIC-pos	0.0518661	-0.309053	0.412785	2.83976	0.293309	0.771277	0.800484
3-methylhistamine	HILIC-pos	-0.113786	-0.913277	0.685704	5.35587	-0.290488	0.773413	0.801577
C55:3 TAG	C8-pos	0.0587821	-0.383313	0.500877	4.90843	0.271382	0.78793	0.81548
7-Dehydrodesmosterol	C8-pos	0.0105368	-0.0699917	0.0910654	4.42037	0.267061	0.791223	0.817745
xanthine	HILIC-neg	-0.0334982	-0.29567	0.228674	5.15847	-0.260787	0.796013	0.81951
C52:6 TAG	C8-pos	-0.0579622	-0.512524	0.3966	5.13415	-0.260258	0.796417	0.81951
15R-15-methyl PGF2a_IntStd	C18-neg	0.00550183	-0.0377094	0.0487131	5.6308	0.259874	0.796711	0.81951
C54:7 TAG	C8-pos	0.0426349	-0.293318	0.378587	5.40153	0.259023	0.797361	0.81951
4-pyridoxate	HILIC-neg	0.0455252	-0.336402	0.427453	3.26436	0.243289	0.809414	0.830744
taurodeoxycholate/taurochenodeoxycholate	HILIC-neg	-0.224476	-2.14152	1.69257	1.88639	-0.238995	0.812711	0.832973
tetradecanedioate	C18-neg	0.00527584	-0.0435732	0.0541249	4.78721	0.220439	0.827002	0.846447
urocanic acid	HILIC-pos	-0.0295992	-0.307974	0.248775	4.30979	-0.217021	0.82964	0.847975
suberate	HILIC-neg	0.00756997	-0.0726799	0.0878199	5.37622	0.192531	0.848605	0.866162
15S-15-methyl PGE2_IntStd	C18-neg	-0.00403265	-0.0480871	0.0400218	5.29848	-0.186833	0.853032	0.869481
C50:6 TAG	C8-pos	-0.0945142	-1.15675	0.967722	4.04821	-0.181605	0.857097	0.872423
trimethylamine-N-oxide	HILIC-pos	0.0142244	-0.154355	0.182804	4.30762	0.172219	0.864405	0.878654
caprate	C18-neg	0.00512106	-0.0594818	0.0697239	3.42092	0.161793	0.872538	0.885704
16-hydroxypalmitate	C18-neg	-0.00818426	-0.130598	0.11423	4.73806	-0.136458	0.892358	0.904582
C12 carnitine	HILIC-pos	0.0273341	-0.422944	0.477612	3.5265	0.123901	0.902208	0.913316
15R-15-methyl PGA2_IntStd	C18-neg	-0.00212108	-0.0453558	0.0411136	5.42101	-0.100133	0.920895	0.93096
carnosine	HILIC-pos	-0.0705081	-1.71535	1.57434	5.20682	-0.0874914	0.930854	0.939743
NH4_C36:0 DAG	C8-pos	-0.00178592	-0.0465348	0.042963	6.06037	-0.0814577	0.935611	0.942162
C54:8 TAG	C8-pos	-0.0361285	-0.943988	0.871731	4.20913	-0.0812238	0.935796	0.942162
NH4_C52:7 TAG	C8-pos	-0.0365722	-1.06822	0.99508	4.06612	-0.0723551	0.942793	0.947917
C24:0 PC_IntStd	C8-pos	0.000653502	-0.0429283	0.0442353	6.09922	0.0306051	0.975784	0.979756
C16:1 MAG	C8-pos	-0.000469708	-0.0565512	0.0556118	3.89258	-0.0170946	0.986473	0.989146
NH4_C55:3 TAG	C8-pos	-0.00370218	-0.56055	0.553146	5.18538	-0.0135698	0.989262	0.9906
C54:5 TAG	C8-pos	0.0007595	-0.19976	0.201279	6.45526	0.00773075	0.993882	0.993882

## Sheet: PCLoadings
PC1_top_metabolites	PC2_top_metabolites
gamma-glu-cys	C48:5 TAG
biliverdin	C46:4 TAG
triiodothyronine	NH4_C48:5 TAG
C20:1 LPE	C52:7 TAG
thyroxine	C50:6 TAG
bilirubin	NH4_C50:6 TAG
2'-deoxyadenosine	NH4_C52:7 TAG
C3-DC carnitine	NH4_C46:4 TAG
IMP	C54:8 TAG
C18:3 LPE	NH4_C55:2 TAG
CMP	C22:5 CE
ATP	NH4_C54:8 TAG
cytidine	biopterin
formylmethionine	carnosine
C32:2 DAG	C20:3 CE
5-hydroxytryptophan	2'-deoxycytidine
homocysteine	C50:5 TAG
erythrose-4-phosphate	C58:11 TAG
C36:4 PC plasmalogen	NH4_C58:11 TAG
C20:3 CE	C14:0 CE
indolelactate	NH4_C60:12 TAG
pyridoxine	NH4_C52:6 TAG
argininosuccinate	NH4_C48:4 TAG
urate1	NH4_C55:3 TAG
C14:0 CE	C48:4 TAG
