# Supplementary material for: Effectors enabling adaptation to mitochondrial complex I loss in Hürthle cell carcinoma
Source: Cancer Discov. Author manuscript; Available in PMC 2023 Sep 27. (PMC10401073; doi:10.1158/2159-8290.CD-22-0976)
Supplement: 5 [file NIHMS1907325-supplement-5.xlsx]

## Sheet: Overview
Table S5: CRISPR screen results, related to Figure 5
Tab: "Targets"
Column definitions:
Gene	Gene name
RNAseq_Target	Gene inspired by differential expression in RNA-seq data
Mitochondrial_Disorders_Target	Gene inspired by knowledge of mitochondrial disorders
Oncocytic_Tumors_Target	Gene inspired by knowledge of oncocytic tumors
Tab: "Controls"
Column definitions:
Gene	Name of gene that is not differentially expressed in RNA-seq data
Tab: "Raw counts"
Column definitions:
sgRNA Sequence	Nucleotide sequence
Target Gene Symbol	Gene symbol
cutting	cutting control
non_cutting	non-cutting control
NCI-HCC_D5	Day 5 NCI-HCC raw counts
NCI-HCC_D8	Day 8 NCI-HCC raw counts
NCI-HCC_D11	Day 11 NCI-HCC raw counts
NCI-HCC_D16	Day 16 NCI-HCC raw counts
NCI-HCC_D20	Day 20 NCI-HCC raw counts
Nthy-ori 3-1_D5	Day 5 Nthy-ori 3-1 raw counts
Nthy-ori 3-1_D8	Day 8 Nthy-ori 3-1 raw counts
Nthy-ori 3-1_D11	Day 11 Nthy-ori 3-1 raw counts
Nthy-ori 3-1_D16	Day 16 Nthy-ori 3-1 raw counts
Nthy-ori 3-1_D20	Day 20 Nthy-ori 3-1 raw counts
Plasmid	Plasmid DNA raw counts
Tab: "Z_score"
Column definitions:
Gene	Gene name
NCI-HCC D8	Day 8 Z-score NCI-HCC
NCI-HCC D11	Day 11 Z-score NCI-HCC
NCI-HCC D16	Day 16 Z-score NCI-HCC
NCI-HCC D20	Day 20 Z-score NCI-HCC
Nthy-ori 3-1 D8	Day 8 Z-score Nthy-ori 3-1
Nthy-ori 3-1 D11	Day 11 Z-score Nthy-ori 3-1
Nthy-ori 3-1 D16	Day 16 Z-score Nthy-ori 3-1
Nthy-ori 3-1 D20	Day 20 Z-score Nthy-ori 3-1
Tab: "Delta_Z"
Column definitions:
Gene	Gene name
Day 8 Delta Z	Day 8 ((Z.NCI-HCC) - (Z.Nthy-ori 3-1))/sqrt2
Day 11 Delta Z	Day 11 ((Z.NCI-HCC) - (Z.Nthy-ori 3-1))/sqrt2
Day 16 Delta Z	Day 16 ((Z.NCI-HCC) - (Z.Nthy-ori 3-1))/sqrt2
Day 20 Delta Z	Day 20 ((Z.NCI-HCC) - (Z.Nthy-ori 3-1))/sqrt2

## Sheet: Targets
Gene	RNAseq_Target	Mitochondrial_Disorders_Target	Oncocytic_Tumors_Target
SLC25A5	1	0	0
SHMT2	1	0	0
TYMS	1	0	0
HSPA9	1	0	0
GGCT	0	0	1
RRAGD	0	1	0
GOT1	1	0	0
LONP1	1	0	0
ASNS	1	0	0
GDF15	1	0	0
PSAT1	1	0	0
AIFM1	1	0	0
SLC25A13	0	0	1
NAMPT	1	0	0
RRAGC	0	0	1
HSPD1	1	0	0
NNT	1	0	0
ACSL3	1	0	0
CEBPG	1	0	0
ARG2	1	0	0
ESRRA	0	1	0
GSS	1	0	0
ADSS	1	0	0
GOT2	1	0	0
CHAC1	1	0	0
SLC7A11	1	0	0
GSR	1	0	0
STEAP3	1	0	0
FASN	1	0	0
ATF4	1	0	0
HMOX1	1	0	0
SQSTM1	1	0	0
NQO1	0	1	0
GCLC	1	0	0
GPX4	1	0	0
GPD1	0	1	0
SCD	1	0	0
PYCR1	1	0	0
ADSL	1	0	0
CHCHD3	0	0	1
TAX1BP1	0	0	1
AGK	0	0	1
P4HA2	0	1	0
SMOX	1	0	0
PHYH	1	0	0
ETHE1	0	1	0
G6PD	1	0	0
ACACA	1	0	0
FADS1	1	0	0
TXNRD1	1	0	0
LDHA	1	0	0
LDHB	1	0	0
OPA1	1	0	0
NQO2	1	0	0
GLS2	1	0	0
GPT2	1	0	0
CKMT1B	1	0	0
CKMT1A	1	0	0
OAT	1	0	0
CKMT2	1	0	0
SDS	1	0	0
ACSS2	1	0	0
ACAT1	1	0	0
AHCY	1	0	0
NCOA4	1	0	0
SLC3A2	1	0	0
FTH1	1	0	0
ACSL1	1	0	0
ACSL4	1	0	0
SLC40A1	1	0	0
MAP1LC3B	1	0	0
CPOX	1	0	0
BLVRA	1	0	0
CDKN1A	0	0	1
DAXX	0	0	1
ATM	0	0	1
BRAF	0	0	1
TERT	0	0	1
TP53	0	0	1
OPLAH	0	0	1
TFEB	0	0	1
ALDH1A3	0	1	0
ALDH1L1	0	1	0
MCU	0	1	0
MICU1	0	1	0
MICU2	0	1	0
SMDT1	0	1	0
MCUB	0	1	0
DHODH	0	1	0
MDM2	0	1	0
ACLY	0	1	0
AKT1	0	1	0
AKT2	0	1	0
AKT3	0	1	0
PRKAG1	0	1	0
PRKAG2	0	1	0
PRKAA1	0	1	0
PRKAA2	0	1	0
PRKAB1	0	1	0
PRKAB2	0	1	0
MTOR	0	0	1
SQOR	0	1	0
ETFDH	0	1	0
GPD2	0	1	0
CHDH	0	1	0
PRODH	0	1	0
RHEB	0	0	1
GABPA	0	1	0
PPARGC1A	0	1	0
NRF1	0	1	0
YY1	0	1	0
GABPB1	0	1	0
GABPB2	0	1	0
EIF2AK1	0	1	0
EIF2AK2	0	1	0
EIF2AK3	0	1	0
EIF2AK4	0	1	0
DELE1	0	1	0
EIF2S1	0	1	0
ATF5	0	1	0
PPP1R15A	0	1	0
PPP1R15B	0	1	0
PHGDH	0	1	0
PSPH	0	1	0
ATPIF1	0	1	0
ATP5F1A	0	1	0
ATP5F1C	0	1	0
ATP5F1D	0	1	0
ATP5MC2	0	1	0
ATP5PB	0	1	0
ATPAF1	0	1	0
NDUFA13	0	1	0
NDUFV1	0	1	0
NDUFS1	0	1	0
NDUFS2	0	1	0
NDUFS4	0	1	0
NDUFS7	0	1	0
NDUFA9	0	1	0
NDUFB6	0	1	0
NDUFB9	0	1	0
LACTB	0	1	0
FLCN	0	0	1
FNIP1	0	0	1
FNIP2	0	0	1
TSC1	0	1	0
TSC2	0	1	0
PTEN	0	1	0
PIK3CA	0	1	0
PIK3R1	0	1	0
PIK3R2	0	1	0
TXNIP	0	1	0
SDHA	0	1	0
SDHB	0	1	0
SDHC	0	1	0
SDHD	0	1	0
MAP3K5	0	1	0
MAPK8	0	1	0
CCND1	0	1	0
CDKN1B	0	1	0
NFE2L2	0	1	0
KEAP1	0	1	0
TET1	0	1	0
TET2	0	1	0
TET3	0	1	0
BNIP3L	0	1	0
MET	0	0	1
EGFR	0	0	1
XPOT	1	0	0
GAPDH	1	0	0
SPIRE1	1	0	0
YARS	1	0	0
CTPS1	1	0	0
RNF187	1	0	0
GARS	1	0	0
SLC30A2	1	0	0
STRIP2	1	0	0
VDAC1	1	0	0
PACSIN1	1	0	0
SLC16A1	1	0	0
MTHFD2	0	1	0
AIFM2	1	0	0
MYC	1	0	0
SHMT1	0	1	0
MTHFD1	0	1	0
MTHFD1L	0	1	0
VHL	0	1	0
HIF1A	0	1	0
ARNT	0	1	0
EPAS1	0	1	0
DDIT4	0	1	0
SESN2	0	1	0

## Sheet: Controls
Gene
INTS7
ASTN2
USP3
SIRT4
SH2D4A
SKIV2L
COMMD4
ZNF404
GPN2
NFKBID
ZNF343
RFWD3
CRLS1
LRRC37A2
NUDT8
CLN8
PAQR7
DIS3L
CCDC127
KLF12
MYD88
USP36
CPNE2
RPUSD3
ECM1
UFL1
PPP2R5A
CD24P4
GABARAP
DYNC1H1
CNOT2
RPL13
ARIH1
PIGT
PDE4DIP
USP9X
TBC1D9B
BAG5
MARCKS
SPATA20
PARP1
GBA
CALCRL
PLD3
HLA-A
APH1B
RPL9
COPZ1
CPSF6
ZNF24

## Sheet: Raw_counts
sgRNA Sequence	Target Gene Symbol	cutting	non_cutting	NCI-HCC_D5	NCI-HCC_D8	NCI-HCC_D11	NCI-HCC_D16	NCI-HCC_D20	Nthy-ori 3-1_D5	Nthy-ori 3-1_D8	Nthy-ori 3-1_D11	Nthy-ori 3-1_D16	Nthy-ori 3-1_D20	Plasmid
AATGCATGCGGTCTATCCGT	ACACA	0	0	1745	1212	1230	1154	797	1950	1671	1402	1138	824	459
AGGTACCGAAGTGGCATCCG	ACACA	0	0	1526	1424	1275	1471	1255	1794	2083	1817	1865	1718	545
CCGGATCCCATGGTCAACCA	ACACA	0	0	946	959	739	1036	927	1010	1404	1196	1184	910	498
GCCATTCATGATCACCACAT	ACACA	0	0	1075	812	716	592	485	1218	957	830	800	604	450
TGATGGGTCCATGATAACCG	ACACA	0	0	1983	1771	1672	1850	1182	2130	2243	1834	1762	1325	608
ACTTTGTTTATGGTGGTACA	ACAT1	0	0	1627	1454	1642	2134	1869	1903	1887	1481	1646	1358	534
ATTACAGGAAATAAGATATG	ACAT1	0	0	1266	1267	1246	1538	1434	1504	1392	1332	1388	1068	507
CTGCCTAAAAAAGATCCAAT	ACAT1	0	0	513	487	318	408	302	610	454	418	419	352	745
GAAGTGAAAGAAGCATACAT	ACAT1	0	0	933	691	650	558	501	872	624	440	396	320	440
GAGGATCAACACCATATGGT	ACAT1	0	0	1613	1545	1498	1564	1228	1592	1628	1252	1278	1300	436
AAGGGGATTGATCTCGAGGT	ACLY	0	0	881	920	558	675	657	939	1140	693	446	302	476
AGAGCAATTCGAGATTACCA	ACLY	0	0	952	679	424	433	348	1097	785	621	430	319	784
CGGTCACCTGTACACGACAG	ACLY	0	0	1532	1248	841	924	761	1535	1627	1172	854	684	466
GACCAGCTGATCAAACGTCG	ACLY	0	0	994	950	810	949	687	1084	1267	1042	935	703	483
GCCTATGTCTCACGTTCCGG	ACLY	0	0	1255	1080	794	957	852	1265	1531	1086	898	721	511
ATCACGTACATAGTCAACAA	ACSL1	0	0	1348	718	678	619	467	1390	838	576	518	451	480
CAAGAGCCATCGCTTCAGCG	ACSL1	0	0	1102	1194	1337	1560	1575	1224	1497	1208	1457	1576	469
GATGCCAATGAACTGATCTG	ACSL1	0	0	2248	2140	2251	2913	2673	2300	2457	2184	2544	2316	690
GTTTCCGAGAGCCTAAACAA	ACSL1	0	0	739	770	578	795	846	729	832	592	682	802	421
TGCATGGAGAGGTCGCATGG	ACSL1	0	0	2146	1916	2197	2919	2391	2390	2265	2134	2319	1943	694
ATGATTACTGCAATATCTGA	ACSL3	0	0	1389	860	490	504	365	1537	842	637	576	450	706
CTGTGCAGCTATCATCCACT	ACSL3	0	0	1695	1270	1395	1417	1116	1755	1629	1432	1482	1392	551
GTGGTGAAGAGTAACCAATG	ACSL3	0	0	1362	1299	1101	1349	1034	1516	1562	1150	1015	904	483
TATCTAAAGTATCACATCCA	ACSL3	0	0	1330	1058	811	904	691	1559	1057	932	814	648	576
TTTACTTACCTGTCGCACAG	ACSL3	0	0	1408	966	998	1022	819	1401	1114	965	1070	997	609
AATCGCAGAGTGAATAACTT	ACSL4	0	0	1700	1308	1367	1631	1377	1562	1465	1223	1310	1253	441
ACCACTAGTATACATAACAA	ACSL4	0	0	777	510	441	452	338	848	558	396	292	308	533
ACCTGGTCAGAGAGTGTAAG	ACSL4	0	0	1881	1898	2169	2566	2105	1862	2187	1905	1748	1658	599
GTGTGTCTGAGGAGATAGCG	ACSL4	0	0	1850	1638	1949	2361	1880	1864	1785	1503	1607	1341	576
TCCCAAACTTGGATACAGCA	ACSL4	0	0	706	460	474	535	329	679	544	484	354	286	354
CAGTGGCCCATAGGTGACGT	ACSS2	0	0	1255	1110	1286	1666	1218	1396	1322	1193	1181	995	367
CTGGCTATGGTACCACCGGG	ACSS2	0	0	1028	1279	1300	1568	1667	1191	1499	1416	1629	1586	492
GCATTGTGGTCAAGCACCTG	ACSS2	0	0	1569	1590	1551	1836	1702	1624	1769	1533	1729	1738	626
GTGGCATGAGCTCATGCAAG	ACSS2	0	0	2085	1721	1960	2398	1996	2059	2248	1881	1949	1679	510
TGGAGTGCAAAGCCCCAATG	ACSS2	0	0	1318	1431	1394	1840	1836	1398	1649	1462	1648	1546	466
AAATGTGTGAAACCTAATGT	ADSL	0	0	1723	1234	1178	724	291	1625	1605	1082	914	417	466
CAGCAACGTTCTGAACGCAT	ADSL	0	0	1606	760	614	715	435	1794	1024	696	666	582	601
CAGTGGTACCCTTTACTCCC	ADSL	0	0	939	1018	757	593	359	1044	1213	869	604	427	541
GGTATAAATTCCGGACATGG	ADSL	0	0	362	586	230	171	172	383	506	387	345	256	588
TATGTTGGAGACAATACTGT	ADSL	0	0	2340	1550	1369	728	163	2177	1941	1177	809	539	548
AGGTGAATTACAAAAACTCA	ADSS2	0	0	628	556	352	494	551	654	583	460	530	533	474
CAGAATCCACAACAACTGTA	ADSS2	0	0	1001	916	823	799	649	1398	1118	975	989	836	573
CAGCTTTGGACGAATAAACT	ADSS2	0	0	1133	1118	1124	1444	1273	1123	1212	1040	1057	965	541
GGTGCGCAGTGGGGCGACGA	ADSS2	0	0	729	855	621	715	498	902	1038	780	800	593	537
TTGATGAAAATCAAATACTG	ADSS2	0	0	664	586	429	383	292	918	496	405	387	433	598
GCAATGACCGGCCTTCGATG	AGK	0	0	681	796	606	797	1051	733	845	657	786	797	624
GCCAGATAAATGTAAAATCG	AGK	0	0	1012	854	709	737	676	962	923	744	833	737	548
TCAAGCCTCTATCTCATACA	AGK	0	0	735	535	465	592	477	730	618	500	489	496	472
TGTTCTTCGACGAACAGATG	AGK	0	0	2339	1762	2109	2118	1612	2472	2226	1888	2046	1521	573
TGTTTCCACTTTCGGCAAAG	AGK	0	0	1325	1328	1236	1540	1714	1473	1441	1186	1322	1468	650
AACATGATTCTGGACGACGG	AHCY	0	0	1185	1254	1007	844	546	1242	1353	1169	1229	806	478
CTCTGAGGAGACCACGACTG	AHCY	0	0	2053	1776	1918	2236	1522	2036	2009	1761	2087	1760	627
GATGTCAATACAGCCTGTGG	AHCY	0	0	1428	1517	1204	1118	609	1540	1649	1369	1312	970	600
GCGGGCTCCGAAACCCCGCA	AHCY	0	0	234	515	275	459	1150	244	347	348	591	571	417
TGGCTGCCTGCACATGACCG	AHCY	0	0	1223	1002	1093	882	555	1199	1397	1166	1072	821	323
AAATCAATTACGATTATCGG	AIFM1	0	0	1194	1208	1208	1324	1160	1396	1359	1234	1289	887	573
AGACACTGCGATTCAAACAG	AIFM1	0	0	1361	1228	969	1139	543	1436	1308	858	423	256	557
AGATGCTAGTGATCTAGAAG	AIFM1	0	0	1161	1318	1233	1820	1691	1450	1419	1254	1299	1281	579
GGCCTACAAGACTATGAAAG	AIFM1	0	0	963	1060	987	1228	992	1039	1082	720	471	403	696
TCCAGTTGCTGAGGTATTCG	AIFM1	0	0	1585	1671	1736	1634	731	1726	1924	1550	930	591	691
AGAGTACATCAAAGTGCAGA	AIFM2	0	0	1448	1213	1040	1393	1288	1759	1269	1215	1265	1024	851
CACATTACCTGTCTCCACGG	AIFM2	0	0	955	748	731	845	648	1128	1157	965	1153	1113	488
CCAGCGCTCACGGTTCATCG	AIFM2	0	0	809	751	767	959	1164	917	1009	835	1082	1069	486
CTTCCCGGGCAAGTTTAATG	AIFM2	0	0	685	1033	655	1049	1317	686	903	917	1211	1118	486
GAGTGAATGAGAGTGACCTG	AIFM2	0	0	2027	1720	1580	2102	1796	2151	2335	2038	2272	2116	674
CCTGCACTCGGAGAAGAACG	AKT1	0	0	1338	1747	1621	1983	1553	1670	1809	3399	1483	1320	635
CTCACCCAGTGACAACTCAG	AKT1	0	0	1018	668	677	755	518	1027	645	460	427	376	533
GAAGGTGCGTTCGATGACAG	AKT1	0	0	1925	1714	2047	2191	1737	2014	1929	1730	1617	1491	622
TCACGTTGGTCCACATCCTG	AKT1	0	0	2316	1567	1953	2093	1507	2367	2161	1640	1471	1312	530
TGTCATGGAGTACGCCAACG	AKT1	0	0	1682	1530	1634	2103	1625	1774	1795	1628	1518	1481	490
CAAAGAGGGCATCAGTGACG	AKT2	0	0	2228	1812	1802	1936	1591	2366	2358	1768	1594	1246	671
CTCTTGAGTACTTGCACTCG	AKT2	0	0	2252	1942	1981	2603	2578	2298	2312	3342	1923	1627	641
CTGCAGGCAGCGTATGACAA	AKT2	0	0	898	880	806	954	878	960	945	794	905	884	560
GACCCCATGGACTACAAGTG	AKT2	0	0	1282	1474	1299	1870	1623	1335	1622	1398	1463	1355	513
GGGGGGTAGAGTCTGATCAG	AKT2	0	0	503	937	457	731	1018	585	862	713	786	833	634
ACAAATTGATAATATAGGAG	AKT3	0	0	613	719	532	794	818	729	804	765	867	705	567
ATTTCATGTAGATACTCCAG	AKT3	0	0	1652	1427	1622	1799	1344	1753	1657	1357	1393	1145	526
CTGCACCATAGAAACGTGTG	AKT3	0	0	2005	1627	1652	2202	2000	1858	1871	1673	1769	1707	527
GCCACTGAAAAGTTGTTGAG	AKT3	0	0	1050	1408	1117	1701	2241	1130	1515	1320	1683	1474	631
TATTTGAAACTACTAGGTAA	AKT3	0	0	1187	1122	1065	1438	1421	1227	1313	1093	1202	1015	608
CAGAGAGCCGAGATAAAGGG	ALDH1A3	0	0	1289	1830	1216	2047	2349	1413	1826	1719	2235	2281	801
GAACCCTCAGATACTTTGCA	ALDH1A3	0	0	867	1134	783	1247	1513	932	1136	986	1325	1606	582
GAATGGCACGAATCCAAGAG	ALDH1A3	0	0	1409	1619	1524	2041	1741	1492	1649	1624	1627	1609	525
TCTGGTCGCTCAGCCCGACG	ALDH1A3	0	0	876	939	1061	1070	1060	906	1217	1034	1138	1031	406
TGGATGCCCTGAGTCGTGGG	ALDH1A3	0	0	2320	2227	2776	3122	2858	2302	2717	2321	2505	2305	689
ACTGCTCCCTAGGCACCGAG	ALDH1L1	0	0	1382	1254	1274	1650	1418	1579	1745	1317	1552	1461	590
ATGCCTTTGAGAATGGACGG	ALDH1L1	0	0	1356	1229	1098	1652	1496	1269	1420	1123	1179	958	468
CGGTATTCAAGTACTCCCGG	ALDH1L1	0	0	558	867	620	930	1229	650	874	694	786	772	552
TCATCAGGGGATAGTTCCAG	ALDH1L1	0	0	1369	1608	1604	1978	2074	1621	1928	1544	1793	1607	549
TCTGGATGGACATGCCCACG	ALDH1L1	0	0	2141	1718	2150	2457	1774	2111	2180	1990	2049	1855	511
ATGTGGTTCTAACTTACCAT	APH1B	0	0	1666	1243	1241	1327	1108	1688	1385	1198	1153	1149	575
GAAGATGATACGCAACGGCT	APH1B	0	0	1849	1586	1725	2070	1777	2117	1995	1540	1662	1762	599
GGTTTGAAGAGTATAAACCC	APH1B	0	0	814	1069	879	1295	1477	861	1123	941	1090	1151	398
GTCAGATAGGGTATTCACAA	APH1B	0	0	1368	1069	1145	1127	893	1388	1253	1086	1211	1131	568
TCTTGCCATGAACCAAACAA	APH1B	0	0	1109	710	633	702	398	1182	715	623	526	435	526
ACGATTGCAAAAGAGTCTAG	AQR	0	0	1523	1350	656	730	486	1566	1130	562	494	476	825
AGGTCCAAAAAACTTGACCA	AQR	0	0	614	652	238	206	149	734	583	231	234	186	604
ATGGCACTAAGTTTGACCGG	AQR	0	0	1743	1492	1013	876	706	1913	1280	636	591	538	708
CCCCTATTAGGAATAACATG	AQR	0	0	1198	996	682	741	539	1360	820	442	478	331	614
CTGGATGAATTATTCTCCTG	AQR	0	0	1141	957	470	347	270	1227	858	447	443	399	613
CATCAACCCAGACAACACAA	ARG2	0	0	741	402	238	308	177	879	480	314	352	308	566
GATAGTGAATCCACGCTCAG	ARG2	0	0	1219	1461	1254	1637	1658	1249	1529	1376	1512	1760	621
TAGGAGCCCCGTTCTCACAA	ARG2	0	0	462	776	460	663	1223	515	607	685	895	908	514
TCATAGGTACCACAACTCCC	ARG2	0	0	858	568	479	450	395	931	627	505	595	664	471
TGATCGACTTGGTATCCAGA	ARG2	0	0	1595	1443	1529	1629	1714	1771	1385	1239	1236	1135	697
CATGGTGGAATGTATCCGGG	ARIH1	0	0	648	768	394	220	178	804	969	564	709	757	610
CGAGCCGGACGATGATACCC	ARIH1	0	0	822	612	432	407	333	903	660	474	406	385	390
GGATGGTGGTTGTAATCACA	ARIH1	0	0	1440	1228	748	338	152	1513	1272	509	409	255	557
TCACTTAACAGCTTTAACTG	ARIH1	0	0	1607	916	587	217	125	1512	865	452	317	227	583
TTCAAGTAGCAGATCTGACA	ARIH1	0	0	1537	1119	712	416	245	1679	984	535	375	317	644
ACAGCAAACAGAATTGGACA	ARNT	0	0	1216	1132	812	912	1136	1309	1109	680	710	634	599
CAAGCTAACCATCTTACGCA	ARNT	0	0	1001	653	600	662	629	1105	723	510	462	411	484
GGAACTCTAGCCAAGAACCA	ARNT	0	0	886	1082	842	1193	1642	933	1065	812	930	816	489
GGGCTATTAAGCGGCGACCA	ARNT	0	0	453	701	453	900	1762	481	669	508	679	656	570
TGGGGAACCTCACTTCGTGG	ARNT	0	0	1109	1224	883	1265	1601	1138	1298	1016	1135	988	570
AAATGGCAAAGTTGCATCCG	ASNS	0	0	1403	1376	1329	1238	1031	1420	1529	1277	1282	1016	497
CATTATTAAAAAGGATCCTG	ASNS	0	0	6	20	4	5	1	15	11	2	0	0	27
CTCCATATGTATCTCTACCC	ASNS	0	0	959	488	234	131	50	948	688	313	179	94	458
TGTAATGTCATAAGTTTCCA	ASNS	0	0	1229	929	992	895	580	1369	1109	877	955	898	578
TTCTAGCAGCCAGTAAATCG	ASNS	0	0	1831	1217	467	143	56	1966	1370	711	452	261	662
CATCTCCGACTGGTTAAACC	ASTN2	0	0	536	392	244	300	185	514	366	324	345	349	353
CATGTAGCATCTCTCCAAAG	ASTN2	0	0	1169	1123	1026	1405	1122	1336	1293	1211	1337	1552	544
CCCTACACGACACTTGAGAG	ASTN2	0	0	1638	1271	1146	1444	1110	1545	1446	1203	1291	1141	490
GGAGCCCTCGGAGATTGTTG	ASTN2	0	0	383	730	427	571	1129	454	669	617	950	1172	621
GGCTGCTACGACCACTCCAA	ASTN2	0	0	810	825	611	791	856	964	919	749	797	776	507
AGATGACCTTCTGACCACGT	ATF4	0	0	1395	811	725	545	362	1530	1187	612	576	457	385
AGTCCCTCCAACAACAGCAA	ATF4	0	0	722	532	439	309	268	768	576	450	571	574	457
AGTGAAGTGGATATCACTGA	ATF4	0	0	2323	1716	1272	898	731	2471	1859	1196	892	789	824
GGTAATCATCTAAGAGACCT	ATF4	0	0	766	668	399	394	430	825	783	532	487	285	456
TAATAAGCAGCCCCCCCAGA	ATF4	0	0	496	910	441	581	768	600	802	584	779	797	591
AGACTATGGGAAACTCCCCC	ATF5	0	0	1047	1352	1083	1369	1375	1248	1520	1289	1249	1181	564
CACTGGAAGCCCGCCCTCCA	ATF5	0	0	563	1007	585	1060	1870	651	783	816	905	917	526
CAGCCCACTAGCTGGGAGCA	ATF5	0	0	1670	2007	1612	2003	2274	1736	2101	1878	2034	1931	706
CATAGCTTCCAGGTCAGGTG	ATF5	0	0	2131	1622	1487	1891	1698	2004	1978	1576	1595	1224	640
TCCAGAGTATCCAAGACAGG	ATF5	0	0	1243	1323	1148	1357	1314	1259	1311	1061	1160	1071	575
AGCATCCTTACAGTAAGTCA	ATM	0	0	1362	1076	991	1089	536	1541	1036	912	860	824	643
CCACCAAAAGACGTGAACAC	ATM	0	0	862	576	500	500	270	986	593	546	451	407	368
GACCTACCTGAATAACACAC	ATM	0	0	882	504	329	237	239	1045	489	293	306	221	487
TCATCACCAAGTTCGCATGT	ATM	0	0	2085	1331	1360	1447	922	2021	1679	1383	1528	1380	476
TCTACCCCAACAGCGACATG	ATM	0	0	1422	1421	1644	1442	1024	1672	1611	1389	1378	1245	425
AAATTCGAGGAATGATACCG	ATP5F1A	0	0	1619	1421	1394	1301	591	1565	1359	761	625	371	528
ACCAACTGGAACGTCCACAA	ATP5F1A	0	0	1378	975	1026	793	449	1377	1098	576	434	261	516
AGGATAGGCCTCACGACCAG	ATP5F1A	0	0	1939	1827	1565	1115	499	2088	1974	1164	966	658	632
CATTCCTCAGCCCATGTACG	ATP5F1A	0	0	1745	1406	1597	1294	664	1742	1615	906	670	443	468
TTATTGGTGACCGACAGACT	ATP5F1A	0	0	2282	1679	1565	1443	744	2115	1844	1163	726	393	631
ACCACACAGTCCTCGATCTG	ATP5F1C	0	0	2288	2032	1932	1889	1507	2363	2081	1697	1522	1382	701
ATGAAAAAGCTGATATCAAG	ATP5F1C	0	0	1100	820	545	537	412	1130	719	638	753	718	504
CAAGTCTATGAAAATGGTAG	ATP5F1C	0	0	1775	1358	863	691	507	1612	1428	782	597	380	512
CGCAAGCTGCCATACCATTG	ATP5F1C	0	0	1598	1398	1292	1289	1014	1757	1738	1135	1099	772	604
TGACGCATCTCCAAAAGTGG	ATP5F1C	0	0	1621	1284	1144	834	449	1663	1477	813	777	650	596
AGAGTCGGCGTTCACTGCGA	ATP5F1D	0	0	1134	988	597	452	300	1278	989	513	427	362	556
CCACGCCCGTGCCTATGCCG	ATP5F1D	0	0	752	547	506	358	329	846	724	488	388	255	386
CCGAAGGCTCCGGTCAGCGT	ATP5F1D	0	0	329	328	170	107	106	335	376	111	102	110	314
CGCAGCGCCCGAACCTGCGT	ATP5F1D	0	0	526	637	298	158	79	691	665	376	290	231	440
CTCACCAAAGTATTTGGAGG	ATP5F1D	0	0	992	951	510	357	223	1143	999	455	340	262	535
CAGTCCGAGAATGTCGACCG	ATP5IF1	0	0	1449	1275	1212	1703	1582	1484	1681	1249	1226	1256	549
CGGACGTGGCTTGGCGTGTG	ATP5IF1	0	0	1536	1345	1314	1895	1578	1527	1674	1423	1595	1558	453
GAGGAACGATATTTCCGGTG	ATP5IF1	0	0	1728	1732	1641	1972	1561	1843	2880	1561	1576	1339	560
GGCCTTCGGAAAGAGAGAGC	ATP5IF1	0	0	408	600	382	527	712	471	602	424	424	416	410
GTGAGGACCATGCAAGCCCG	ATP5IF1	0	0	1930	1821	1813	2220	1588	1700	1818	1502	1680	1261	568
AAAGCAGGTACTCACCAAGG	ATP5MC2	0	0	1353	1400	1357	1517	1335	1384	1566	1076	1135	1036	507
AGAACCAGCCACCCCAACTG	ATP5MC2	0	0	798	1008	616	752	884	835	868	539	655	525	522
GCACCACTGCAGATAGCGGA	ATP5MC2	0	0	515	567	381	522	548	594	590	470	540	465	265
GCTGCGGCTAGAGACAAGTG	ATP5MC2	0	0	1069	1290	982	1283	1437	1232	1291	1080	1229	1047	489
TGCAGTGGTGCTGAAACGAC	ATP5MC2	0	0	1878	1234	1594	1984	1438	2074	1848	1525	1402	1245	555
ATTCAGGAAGAGGTGGTACA	ATP5PB	0	0	1824	1606	1631	1733	1145	1812	2082	1333	1302	1037	554
CTCACACTTACCCTGGACCT	ATP5PB	0	0	1834	1634	1483	1441	969	1809	1920	1302	1379	1385	596
CTTTGCTGATAAACTCAATG	ATP5PB	0	0	994	669	574	722	599	1071	779	667	608	627	496
GACCCTATGTACTCGGAACT	ATP5PB	0	0	838	1027	829	1263	1522	884	1184	942	1061	1029	455
TCGTTATGGACTGATCCCTG	ATP5PB	0	0	2141	1763	1857	1475	702	2429	1996	1275	945	723	642
CAGGTGGCCGGTCTCTACCG	ATPAF1	0	0	385	771	432	797	1533	480	666	531	646	752	561
GATCACCAGAAACTTACTGT	ATPAF1	0	0	1011	1107	926	963	822	1248	1189	851	923	771	634
GGCGGGACTCAAAAGCAGCT	ATPAF1	0	0	366	558	343	444	553	380	470	367	501	444	354
GGGAAACAGTCTGTGAACAG	ATPAF1	0	0	967	1152	881	1125	1269	1010	1152	972	973	792	553
GTAGCGGTCGTAGAAAGGGT	ATPAF1	0	0	2031	2014	2060	2444	2042	2136	2167	1636	1501	1191	687
CAGAAATCAGAAATTATCGG	BAG5	0	0	355	425	294	422	593	430	414	332	385	440	477
CAGCAAGTTATCGGCTTCAG	BAG5	0	0	732	1028	707	889	1347	850	1075	851	1088	1137	578
CTGACACATGTTAAAACTGG	BAG5	0	0	1152	1157	929	1339	930	1504	1107	949	1080	980	611
GAAGTGCAATCAGGACCCCT	BAG5	0	0	923	1122	1063	1528	1808	983	1377	1107	1348	1204	483
TGCATCCTCGGAAAGCGGCA	BAG5	0	0	1166	965	1011	993	832	1323	1120	1008	949	816	535
AGAGGAGCGACCCTTTCAGC	BLVRA	0	0	679	755	681	863	894	807	899	792	939	1074	516
GAGAGATGCCGCTGAATGCA	BLVRA	0	0	1275	1593	1470	2132	2334	1377	1482	1443	1694	1501	536
GCATGTTGAACTCTTGATGG	BLVRA	0	0	1336	1376	1276	1632	1840	1352	1481	1299	1520	1612	621
GTGTCATGGGGTATTCCACA	BLVRA	0	0	1684	1563	1437	1781	1330	1902	1760	1638	1736	1717	698
TGATTGGCTTCGTGTCGAGG	BLVRA	0	0	2213	1880	1998	2550	1946	2403	2205	2053	2290	2406	583
AATGGCAATGGGAAAAATGG	BNIP3L	0	0	1451	1210	1399	1582	1451	1639	1620	1293	1358	1279	475
GTTCATGGGTAGCTCCACCC	BNIP3L	0	0	1647	1794	1477	1872	1616	1813	1837	1840	1948	2053	629
TCAGGACAGAGTAGTTCCAG	BNIP3L	0	0	1407	1385	1219	1647	1494	1443	1752	1407	1511	1495	453
TCCTCATCCTCCATCCACAA	BNIP3L	0	0	629	551	474	521	467	807	614	428	465	382	357
TGGGCAGATCATGTTTGATG	BNIP3L	0	0	1827	1597	2099	2417	1949	1826	1989	1714	1729	1757	485
ACAAATGATTAAGTTGACAC	BRAF	0	0	811	648	446	516	357	969	614	527	506	553	421
ACTAATTTAGGATCAACCAC	BRAF	0	0	823	580	633	640	510	929	720	602	608	398	434
ATACCCAATAGAGTCCGAGG	BRAF	0	0	782	780	729	871	854	781	829	632	709	582	511
GGCAGGAAGACTCTAACGAT	BRAF	0	0	1294	1578	1325	1601	1183	1484	1669	1349	1414	1243	553
TCATAATTAACACACATCAG	BRAF	0	0	1503	1156	1134	1339	1097	1596	1036	1004	931	702	543
AGAATTAGAAGAGAGTCCTG	CALCRL	0	0	815	1236	848	1089	1443	1051	1292	1125	1336	1111	725
CGTTTACTGCAACAGAACCT	CALCRL	0	0	1711	1452	1467	1817	1438	1832	1557	1360	1307	1070	576
GTAATATAAGCTTCTAGCAA	CALCRL	0	0	1126	1087	1008	1095	1053	1040	1062	836	951	900	566
GTGGGTGTTAACATTACACT	CALCRL	0	0	1893	1621	1654	2133	1503	1915	1994	1639	1735	1750	614
TTACCTACACACACTCATTG	CALCRL	0	0	1157	682	567	618	416	1231	755	500	419	361	535
AGCAGCAGTTCTCCGACGGT	CCDC127	0	0	1425	1451	1243	1688	1752	1378	1655	1600	1881	1919	526
GGTGATGCAAGAAAAAAGAC	CCDC127	0	0	378	297	153	268	420	399	226	220	235	226	352
GTATTTGAGCTGCCTGCAAA	CCDC127	0	0	943	1077	885	1250	1426	988	1172	960	1083	1067	559
GTCAGGTTGGATTTGGTCTA	CCDC127	0	0	1925	2353	2191	3143	3215	2088	2522	2157	2515	2400	780
TATCTCTCAGGGACGCAAGT	CCDC127	0	0	1609	1199	1209	1563	1144	1710	1516	1310	1203	1074	623
AGAGGCCACGAACATGCAAG	CCND1	0	0	1690	1616	1551	1632	1235	2128	1651	1458	1341	1182	589
CGTGCCTCCGTAGGTCTGCG	CCND1	0	0	1528	1220	1285	1425	1009	1546	1650	3497	1457	1296	455
GGTTGGCATCGGGGTACGCG	CCND1	0	0	1008	906	832	1044	916	906	936	707	795	697	432
GTGTTCAATGAAATCGTGCG	CCND1	0	0	1433	1543	1242	1412	1286	1573	1654	1411	1430	1182	539
TGTGGCACAGAGGGCAACGA	CCND1	0	0	1587	1265	1297	1330	1085	1816	1717	1144	1202	1060	473
CATGCGAACAAAAGACTTCG	CD24P4	0	0	909	796	665	972	939	995	846	630	810	718	624
GAGTACTTCCAACACTGGGT	CD24P4	0	0	1366	1741	1667	2240	1906	1414	1722	1576	1765	1786	612
GCTGCCGAAACAATACGTTG	CD24P4	0	0	1197	1069	1072	1261	1106	1129	1143	1271	1107	1051	509
TCTGCCCATGTCCCCTACGT	CD24P4	0	0	1185	978	990	1216	1071	1081	1153	988	905	841	298
TGGCGTCTGGAAGTCCAATG	CD24P4	0	0	1591	1564	1507	2020	2082	1815	1669	1472	1520	1430	510
AAATGTATGACTATCAAGGC	CDC40	0	0	576	500	480	504	414	779	724	494	442	403	301
GCAAACATGGTCTCATAGGT	CDC40	0	0	1619	1311	1384	1466	1140	1626	1376	843	667	508	528
GCGATTTAGTCAAGTGCATG	CDC40	0	0	1173	1336	1172	1655	1797	1254	1590	1523	1617	1739	627
TCCACCTTTAGGTCACAGTA	CDC40	0	0	1794	1367	1118	1047	768	1868	1348	925	814	614	525
TGGATGAAATCACAGCAAAG	CDC40	0	0	1091	811	388	382	323	1265	651	227	149	120	741
AGTCGAAGTTCCATCGCTCA	CDKN1A	0	0	1843	2002	2009	2838	2483	2152	2211	1914	2024	1815	663
CCATTAGCGCATCACAGTCG	CDKN1A	0	0	1896	1532	1654	1823	1332	2076	1816	1671	1805	1681	576
CGAGGCCGGGATGAGTTGGG	CDKN1A	0	0	949	1188	827	1033	1475	896	1168	1102	1445	1361	668
GATGTCCGTCAGAACCCATG	CDKN1A	0	0	1476	1318	1183	1675	1481	1428	1544	1242	1327	1328	467
GTCACCGAGACACCACTGGA	CDKN1A	0	0	1022	954	880	1078	1153	1176	1170	1004	1201	1066	483
AATCGAAATTCCACTTGCGC	CDKN1B	0	0	634	507	275	394	313	764	413	397	386	363	456
AGTTCTACTACAGACCCCCG	CDKN1B	0	0	547	806	571	908	1543	544	945	765	1176	1259	624
GGACCACGAAGAGTTAACCC	CDKN1B	0	0	877	798	632	709	547	834	905	708	644	582	436
GGGCAAGTACGAGTGGCAAG	CDKN1B	0	0	1266	1274	1207	1568	1490	1348	1582	1357	1567	1492	583
TGCGTGTCCTCAGAGTTAGC	CDKN1B	0	0	1201	993	1006	1163	912	1401	1163	945	1000	989	467
AATTAGTGTTATCCATACCC	CEBPG	0	0	1376	1043	938	1016	823	1332	947	725	763	650	472
ACATGGCTGTGAAAAAGAGC	CEBPG	0	0	658	530	367	480	357	832	581	428	365	318	420
AGTATCGGCAACGCCGAGAG	CEBPG	0	0	1721	2098	1744	2578	2414	1943	2409	1839	2183	1955	815
GAGCAAAAAGAGTTCGCCCA	CEBPG	0	0	756	889	788	1028	1247	1574	933	780	936	816	447
GCAGCAAAACAGCACTCCAG	CEBPG	0	0	692	806	547	805	797	723	735	588	590	514	368
ACGGCGACCCTCAAGCGCTG	CHAC1	0	0	761	1062	864	1175	1223	999	1172	989	1343	1528	572
CGCCTACAGCGACAGCCGTG	CHAC1	0	0	1311	1257	1399	1719	1625	1401	1458	1409	1376	1420	503
CGTGGCATACCAAGTGCAAG	CHAC1	0	0	2005	1754	1988	2785	2450	2106	2199	1960	2182	1714	694
CTTCAAGGAGCGTCACCACA	CHAC1	0	0	1604	1382	1478	1877	1559	1699	1595	1291	1468	1555	464
GAAGTACCTGAATGTGCGAG	CHAC1	0	0	1914	1854	2149	2403	2021	2148	2238	2230	2223	2067	573
AAGAATCCGAAGATCAGAAA	CHCHD3	0	0	302	314	133	240	215	393	303	213	258	253	484
AGAACAGCTGGCTAGACTGG	CHCHD3	0	0	1562	1766	1506	1793	1832	1676	1781	1399	1631	1484	789
CGAGAATGAGAACATCACCG	CHCHD3	0	0	1434	1413	1349	1404	1085	1502	1491	1091	1093	945	507
GGAGAGGATATGTAGCGAGG	CHCHD3	0	0	1033	1312	1063	1386	1242	1066	1357	1088	1280	1138	610
TTAAAATTCAGCAATACCTG	CHCHD3	0	0	1007	952	684	1099	976	1117	942	795	822	727	644
CCAATGCAGACCTTCCGCAG	CHDH	0	0	616	780	581	742	878	749	821	682	747	676	369
CCGGGACGAGTACAGCTATG	CHDH	0	0	1645	1535	1734	2231	1732	1663	1626	1601	1575	1316	593
GAGACCACTACCTTCATGGA	CHDH	0	0	1172	1226	1052	1386	1192	1222	1399	1140	1454	1427	552
GCTGCACTGCGCATTCCTGG	CHDH	0	0	1175	1223	901	1133	1169	1300	1286	1018	1180	1048	695
GTGCCCACGGACGTAGACCA	CHDH	0	0	2720	2274	2189	2555	1916	2468	2732	2416	2304	1943	609
CACTCGAGCAGAGCGACGAG	CKMT1A	0	0	1761	1519	1529	1847	1523	1795	1705	1574	1850	1551	600
GAATGAGGAGGATCATACAC	CKMT1A	0	0	2015	1211	1251	1457	937	1554	1437	1164	1257	1020	521
GAGCTGCCAGTGAACGACGG	CKMT1A	0	0	1287	1529	1324	1820	1833	1497	1649	1668	2020	2288	645
TGACCCCAGCAGTCTATGCA	CKMT1A	0	0	1765	1488	1527	1635	1384	1650	1724	1461	1631	1590	561
TTTACTGGCATCTAGATCCG	CKMT1A	0	0	1485	1717	1657	2289	1963	1717	1963	1804	2034	2039	674
AGAGGTGGAACGTGTTGTGG	CKMT1B	0	0	2828	2260	2459	2787	2491	3025	2860	2497	2864	2408	809
AGCAGCAGCTTATTGATGTG	CKMT1B	0	0	2235	2284	2164	2760	2690	2409	2594	2252	2703	2801	794
CTGATCTAGCGTCCAACCAG	CKMT1B	0	0	2443	1868	2000	2451	1794	2301	2480	1991	2196	2292	600
GTGATCCAAGAGCGACACAA	CKMT1B	0	0	815	652	585	720	562	983	777	654	669	529	478
TACGAGCTGCCAGTGAACGA	CKMT1B	0	0	993	1093	999	1207	1148	1202	1411	1254	1079	1041	526
AAATGAGGAGGATCACACCA	CKMT2	0	0	1682	1280	1518	1919	1432	1679	1538	1281	1223	1110	514
CACCCGGGCCGAGCGAAGGG	CKMT2	0	0	560	937	587	835	1315	672	920	792	1257	1181	632
CATGTTAATAAAGGGGACAC	CKMT2	0	0	1300	959	790	848	704	1243	1135	983	1017	795	401
GACACCCAACGGCTACACGC	CKMT2	0	0	613	496	333	447	311	787	480	364	465	474	393
GTCATCAAACTAAGACACAA	CKMT2	0	0	523	357	159	172	137	612	327	250	297	444	336
AACACCAAAGACTGCACGCG	CLN8	0	0	1617	1568	1353	1847	1895	1489	1809	1506	1801	1722	566
ACCTGGACTATGCATCCTGG	CLN8	0	0	2330	2187	2370	2681	2184	2325	2626	2358	2361	2281	759
ACGTGGTCATAGCTAGATAG	CLN8	0	0	2601	2036	2273	2985	2322	2680	2829	2367	2370	2098	636
ACTTACCTTTAAGAGCATCC	CLN8	0	0	827	511	403	485	306	836	596	415	387	273	497
GTTTCACATCACGACAGCAA	CLN8	0	0	1293	703	516	626	417	1293	942	737	640	648	549
AGGGCATTGGAATTCCTAGC	CNOT2	0	0	505	473	324	540	445	609	521	408	418	411	337
CATTAGCAGACCGAAACAGG	CNOT2	0	0	1153	863	598	511	450	1182	859	600	570	560	495
CCACGTCACGCCAACAACAG	CNOT2	0	0	1718	1107	1212	1243	724	1694	1306	903	851	785	433
GAATGTTAGTAACCCGACCT	CNOT2	0	0	959	934	714	491	445	997	979	655	602	587	419
GTGCACTAGGCCTTCCAATG	CNOT2	0	0	2042	1821	1956	2863	2309	2160	2293	2105	2253	2276	510
CCATCTCACAGTGAATAGGT	COMMD4	0	0	1719	1090	1081	1135	735	1946	1259	996	966	748	616
CCTGGCAGAAATCAGCACGC	COMMD4	0	0	766	781	620	831	912	870	844	796	804	728	516
CTGCTGCAGTTCACTGGACA	COMMD4	0	0	1361	1460	1398	1641	1340	1467	1569	1398	1573	1529	557
GAGTTTCATCCTCTCCAGTG	COMMD4	0	0	524	725	551	637	700	704	858	593	687	551	415
TTTGCTTCTCCTCATAACAG	COMMD4	0	0	1039	680	744	736	434	1102	814	615	494	491	458
AGACCCATCGGACTGACAGT	COPZ1	0	0	2431	1621	986	746	392	2408	1747	798	659	464	677
CCTCTTGGAAGGCCTGACAG	COPZ1	0	0	1435	805	383	264	274	1313	944	423	352	226	563
GCTTTGACAGTATACAGGGA	COPZ1	0	0	1018	986	601	599	505	1038	863	645	571	606	491
GGTAGGTGTCGTCATAGTAC	COPZ1	0	0	1801	1194	896	632	428	1711	1484	866	672	575	520
TGGCAGCTCCTATGAAAATG	COPZ1	0	0	936	1368	1036	1305	1132	1129	1312	1176	1216	1297	464
CCATCACACAGGGACACCAA	CPNE2	0	0	1104	776	716	839	644	1250	798	707	592	505	526
CGTCATCACACTAAGCCTGG	CPNE2	0	0	1837	1356	1229	1315	982	1818	1344	984	832	687	643
CTCACACATCTGTGACACTG	CPNE2	0	0	1922	1400	1466	1785	1245	2295	1568	1198	1074	845	762
GATGGCCGACAGATATTCGT	CPNE2	0	0	1011	764	632	852	835	924	732	545	501	479	358
GCTTGACTACCACTTCGAGG	CPNE2	0	0	1136	1124	1143	1217	1127	1145	1055	810	868	706	523
AGATGTTGCCTAAGACCTCG	CPOX	0	0	2678	2142	2340	3054	2480	2515	2684	2184	1950	1916	655
ATCAGCTGTGTACTTCAAGA	CPOX	0	0	924	905	743	680	551	1190	1078	900	946	888	600
CCCCGCGCCTGGTCCCAGTG	CPOX	0	0	684	954	781	1044	1220	814	1081	967	1196	1193	532
GGGCACGGCTCGACGTCGAG	CPOX	0	0	991	1130	727	1030	839	1096	1335	1031	1332	1194	532
TAGGAGCATGAGGATTCTTG	CPOX	0	0	1554	1587	1567	1798	1838	1563	1762	1553	1940	1398	616
ATATATTGGAAATCTAACAT	CPSF6	0	0	863	527	195	107	56	814	491	145	144	93	515
CATGTAATCTCGGTCTTCTG	CPSF6	0	0	956	889	620	725	714	1000	884	495	450	418	626
GGGCAAATGGCCAGTCAAAG	CPSF6	0	0	780	945	799	1047	908	836	874	417	308	312	548
GGGCGATCTCCTCGATTAGG	CPSF6	0	0	977	1414	976	1404	1778	1146	1254	1099	1146	1403	923
TCCCGTGCAGCATTTCCACA	CPSF6	0	0	839	845	769	682	541	1188	1004	704	599	555	424
ACATATTCGGGATTGTCCAT	CRLS1	0	0	1762	1548	1728	1725	1058	1989	2009	1620	1762	1646	559
CCTTCCCCGCGCCCGAACAG	CRLS1	0	0	867	1133	756	753	656	1098	1371	1044	1176	872	578
GAGTAAGCGACGCGCCTGCT	CRLS1	0	0	739	979	641	670	555	754	921	713	803	594	388
GCAGCCTCCAGCGTTCGGCC	CRLS1	0	0	567	685	514	541	690	638	688	698	644	643	498
TAATCAAATAGCCCAGAACT	CRLS1	0	0	996	1156	834	1120	1125	1063	1113	887	1059	966	581
CCGTGCGCTACCACGAAGCT	CTPS1	0	0	1098	917	1041	1035	607	1200	1268	996	904	736	398
CTTCGTGTATTTGCCCACAA	CTPS1	0	0	992	934	896	980	778	1002	1010	883	934	955	478
GAAATAGCCAAGTTCAACAG	CTPS1	0	0	1080	1145	846	999	769	1056	1115	761	731	655	455
GGTAGATGGATGAGACATCG	CTPS1	0	0	1501	1585	1324	1309	867	1530	1515	1178	943	729	636
TTGACCTGGGTAACTATGAG	CTPS1	0	0	1577	1475	1496	1899	1545	1645	1771	1543	1629	1511	560
AATGTTGCAAGACAAAAGTG	DAXX	0	0	2146	1756	1525	1964	1366	1955	1900	1653	1587	1105	574
CTGGCCTATAGTCATCTGTG	DAXX	0	0	1796	1549	1384	1280	801	1754	1701	1414	1294	886	685
GAAGCACATCCCCATAGTCA	DAXX	0	0	1051	958	828	896	484	1094	1057	790	580	503	424
GCTCACATAGTCGCCCAAAG	DAXX	0	0	791	863	649	719	624	882	1014	818	861	676	445
GGAATGGGACCACCTCAGGG	DAXX	0	0	460	684	345	449	472	498	700	590	637	687	614
AGCCAGTTGGTAAGCCAGGT	DDIT4	0	0	1685	1477	1449	1953	1838	1785	1934	1772	2173	2145	529
CACACAAGTGTTCATCCTCA	DDIT4	0	0	1488	1174	1163	1303	1065	1698	1372	1194	1301	1235	584
CGGGCAACGACACCCCATCC	DDIT4	0	0	1369	1176	1214	1408	1141	1519	1359	1268	1491	1230	416
CTGGCCTACAGCGAGCCGTG	DDIT4	0	0	1032	1134	1073	1245	1423	1135	1325	1205	1604	1410	624
TGAGCGCGGCGGCCGATCTG	DDIT4	0	0	1243	1814	1344	1799	2189	1282	1832	1752	2399	2788	797
AGATGAGAAGAAACGGTCCA	DELE1	0	0	1761	1800	1743	2214	1938	1832	2106	1690	2218	2007	679
CAGTAGTAGCATCGAGTCCG	DELE1	0	0	1810	1800	1914	2310	1901	1861	2022	1809	1811	1928	541
GGCATCCCATAGGGTGTTCG	DELE1	0	0	1455	1691	1459	2000	2056	1350	1869	1857	2174	1991	552
TACCTGTCGAGGTTAGGCAC	DELE1	0	0	709	385	456	398	246	645	588	483	464	508	148
TGATAATAAAGGACCGCCTG	DELE1	0	0	1110	1495	1098	1594	1867	1183	1467	1253	1559	1298	635
ATAGAAACGCTCATCTCCCG	DHODH	0	0	691	866	692	748	825	809	757	732	803	810	395
CAGAGTCTTCCGCCTCCCTG	DHODH	0	0	578	984	581	896	1376	643	904	819	913	914	680
CATCTTATAAAGTCCGTCCA	DHODH	0	0	1547	1446	1482	1609	1480	1531	1643	1389	1418	1268	605
CCGCGGAGGACTACGCAGAA	DHODH	0	0	753	848	969	1215	1342	874	1043	937	1096	967	361
GAGTCTTGAAATCTGGCCCG	DHODH	0	0	439	821	502	853	1662	493	733	663	997	1348	547
CATGTCAGAGCTAAACGAGA	DIS3L	0	0	675	534	325	437	357	872	571	399	395	410	485
CCGCTCAATTCATGGAGATG	DIS3L	0	0	1160	1318	1280	1492	1843	1290	1290	1141	1234	1097	595
GATAGAATCACAAAGCTCGT	DIS3L	0	0	592	557	390	567	570	648	551	311	377	362	467
GGGAACACAAATCTGCACTG	DIS3L	0	0	582	687	354	547	634	588	623	395	493	345	495
GGTCAATGCTGAATACGAGA	DIS3L	0	0	769	604	479	542	412	990	600	459	548	474	539
AAATGCGCCCCGAGACACCG	DYNC1H1	0	0	718	692	226	151	135	812	438	217	171	145	613
AAGGCATTGGAGAGACTCGA	DYNC1H1	0	0	1122	887	411	341	260	1193	711	483	466	359	501
CAGCAGCTCACAAGTAATGG	DYNC1H1	0	0	1532	846	580	761	672	1526	785	441	500	478	692
CATGTGCCCAAATCCGAATG	DYNC1H1	0	0	1587	963	505	331	229	1589	876	445	358	315	458
GGACGCATACTGTCGCAACC	DYNC1H1	0	0	1143	773	652	516	338	1073	766	390	369	325	449
AGCAATGAGCCGATTCTGTG	ECM1	0	0	1762	1764	1614	2122	1917	2009	2081	1761	1806	1602	754
AGGAGTCAGGGTGATCCATG	ECM1	0	0	2879	2317	2381	2611	1977	2770	2529	2048	1839	1586	712
CCAACAGGACCGGTCCCAAG	ECM1	0	0	2	1	0	0	0	3	1	1	0	0	1
CCAATGTGGGCACCCCAGGA	ECM1	0	0	577	858	555	682	772	671	805	755	848	878	493
GCTTCACGGCTACAGGACAG	ECM1	0	0	1620	1640	1329	1691	1488	1702	1740	1312	1270	1141	604
ATACACCGTGCCGAACGCAC	EGFR	0	0	1375	937	999	1066	861	1582	1056	848	843	797	504
GAGAACCTAGAAATCATACG	EGFR	0	0	753	926	813	1152	1189	885	966	952	1265	1249	509
GTCTGCGTACTTCCAGACCA	EGFR	0	0	1546	1408	1361	1839	1628	1499	1618	1441	1627	1465	469
TCTTGCCGGAATGTCAGCCG	EGFR	0	0	1020	897	880	1178	1153	944	1099	917	1193	1172	383
TGTCACCACATAATTACCTG	EGFR	0	0	1476	1038	1325	1450	1133	1527	1236	996	1026	887	622
AAACCCACTTCGTTCAAGAC	EIF2AK1	0	0	1072	867	877	1139	1026	1007	990	789	846	744	305
AGGTGGGAATTACGCCTGAG	EIF2AK1	0	0	1007	1196	1115	1375	1499	1160	1410	1208	1385	1254	565
ATAGTCGAGAGAAACAAGCG	EIF2AK1	0	0	1213	1424	1383	1551	1642	1413	1533	1241	1360	1328	529
TGAAAATCAGAATAACAAGT	EIF2AK1	0	0	974	641	388	436	443	995	639	444	570	407	667
TTGTTGGCTATCACACCGCG	EIF2AK1	0	0	1812	1785	1832	2328	2077	1964	2103	1952	1868	1711	634
AAAGGCAATACGTACCACTG	EIF2AK2	0	0	2520	1973	1928	2128	1649	2524	2319	2046	1777	1389	602
ATTATGAACAGTGTGCATCG	EIF2AK2	0	0	2758	2016	2462	2484	2010	2718	2390	2098	2148	1764	609
GAAAGAAACAAAGTATACTG	EIF2AK2	0	0	510	434	269	270	258	546	389	286	274	222	512
GCAACCTACCTCCTATCATG	EIF2AK2	0	0	1511	1176	935	1159	1052	1686	1435	2025	1110	999	815
GGAGCGTGAAGTAAAAGCAT	EIF2AK2	0	0	1692	1515	1497	1853	1588	1990	1716	1479	1494	1323	659
GAATATACCGAAGTTCAAAG	EIF2AK3	0	0	479	451	292	310	328	583	508	422	558	387	530
GAGACAGAGTTGCGACCGCG	EIF2AK3	0	0	757	962	848	1040	1525	703	1000	839	941	1011	544
GGACCAAGACCGTGAAAGCA	EIF2AK3	0	0	1687	1708	1882	2465	2109	1841	2072	1637	1884	1987	598
GTACCACCCATTACCTATTG	EIF2AK3	0	0	155	164	69	120	121	144	151	114	174	191	45
TTATCTACCATACTACAAGA	EIF2AK3	0	0	890	573	317	349	360	1116	595	389	402	416	740
AACTGGCCAAGAAACACTGT	EIF2AK4	0	0	3020	2242	1564	731	409	3265	2819	1423	983	602	670
AGGATGACCGAGCTGCACGC	EIF2AK4	0	0	1533	1140	791	804	553	1774	1211	686	516	461	601
CTATGACAGCGACATACTGA	EIF2AK4	0	0	1367	1065	1114	1054	766	1418	1308	1077	881	705	563
GCAAGACGACTCCATCGTGG	EIF2AK4	0	0	1215	1329	921	659	554	1483	1344	893	623	435	663
TGTGCACTACCTATACATCC	EIF2AK4	0	0	968	521	487	366	230	1049	653	353	437	319	451
AGCTGGAAAGCCTATTCCAG	EIF2S1	0	0	750	830	660	932	1105	833	1004	837	1097	985	608
GTGTGTGGTTGTCATTAGGG	EIF2S1	0	0	1129	774	340	169	145	1083	639	261	244	237	475
TAATAGGCGCTTGACCCCAC	EIF2S1	0	0	910	742	382	236	134	850	511	246	171	112	368
TCAGATCCATTGCTGAAATG	EIF2S1	0	0	2293	1591	1053	746	400	2577	1918	1014	936	667	585
TGCATGCTTAAATGCATCAT	EIF2S1	0	0	2766	1477	1103	718	301	2651	1726	954	794	616	537
CAGAATCTCGTGTGGCAGCG	EIF4A3	0	0	1207	1438	1256	1849	1955	1440	1581	1266	1469	1201	585
CCGCATCTTGGTGAAACGGT	EIF4A3	0	0	1396	531	211	126	53	1209	387	122	111	84	480
GGAATTCGAGACCAGCGAGG	EIF4A3	0	0	718	481	189	159	192	735	369	201	151	177	672
TCCTTGAATAGGTCTCAGTC	EIF4A3	0	0	951	598	397	329	210	808	440	261	228	209	429
TTACGGACAGCATGTTGTCG	EIF4A3	0	0	2583	1970	2613	2489	1594	2442	2431	1862	1604	1284	594
ACTGGCACCCTATATCCCCA	EPAS1	0	0	1129	997	792	1160	1186	1178	995	842	857	777	596
CCTATTCACCAAGCTAAAGG	EPAS1	0	0	540	488	235	320	306	774	441	392	330	268	613
TAGCCACACAGACTATTGTG	EPAS1	0	0	2496	2070	2380	2611	2160	2546	2395	2074	2134	1879	638
TGTTCTCGGAGTCTAGCGCA	EPAS1	0	0	1727	1752	1718	2225	1794	1863	2004	1650	1832	1603	574
TTGACACACATGATGCACTG	EPAS1	0	0	1945	1162	1050	1101	829	2052	1350	1170	1139	1032	604
AGACACCAGTGCATTCACTG	ESRRA	0	0	2666	2107	2134	2094	1477	2964	2476	1883	1851	1657	759
CCACAATCTCTCGGTCAAAG	ESRRA	0	0	775	747	611	713	783	921	807	745	829	736	484
CTCCGGCTACCACTATGGTG	ESRRA	0	0	857	858	699	800	791	882	921	717	698	411	412
GCCAGCCCTGACAGTCCAAA	ESRRA	0	0	909	1068	816	1134	1034	1030	1167	982	1142	1221	526
GTGGGCGGCAGAAGTACAAG	ESRRA	0	0	996	1098	694	870	1006	1067	1150	824	798	793	587
AGCATTCGGCCAACCTTGGA	ETFDH	0	0	984	1199	937	1310	1229	1195	1412	1969	1290	1055	531
CATCTCTTGTCCTTATCCCG	ETFDH	0	0	791	639	645	902	861	899	809	697	627	661	566
CTTTCTCCACTAGACACACA	ETFDH	0	0	831	540	445	519	443	941	547	381	421	350	502
GAACCTCAAACCTACGGGAT	ETFDH	0	0	1087	1275	1187	1659	1530	1099	1361	1191	1393	1264	446
TTGGGAACATTCATAAAACC	ETFDH	0	0	602	510	470	438	396	708	537	390	380	405	364
AGTGAATACCCACTGCCACG	ETHE1	0	0	1240	1320	1181	1526	1526	1396	1552	1155	1095	953	591
CAGGACTGGGTCGATCAGAA	ETHE1	0	0	767	927	652	877	766	860	976	718	865	678	486
CCAGGCTGACTTACACATTG	ETHE1	0	0	1613	1267	1277	1624	1229	1566	1411	1130	1020	822	521
CCCACACCCACGGATCAACA	ETHE1	0	0	934	768	736	916	738	1203	769	627	684	647	499
GGACGAAGGTGACACAGCCT	ETHE1	0	0	1172	844	776	904	935	1136	903	784	754	648	582
CACTGAGCAGCACCGCACAG	FADS1	0	0	1606	1346	1237	1418	1133	1733	1522	1159	1090	955	570
CTCCACGCACCTCCACAGAG	FADS1	0	0	1114	967	928	1065	932	1242	1073	990	1038	1159	501
GAGCCCCATCCGCTCCACTG	FADS1	0	0	304	640	335	609	1067	341	521	451	667	757	441
GTGGTTCCACCAACTGGCGG	FADS1	0	0	667	832	668	701	1203	803	910	694	745	707	615
TGTGGCCTTCCACATCAACA	FADS1	0	0	2193	1760	1808	2322	1787	2279	2208	1858	1773	1710	525
AGCACAGCGTAGCCACGGAA	FASN	0	0	1756	1341	1423	1492	1157	1896	1490	1327	1227	1091	650
CCCTCCGGGAGACCTACCCA	FASN	0	0	739	956	842	975	977	816	1071	840	824	718	677
CGAGACCCCGAGACACTCGT	FASN	0	0	771	875	795	906	886	810	832	774	863	709	496
GAAGAGGACGCGACCGTCGA	FASN	0	0	1250	1315	1124	1362	1478	1292	1368	1144	1188	1081	519
GATGTATTCAAATGACTCAG	FASN	0	0	1285	1302	949	1266	1153	1134	1204	992	1144	918	706
CAAAAAGTCGGACATGTGCG	FLCN	0	0	1278	1495	1410	1775	1321	1474	1778	1343	1666	1313	526
TCACGCCATTCCTACACCAG	FLCN	0	0	1823	1386	1347	1292	750	1756	1536	1306	1267	1147	541
TGGACCAAGGTATCCTCGGT	FLCN	0	0	1174	1012	1235	1061	789	1149	1321	1033	1017	751	334
TGGCCTGGCACGTTCTCATG	FLCN	0	0	2370	1906	1768	1320	885	2326	2224	1484	1445	1178	718
TGTACTCTCTGGCAACACAG	FLCN	0	0	1047	668	490	519	350	1133	776	559	491	420	613
AAATGAGGACATATCAGTAT	FNIP1	0	0	1680	1138	1074	1118	793	1650	1402	1072	1170	1047	519
CAACATGTCCACACTCTGAG	FNIP1	0	0	1452	1000	849	1028	764	1519	1094	864	828	546	676
GCAGGCACAATCTTATCTGG	FNIP1	0	0	1193	1270	972	1176	1299	1306	1395	1015	1316	1265	616
TCAGCAAAGTGTTTACTGCT	FNIP1	0	0	1288	1165	1167	1380	893	1476	1422	1112	1231	1118	369
TCTGGCTTACAATGATGTCG	FNIP1	0	0	2156	1698	1696	1875	1405	2118	1831	1535	1407	1168	616
AAAATGGCATCATCCCAAGA	FNIP2	0	0	1263	1045	1181	1373	1148	1481	1336	1028	1161	1221	549
AGCTGTTCAAAAGATTGAGG	FNIP2	0	0	1160	1321	1125	1306	1478	1293	1335	1158	1351	1358	742
AGGTTACTTCCAGTACGACA	FNIP2	0	0	921	617	373	596	499	1193	661	517	635	586	558
GAGACTGACTCGCACCGTAG	FNIP2	0	0	1430	1519	1439	1837	1808	1553	1896	1505	1608	1505	595
TTCCGATGTCAACATGTTAG	FNIP2	0	0	2635	1848	2451	2884	2077	2703	2448	1971	1975	1807	615
AATCTTCCTTCAGGATATCA	FTH1	0	0	825	641	570	628	501	864	544	533	484	368	507
CGCCCGCGCTCACCATGGAC	FTH1	0	0	416	286	225	240	350	509	391	353	307	289	399
CTCCTACGTTTACCTGTCCA	FTH1	0	0	1733	1364	1389	1772	1253	1808	1821	1627	1488	1505	522
GGAGAGCGGGCTGAATGCAA	FTH1	0	0	630	855	507	497	600	880	861	694	761	683	624
TGTTCACCTTGATATCCTGA	FTH1	0	0	1551	784	786	749	680	1631	1074	724	676	545	566
AGAGGTGCAGGCCAACAATG	G6PD	0	0	2148	1779	1514	1170	686	2158	2253	1922	2235	2056	596
CTTGAAGGTGAGGATAACGC	G6PD	0	0	1144	873	799	517	257	1304	1066	990	1092	982	295
CTTGCCCCCGACCGTCTACG	G6PD	0	0	965	1012	623	496	428	1043	1260	1174	1462	1501	519
GACGACGGCTGCAAAAGTGG	G6PD	0	0	1161	1425	700	457	218	1214	1491	1206	1438	1204	641
TGCCCGTTCCCGCCTCACAG	G6PD	0	0	1087	1037	559	356	147	1098	1240	1007	1266	1063	638
AAGGCTCCCAAAGCTCGGAT	GABARAP	0	0	573	815	469	546	606	723	798	556	583	484	491
CCTGGACAAAAAGAAATACC	GABARAP	0	0	389	272	173	229	355	401	250	192	251	184	322
CTGGTGCCTTCTGATCTCAC	GABARAP	0	0	1027	1039	887	1239	1213	1065	1186	988	1164	968	545
GAAGATCCGAAAGAAATACC	GABARAP	0	0	481	482	379	387	302	597	429	366	338	346	373
GTTCGAGAAGCGCCGCTCTG	GABARAP	0	0	317	681	346	497	1255	390	512	469	601	847	517
AGAGTGCACAGAAGAAAGGT	GABPA	0	0	2047	1596	927	691	310	2206	2110	1610	1437	1096	705
CTCCAGAGAATTTCTCCCCG	GABPA	0	0	297	517	130	182	357	339	486	335	579	567	591
GAGTGTGGTGAGGTCTATAT	GABPA	0	0	1004	1135	1087	1261	1428	1095	1425	1142	1302	1234	490
GTACAGGTAATTTCTTACCA	GABPA	0	0	743	704	475	454	435	741	950	690	778	577	439
TATTACCATAGGGTATCCCA	GABPA	0	0	869	512	330	221	131	971	713	392	354	182	553
AGAACACAATCATCAAGAGG	GABPB1	0	0	1142	886	386	251	132	1322	39872	475	309	149	708
AGCTCCCTTTACTACAGACT	GABPB1	0	0	714	706	346	402	231	694	837	548	417	287	490
GTTTATCATTGGACCTGGAG	GABPB1	0	0	1623	1418	1141	864	718	1604	1718	1434	1328	1333	660
GTTTCTGAAGAATTGGACAA	GABPB1	0	0	881	1032	699	958	1120	968	1081	903	833	726	588
TAATGGTGTTCGGTCCACTT	GABPB1	0	0	1116	989	1001	1090	735	1111	1235	941	850	720	310
ACTCTACGACATCTCGATGG	GABPB2	0	0	1911	1397	1058	1390	848	2051	1774	1273	1196	762	543
CGATGGACATGCGCACATCG	GABPB2	0	0	1519	1046	1179	1303	1195	1532	1242	1089	975	921	550
GAAGTTTGGATATTACCCAG	GABPB2	0	0	528	836	637	954	1451	686	791	699	805	920	478
GACCATATTGAGCTGCAAGG	GABPB2	0	0	798	750	566	603	556	981	944	712	611	630	522
TTTCTCCAGAGCTATGTCAA	GABPB2	0	0	1660	1347	1353	1547	1198	1560	1528	1301	1422	1636	429
ACTGTGGCGTGATGGCCGCG	GAPDH	0	0	93	79	64	39	14	156	121	80	50	15	30
AGCCTCAAGATCATCAGGTG	GAPDH	0	0	2126	1914	1429	948	587	2012	2093	1705	1735	1323	693
ATATTGGAACATGTAAACCT	GAPDH	0	0	1277	774	350	138	62	1300	855	391	165	139	518
CACACCCATGACGAACATGG	GAPDH	0	0	2066	1377	463	73	60	1787	1779	615	133	103	585
TGCTGGCGCTGAGTACGTCG	GAPDH	0	0	1580	1120	350	16	10	1690	1487	617	139	136	571
ATTAAGTTAAAAGACACTGG	GARS1	0	0	954	898	431	243	152	1082	903	386	324	323	701
CTGAGCTCAAAGCCCGCAAG	GARS1	0	0	501	767	497	647	698	666	666	478	506	369	426
GAGATATTCCAACCTTCGTG	GARS1	0	0	1137	1357	814	630	294	1355	1329	782	707	543	649
TCTGATCAGTCCAGATCGAG	GARS1	0	0	1154	1050	478	199	102	1124	856	340	254	275	419
TGGCTCGTGCATGACAGGAG	GARS1	0	0	1894	1283	814	306	108	1834	1395	1284	502	521	506
AATCGGATATAACATCATCC	GBA	0	0	1761	1173	1050	1127	925	1643	1239	956	1070	938	614
CCCATCCAGGCTAATCACAC	GBA	0	0	893	641	596	842	613	868	724	797	799	673	340
TAAAAGCTTCGGCTACAGCT	GBA	0	0	1158	1087	796	1242	1234	1258	1204	1014	1201	1118	555
TGAGTACTGTTGGCGAGGGT	GBA	0	0	1552	1370	1482	1530	1278	1685	1968	1566	1459	1336	531
TTGGCTCAAGACCAATGGAG	GBA	0	0	1780	1511	1744	2173	1508	2002	1912	1547	1753	1507	614
AGAAATATCCGACATAGGAG	GCLC	0	0	1097	1096	689	808	962	1087	1133	921	1099	1111	774
AGGCCAACATGCGAAAACGC	GCLC	0	0	965	724	426	513	421	1103	761	546	460	334	493
CAATGTCTGACACATAGCCT	GCLC	0	0	1229	713	602	717	534	1251	943	652	617	584	524
CGTTCTCAAGTGGGGCGATG	GCLC	0	0	2073	1752	1749	1893	1612	2226	2146	1868	1881	1831	676
GACAGCTATTTATCTAAGTG	GCLC	0	0	1355	1552	1468	1960	2093	1409	1741	1658	1925	1819	627
AGAGTTGCGGAAACGCTACG	GDF15	0	0	2070	1992	1853	2291	2024	2364	2249	1910	2194	2119	679
AGCAGTTGGTCCGACTGCGA	GDF15	0	0	867	906	743	829	880	931	1064	837	737	778	512
AGGGTCCCGGGAAACTTGCG	GDF15	0	0	426	748	465	642	1212	437	627	491	738	663	576
GGGACGTGACACGACCGCTG	GDF15	0	0	1046	1362	1187	1342	1245	1347	1359	1047	905	793	512
GTCCGGATACTCACGCCAGA	GDF15	0	0	891	1043	829	1076	1029	966	1097	905	1173	1140	499
ACAAGTCAAACTTGGCATGG	GGCT	0	0	2112	1752	1819	2475	2043	2146	2231	2076	2162	1844	658
AGGCAAGAAGGGGTTAAAAG	GGCT	0	0	1163	1191	1011	1442	1319	1161	1095	962	1089	713	506
CACAGAAGAACGCCGCCGAG	GGCT	0	0	491	854	444	700	1058	494	647	645	988	1126	549
GAGTCCTGGCGATGAAGTGT	GGCT	0	0	1157	1327	1113	1699	1814	1278	1489	1285	1621	1390	534
GGACGTCACGGGTCCAGATG	GGCT	0	0	1323	1405	1310	1846	1807	1516	1699	1510	1840	1704	584
AACTTACAGTGGTGAACTTG	GLS2	0	0	2315	1794	1842	1917	1568	2542	2142	1482	1370	1121	602
AGGAATCCCCCATAACCCCA	GLS2	0	0	503	655	453	640	872	571	609	406	544	410	622
CGTCCGGCACCACCTCAGTG	GLS2	0	0	1051	1199	1032	1419	1280	1099	1306	1083	1111	1176	422
GGAAGAGATCTCGGTCCAAG	GLS2	0	0	837	1196	859	1127	1215	983	1088	811	787	697	571
GGGGATCGGAATTATGCCAT	GLS2	0	0	985	1080	1056	1144	1107	1057	1000	741	664	705	412
AACTGGGATTGACCCAACTC	GOT1	0	0	1554	1197	1032	1053	794	1421	1468	1158	1098	1028	453
GACCCCCGCAAGGTCAACCT	GOT1	0	0	492	763	483	436	565	585	811	641	938	1002	469
GTTGGTGAGGACACATAGAC	GOT1	0	0	1820	1603	1816	1637	1023	2041	2001	1669	1720	1539	433
TAGGAGGTGTGCAATCTTTG	GOT1	0	0	2170	2347	2492	2950	3016	2340	2724	2349	2932	2761	830
TCCAGATGCGAAGCCCTGAT	GOT1	0	0	1096	1195	948	709	501	1167	1394	1182	1351	1341	494
AACAGCGAAGTCTTGAAGAG	GOT2	0	0	1251	1497	1140	1396	1482	1273	1454	1135	1141	1059	530
ACTCCCAGAATGGGATCTGG	GOT2	0	0	893	971	688	780	942	911	892	651	809	668	590
CGGACGCTAGGCAGAACGTA	GOT2	0	0	1667	1547	1684	2156	1663	1780	1769	1659	1648	1447	480
GGACGCGGGTCCACTCCCGT	GOT2	0	0	300	577	336	489	711	372	580	533	823	755	343
GTGCGCCACTTCATCGAACA	GOT2	0	0	1321	1221	990	1171	996	1434	1220	940	1018	805	560
AAGTTCTGTGAGACAACCAT	GPD1	0	0	1666	1614	1682	2007	1660	1945	1596	1387	1380	1179	541
ATCTTGCCGATGAACTGATG	GPD1	0	0	2685	1776	2127	1977	1385	2879	1966	1318	1134	803	606
CCGTATCACAGTGGTGCAAG	GPD1	0	0	1592	1499	1455	1658	1248	1860	1531	1222	1158	1133	584
GCACAAGTTGCCCCCAAATG	GPD1	0	0	672	911	691	940	1117	661	873	833	1124	1158	459
TCAGCCATCGCCAAGATCGT	GPD1	0	0	2181	1652	2113	2342	1910	2308	1789	1240	1095	836	457
AGAAGCACTAAATTGATCCA	GPD2	0	0	1466	1538	1488	1877	1724	1667	1864	1446	1481	1299	564
AGAGTCCGTGAAAGGTCCCG	GPD2	0	0	532	853	547	835	1351	542	754	632	921	913	547
CAGGACAACATAACGATGCA	GPD2	0	0	2087	1749	2056	2625	2382	2151	2009	1526	1679	1570	525
GATTTGGGGTCTGTAACAAG	GPD2	0	0	950	1301	890	1437	1610	1000	1235	1041	1234	1082	562
GCAGGACCAAGTAGAACAGT	GPD2	0	0	1859	1693	1984	2294	1854	1906	2114	1931	1925	2010	564
CAACCTGGACTACTACACAG	GPN2	0	0	565	471	240	45	30	637	408	108	31	41	426
GCTGCCGTACGAGTGTGCCG	GPN2	0	0	1006	1174	556	196	109	1109	1151	428	248	186	481
GTGGAGCTCTGCACGCATCA	GPN2	0	0	1374	1497	718	248	72	1478	1534	645	395	300	612
TGCAGTAGTGAGAATCCACG	GPN2	0	0	2666	2235	844	119	21	2650	2049	428	151	138	660
TTGGAAAGGAGGTTGATGTG	GPN2	0	0	2853	2316	1136	296	158	2918	2363	542	227	201	814
ATGCTAAGAAACGTGCCCGG	GPT2	0	0	931	1107	833	1176	1070	1027	1231	1055	1210	1164	488
GACAACATCTACCTGACCAC	GPT2	0	0	1231	750	802	917	657	1118	879	648	656	553	428
GCGGTGGAGTACGCCGTGCG	GPT2	0	0	720	943	752	1007	1267	717	1038	961	1170	1027	455
GGAAGTAAAGTGCAGACCTG	GPT2	0	0	1560	1423	1297	1346	1356	1387	1612	1248	1280	1095	476
GGTCATCCGAGCCAACATCG	GPT2	0	0	1496	1257	1139	1342	1122	1504	1358	1391	1314	1263	706
CTTGGCGGAAAACTCGTGCA	GPX4	0	0	628	207	32	21	18	957	400	142	122	100	505
GAATTTGACGTTGTAGCCCG	GPX4	0	0	1307	429	99	68	52	1662	773	361	361	235	590
GCAAACCACACTCAGCGTAT	GPX4	0	0	1003	781	572	576	511	1100	883	722	778	740	581
TTAACCTGGACAAGTACCGG	GPX4	0	0	982	373	95	33	27	1235	872	365	280	285	592
TTCGGTCTTGCCTCACTGGG	GPX4	0	0	1342	483	217	69	42	1797	1345	833	616	419	648
GGCATTCAGGCGGCTCACAT	GSR	0	0	611	695	417	608	855	607	674	619	813	915	509
TATTTGCCAATAGGTCAAGG	GSR	0	0	1424	1095	998	1310	1023	1609	1477	1122	1245	1051	604
TCAGTGATGTCTTAGAACCC	GSR	0	0	1343	1210	1145	1696	1324	1518	1486	1108	1280	917	430
TGATCCCAAGCCCACAATAG	GSR	0	0	2035	1598	1458	1937	1374	1943	2066	1584	1832	1578	671
TGGGCGGGTCCCGAATACCA	GSR	0	0	526	805	554	851	1335	602	793	770	1037	958	626
CCTCTCTAATAATCCCAGCA	GSS	0	0	554	593	428	598	616	588	707	532	790	786	417
CGTCAGTACAGTCTACAGGT	GSS	0	0	1223	1191	1083	1104	706	1334	1236	1227	1333	1139	426
GCTCATTCTCTATGGCACGC	GSS	0	0	618	480	440	509	494	714	537	467	450	474	431
GGTCTCTGGACCAAGACCGA	GSS	0	0	548	808	553	826	1143	559	806	815	893	1076	529
TGAGGGGAAGAGCGTGAATG	GSS	0	0	3748	2946	3547	4117	3005	3885	3712	3084	3005	2891	1006
AACCATAACAAAACCATCCA	HIF1A	0	0	863	560	473	577	487	873	587	441	420	387	513
ACTAAAGGACAAGTCACCAC	HIF1A	0	0	1401	930	801	1018	658	1355	1061	870	819	609	475
ACTTTGTCTAGTGCTTCCAT	HIF1A	0	0	1272	1129	1144	1220	1092	1457	1402	1014	1056	904	520
AGATGCGAACTCACATTATG	HIF1A	0	0	2115	1767	1748	2306	1570	2552	1897	1675	1884	2124	761
TGGTATCATATACGTGAATG	HIF1A	0	0	2151	1702	2079	2437	1847	2132	2252	1836	1812	1692	547
CCAGTCACAGACTGACCGAG	HLA-A	0	0	801	867	860	1059	1153	921	1050	814	1053	1044	414
CGGCTCCATCCTCTGGCTCG	HLA-A	0	0	1099	1458	1233	1844	2259	1161	1664	1605	2023	1868	707
GGATGTGAAGAAATACCTCA	HLA-A	0	0	907	710	638	793	814	921	799	588	711	610	537
TACCGGCAGGACGCCTACGA	HLA-A	0	0	1251	853	925	1069	866	1241	1209	1080	1142	912	405
TGGATGGCACGTGCGTGGAG	HLA-A	0	0	2598	2032	2366	2996	2209	2789	2546	2436	2355	2411	632
CAGAGAATGCTGAGTTCATG	HMOX1	0	0	1649	1617	1775	2188	1731	1873	1952	1695	1826	1754	557
GCTCTTCTGGGAAGTAGACA	HMOX1	0	0	397	637	349	484	784	435	542	470	569	643	509
GCTGCATGGCTGGTGTGTAG	HMOX1	0	0	1623	1513	1635	1787	1641	1659	2004	1558	1728	1544	603
GGCCACATAGATGTGGTACA	HMOX1	0	0	2098	1853	1860	2493	2195	2279	2525	2017	2433	2112	705
GGCCCCCAGACAGGTCACCC	HMOX1	0	0	209	378	192	277	775	190	300	272	379	517	409
AATCCCTTCAAATTGAGCAC	HSPA9	0	0	1018	560	161	89	17	1158	431	111	72	49	416
ACAAATGCTCCAATCTGACT	HSPA9	0	0	853	611	234	189	136	929	583	287	172	147	505
TGAGCGACTTGTTGGAATGC	HSPA9	0	0	2029	1270	674	378	141	2040	1187	492	334	280	633
TGGCATGACTAGGATGCCCA	HSPA9	0	0	2000	1117	649	340	182	1917	1407	557	370	400	577
TGGGGATACCTTCTTAGGTG	HSPA9	0	0	1573	784	293	154	93	1564	849	248	184	130	598
AAAGATAAATACAAAAACAT	HSPD1	0	0	527	423	156	90	114	643	337	248	317	345	473
ACTGGCACGCTCTATAGCCA	HSPD1	0	0	1281	798	217	54	17	1279	839	177	88	77	422
ATGCTGTGGCCGTTACAATG	HSPD1	0	0	3041	2150	1159	558	295	2826	2571	1134	680	536	835
ATTCTTAACAGGCTAAAGGT	HSPD1	0	0	1010	741	394	144	43	1007	730	328	156	117	456
GAAGGCATGAAGTTTGATCG	HSPD1	0	0	1459	1513	874	439	252	1625	1702	720	507	286	531
AAACACCACATACTTGGAGT	INTS7	0	0	1714	955	622	412	303	1819	1197	859	845	622	573
ACTACTGACTGGCTAAGATG	INTS7	0	0	2383	1486	997	1151	1041	2319	1447	1070	842	711	671
ATAATACGGTATATACCGGA	INTS7	0	0	1075	509	153	55	33	1029	395	137	122	117	521
TGAAAGCTTAAAGGATTCAG	INTS7	0	0	706	669	312	331	401	855	604	416	435	349	424
TTGAAAGTGTCTCCAATGGA	INTS7	0	0	1198	1466	1161	1307	1058	1324	1426	1091	1170	1015	546
ACAACCCCATGACCAATCAG	KEAP1	0	0	1296	1186	842	919	711	1522	1300	967	882	803	602
CTGTCGGAAGTAGCCGCCCG	KEAP1	0	0	693	891	603	735	810	682	926	832	1168	1205	458
GGAAGTTCGGCGTCAACGAG	KEAP1	0	0	1719	1388	1042	1030	673	1709	1792	1452	1755	1693	661
TGACAGCACCGTTCATGACG	KEAP1	0	0	2370	1778	1936	1743	1069	2632	2238	1682	1663	1814	563
TTGGCATCATGAACGAGCTG	KEAP1	0	0	2813	1686	1321	1064	560	2650	2288	1678	1736	1539	608
ACAGATAACGAGTCCTCCGG	KLF12	0	0	1008	1366	1150	1608	1532	1184	1653	1366	1544	1416	510
CCAGCACAAATGGACCCCCG	KLF12	0	0	541	917	661	1208	1497	584	840	781	973	1034	417
CGTCAACAGTATTAACTCCA	KLF12	0	0	690	466	403	474	529	761	474	339	408	418	430
GCACCGACTGTACCACCACG	KLF12	0	0	1538	1608	1695	2204	1967	1803	1732	1634	1533	1474	549
GGGGAGGATGAAACGGCAGT	KLF12	0	0	1092	1279	1232	1483	1249	1127	1265	1105	1267	1181	466
AGGAGAATGAAGCCAAATGC	LACTB	0	0	1435	1267	1256	1295	1032	1374	1350	1142	1052	930	395
CAATTTGGCAAGAGCAACCA	LACTB	0	0	1242	1092	1033	1109	878	1215	1186	847	797	993	485
CGGCCAGAGGCGACGCCTCA	LACTB	0	0	370	778	503	742	1566	443	643	653	896	1195	533
CTTCGGTCTTAGGATGAGGT	LACTB	0	0	2056	1563	1767	1703	1341	2043	2000	1773	1791	1743	555
TCCTGAAGCTCTCTCTACTA	LACTB	0	0	610	667	496	706	735	585	616	529	608	589	347
ACAACTGTAATCTTATTCTG	LDHA	0	0	1241	1113	856	816	831	1326	1279	1068	1224	1068	742
AGCCGTGATAATGACCAGCT	LDHA	0	0	2059	1662	1740	1900	1418	1947	1956	1785	1773	1289	495
CCGATTCCGTTACCTAATGG	LDHA	0	0	1333	1382	1299	1867	1426	1438	1525	1222	1347	1130	476
GGGGAACATGGAGATTCCAG	LDHA	0	0	504	577	462	590	922	573	665	613	758	790	538
TATTGTTTCAAATCCAGGTG	LDHA	0	0	1345	1446	1504	1889	1730	1377	1637	1432	1679	1464	530
AAACAATAAGATCACTGTAG	LDHB	0	0	1646	1350	1312	1602	1421	1630	1400	1152	1145	1043	736
GGACTGTACTTGACGATCTG	LDHB	0	0	1899	1751	2232	2300	1872	2216	2370	1818	1897	1676	729
GGGGAACATGGCGACTCAAG	LDHB	0	0	924	1076	889	928	1025	981	1045	983	1262	1409	574
TACATCCACTTCCAATCACG	LDHB	0	0	1213	663	680	812	783	1290	829	720	657	690	546
TGCCAATTCTAAGATTGTAG	LDHB	0	0	1153	1046	870	1165	996	1187	1125	1005	1033	893	627
ACCCACAGGCGGACCTACGT	LONP1	0	0	664	517	212	74	21	752	660	273	183	83	312
CCCCGCAGGAAGTCAAAGCG	LONP1	0	0	1043	1125	645	478	377	1087	1217	718	478	423	491
CCGAGAATGCGCCTCCGCCG	LONP1	0	0	313	497	190	238	291	380	482	301	275	378	435
TCGATAATCTTGATAAAGCG	LONP1	0	0	1203	986	957	1128	1088	1234	961	879	967	898	566
TCTGGGCAAACGTCCCCGTG	LONP1	0	0	1826	1851	1719	1429	1083	2107	2244	1607	1173	943	625
AGAATGTCTAGTCTCTGTAG	LRRC37A2	0	0	2306	2334	1981	2097	1898	2516	2701	2105	2234	1963	929
CACTCCAGAATCCAAGACAG	LRRC37A2	0	0	824	1029	772	1093	1263	854	940	857	967	1009	555
GAAACAGGGAGTCTTTCCTG	LRRC37A2	0	0	689	898	473	409	525	697	892	683	624	583	559
GCATCGGTAGGGAATCCAGA	LRRC37A2	0	0	1015	919	704	825	810	1082	929	803	819	852	680
GCCTTCTGAGTCTCCTAGGG	LRRC37A2	0	0	130	326	155	305	893	148	270	211	285	358	407
CATCCAACCAAAATCCCGGT	MAP1LC3B	0	0	591	773	649	847	936	629	683	569	659	528	398
CTCGCGGCGACACTCACCGA	MAP1LC3B	0	0	678	758	688	874	727	838	893	1116	636	11898	531
GATGCTGCTCTCGAATAAGT	MAP1LC3B	0	0	702	538	470	622	541	713	524	379	485	506	407
GTGAGCTCATCAAGATAATT	MAP1LC3B	0	0	933	857	841	1289	1151	1018	1036	892	913	904	417
TGAGCTCACTCATGTTGACA	MAP1LC3B	0	0	2530	1876	2142	2288	1570	2387	2019	1814	1597	1383	635
ACTTATGGGATAGTCTACGC	MAP3K5	0	0	1218	892	915	1156	774	1277	1017	787	664	611	421
ATGCTTGAATGACTCTCATG	MAP3K5	0	0	2142	1956	2230	2753	2236	2517	2311	1998	2052	1689	715
CTGACTTCGGAACATCAAAG	MAP3K5	0	0	1115	907	913	1193	1210	1190	962	828	777	691	664
GGGCAGCCGACGGACCACGG	MAP3K5	0	0	457	710	529	892	1069	504	675	742	859	776	472
TGAATAAAACGATCCACAAG	MAP3K5	0	0	908	882	737	1100	1188	936	1119	843	842	759	340
AGAATCAGACTCATGCCAAG	MAPK8	0	0	1175	1117	872	1082	975	1321	1075	970	1139	1314	714
CAGCATCTGATAGAGAAGGT	MAPK8	0	0	1339	1311	1328	1745	1463	1693	1697	1449	1698	1717	425
TAAGGATACGATCTGTACCT	MAPK8	0	0	2183	1489	2100	2156	1827	2315	2162	1917	2138	1847	559
TCAACGTAAGTCCTTACTGT	MAPK8	0	0	1589	1413	1442	1909	1470	1880	1780	1519	1554	1447	486
TCGCTACTACAGAGCACCCG	MAPK8	0	0	1090	1240	1023	1286	1149	1131	1332	1055	1362	1187	443
AAGAAGTCTTTCAAGCTGAG	MARCKS	0	0	1162	1233	963	1318	1673	1143	1308	1152	1437	1386	508
CGGCTCACCTTTCTCGGCCG	MARCKS	0	0	641	774	676	811	1076	650	885	715	896	899	462
CGTCGCCGTTTACCTTCACG	MARCKS	0	0	891	1083	976	1056	954	1031	1103	937	933	819	496
CTCCTCGACTTCTTCGCCCA	MARCKS	0	0	1073	1131	1009	1197	1218	1124	1152	1077	1349	1217	550
GGTAGAGAAGGAGGCCCCCG	MARCKS	0	0	289	767	393	637	1632	314	514	495	777	961	560
AGAGTTGCTATCTATTCACC	MCU	0	0	1514	1256	1237	1577	1329	1488	1362	1115	1102	1213	534
CGCGCTCGCTCACCGTCCGG	MCU	0	0	570	648	556	789	1018	616	755	645	829	903	441
GCTGAATGATGTAAAGACAT	MCU	0	0	1449	1182	1484	1594	1228	1697	1574	1314	1433	1337	472
GGAGCTTATTGAAAGACTAG	MCU	0	0	629	996	622	949	1275	826	842	787	942	985	668
TGAACTGACAGCGTTCACGC	MCU	0	0	1097	753	711	934	626	1294	1088	890	926	851	455
AAACCAATGTTGTCAACAGT	MCUB	0	0	1848	1420	1814	2065	1469	1960	1547	1364	1494	1324	465
CATTAGCAAAATATCCATCA	MCUB	0	0	943	617	503	582	496	944	651	573	573	519	538
CCGGCACCCGCTCTTACCTG	MCUB	0	0	648	1014	677	1108	1647	634	849	865	1169	1263	621
GTCACACCATTATAGTACCG	MCUB	0	0	2087	2104	2500	2869	2193	2286	2499	2191	2678	2307	543
TGCTTCCTAACCTGTTCAAG	MCUB	0	0	2096	1912	1938	2279	1518	2133	2326	1643	1869	1562	628
AGACACTTATACTATGAAAG	MDM2	0	0	841	1058	780	1043	1088	1089	966	824	912	893	733
CAACATCTGTTGCAATGTGA	MDM2	0	0	1827	1320	1517	1773	1405	1972	1675	1258	1403	1321	666
GAGAACATTACCGGATTCGA	MDM2	0	0	479	574	368	444	637	554	534	418	465	433	485
GGGAAATACTATCAGATTTG	MDM2	0	0	985	1326	1091	1289	1611	1218	1401	1175	1419	1372	639
TACCATGATCTACAGGAACT	MDM2	0	0	2364	2048	1942	2535	1859	2377	1937	1752	1778	1552	668
AGCTAATCTTGGGACATCAG	MET	0	0	1439	1436	1536	1764	1456	1703	1864	1637	1823	1547	684
AGCTGTGGCAGCGTCAACAG	MET	0	0	2153	2122	2249	2767	2490	2182	2290	2002	2155	1955	692
CCGATCGCACACATTTGTCG	MET	0	0	909	775	679	901	801	830	829	786	846	793	524
GAGAGCACGATGAATACGTA	MET	0	0	1937	1639	2031	2430	1913	2182	1932	1528	1717	1539	490
TGAGATCAAAGTATTTGGAA	MET	0	0	1220	1214	921	1364	1541	1305	1276	1175	1393	1142	668
CCACCATCATTAGTCTTCGC	MICU1	0	0	1013	543	487	576	346	1004	603	417	408	431	513
CTCACTGATGACTTTCAAGG	MICU1	0	0	943	852	886	911	958	1373	1066	887	1082	1099	661
CTGAACACAAGCCAGACTTG	MICU1	0	0	2036	1960	1795	2097	1699	2124	2202	1934	2365	1933	629
TACTGGAAAGAACAGTTGTG	MICU1	0	0	1948	1636	1755	2235	1554	1993	2045	1638	1932	1790	486
TTTAGGTTGTCTACACATGG	MICU1	0	0	1969	1927	1938	2511	2164	2141	2195	1824	1808	1595	705
AAGCGCTGCTTACGAAGAGA	MICU2	0	0	1159	1159	923	1240	1241	1184	1302	989	1315	1095	512
ACATCGAGGATACACTGTCA	MICU2	0	0	1989	1508	1420	1826	1354	2039	1835	1610	1766	1647	502
GCAACATGAAATCCAGAATG	MICU2	0	0	2197	2250	1853	2389	2474	2275	2594	2256	2423	2429	910
GCCGCGTCAGTGTTGCGGCG	MICU2	0	0	959	1227	1052	1417	1305	948	1230	1174	1262	1336	386
TTCATTATAAAGAATTTCGA	MICU2	0	0	656	535	296	469	567	814	524	398	413	345	677
AGGGGAGTGGATCAAACCTG	MTHFD1	0	0	1277	1384	1290	1388	1068	1413	1695	1108	1211	836	592
CAGAAGCAAGTCATGCATCG	MTHFD1	0	0	1710	1628	1467	1610	1019	2102	1791	1566	1324	822	566
CCGGCCTGATGGGAAATACG	MTHFD1	0	0	1323	1297	1111	1337	1068	1252	1570	1401	1043	908	572
GATTGACTAGCATCAATGCT	MTHFD1	0	0	1832	1569	1849	2167	1728	1820	1988	1700	1352	1494	424
GTCAGTGCCGAAGATCTGGT	MTHFD1	0	0	1413	1536	1382	1612	1102	1505	1629	1410	1392	848	442
AAGAATCCTCGTGTCGATGG	MTHFD1L	0	0	2402	2041	2455	3032	2748	2557	2779	2199	2040	1667	728
AGGTGACGACAACTTGATGC	MTHFD1L	0	0	1624	1255	1621	1751	1507	1855	1345	1275	1164	970	496
AGTGACATTGAGATTTCAAG	MTHFD1L	0	0	1075	850	706	859	728	1283	902	754	804	602	640
GAGTAACAGACATAAACCTG	MTHFD1L	0	0	1840	1616	1438	1881	1661	1702	1778	1535	1545	1223	590
TCGACCCATCTACCATCACG	MTHFD1L	0	0	1394	969	1048	1247	826	1452	1163	944	861	723	485
ACCAGGATCACACTCAGGTG	MTHFD2	0	0	2168	1863	1826	2502	1917	2205	2243	1723	1645	1525	596
ATGTTACCGGCTACTCCATG	MTHFD2	0	0	2642	2175	2457	2782	2313	2412	2410	2058	1775	1321	719
CCTCTTACCGAACTGCCGCG	MTHFD2	0	0	983	876	894	1084	893	885	1034	862	929	914	390
GCTGGAAGGTCAAAAAACGT	MTHFD2	0	0	992	831	920	954	846	983	1022	737	812	731	396
GGGGCGCATGAACGTCCCGG	MTHFD2	0	0	595	959	723	1094	1761	731	967	791	1057	948	601
CAGCATCGGATGCTTAGGAG	MTOR	0	0	1342	1169	1024	1002	520	1309	1424	996	812	569	489
CAGCTCGTTAAGGATCAACA	MTOR	0	0	910	748	554	311	197	1087	737	343	228	132	549
CTGCACACATTTGAGTCCCA	MTOR	0	0	1189	997	781	649	425	1365	1295	664	509	326	587
GGGCTGCCAGCGTATCGTAG	MTOR	0	0	1298	1197	1009	856	527	1249	1360	1176	966	824	622
TCAGGAAATGATCCGCACAG	MTOR	0	0	1071	1049	666	324	127	1066	927	300	164	124	469
AGAGTGCATCGACCCCTCGG	MYC	0	0	960	882	609	511	279	1040	996	542	336	132	503
CCAGAGTTTCATCTGCGACC	MYC	0	0	343	463	192	228	166	437	465	204	188	118	406
CGAGGAGAGCAGAGAATCCG	MYC	0	0	929	1141	649	612	501	1143	1056	634	453	387	599
CTATGACCTCGACTACGACT	MYC	0	0	1236	763	573	337	154	1499	859	364	282	150	601
CTTCGGGGAGACAACGACGG	MYC	0	0	562	627	399	330	200	719	725	418	283	94	452
CAGTATTGGACCCTTACCCA	MYD88	0	0	1237	1320	1067	1310	1241	1274	1282	1030	1222	1013	549
CTCGAGCAGTCGGCCTACAG	MYD88	0	0	781	1171	834	1157	1392	931	1058	879	1007	916	627
CTGCTCTCAACATGCGAGTG	MYD88	0	0	2333	2153	2439	2731	2060	2591	2788	2238	2351	2049	681
GAGACACAAGCGGACCCCAC	MYD88	0	0	531	838	564	706	942	532	785	618	755	753	388
GGCTGAGAAGCCTTTACAGG	MYD88	0	0	438	758	542	647	1239	501	683	525	746	890	540
AATAGTATCAAGAAGTACAC	NAMPT	0	0	940	560	484	438	240	1018	548	404	407	399	451
CAGAGGAGTCTCTTCCCAAG	NAMPT	0	0	596	960	650	1071	1788	663	891	964	1277	1418	597
CTGGCTTACAAATTGGATTG	NAMPT	0	0	1607	1873	1738	2235	2113	1928	2084	2005	2361	2388	730
CTGTTCCAGCAGCAGAACAC	NAMPT	0	0	1299	1084	1311	1579	1319	1361	1193	976	1107	943	522
GGGATGGAACTACATTCTTG	NAMPT	0	0	1596	1675	1592	2109	1868	1682	1851	1730	1951	1849	679
AGATTGGCTAGTGACTCCCC	NCOA4	0	0	1826	1451	983	1173	896	1810	1691	1302	1398	1256	710
GAGGTGTAGTGATGCACGGA	NCOA4	0	0	944	921	735	928	883	1075	1160	894	1045	841	468
GGAATGTCTTAGAAGCCGTG	NCOA4	0	0	1001	1121	704	758	744	1116	1188	961	1328	976	695
GGTGTGGAGATTGAAAACCT	NCOA4	0	0	970	1007	690	986	961	954	1220	1058	1173	1053	580
GTAAGGAGCTTGATAACCAC	NCOA4	0	0	1640	1335	1203	1436	1252	1605	1589	1219	1369	1172	452
AAACGGAACTTGCCGCGTCG	NDUFA13	0	0	1441	1471	1115	1492	1443	1587	1821	1418	1371	1188	560
AAGTTCCGTTTGTAGTCGAT	NDUFA13	0	0	1546	1499	1327	1703	1387	1664	1613	1294	1404	1495	547
GCTCCAGTGCCCGTAGATCA	NDUFA13	0	0	887	1304	864	1138	1442	1005	1391	1241	1344	1203	541
TCACAGGCGCCTACAAATCG	NDUFA13	0	0	342	574	331	459	1108	317	446	365	491	590	533
TGTTACAGGCAGAAACCGAC	NDUFA13	0	0	448	329	166	218	137	684	320	255	209	195	369
AGCCATTATCGTAAAGCCGT	NDUFA9	0	0	2142	1614	2111	2437	1664	2151	1881	1505	1325	1237	534
AGTAGTACAACACAGCAATG	NDUFA9	0	0	2003	1414	1708	2031	1478	2135	1732	1380	1246	925	652
ATAGCCACATCTGTGTGTCA	NDUFA9	0	0	2284	1956	2171	2660	2263	2581	2458	2063	2204	1785	725
CCAGGTCACCCATGGGACGA	NDUFA9	0	0	1744	1660	1767	2244	1960	1883	2121	1870	1938	1653	656
GTGGACGTTCCTCAGTCAGT	NDUFA9	0	0	1799	1533	1634	2068	1770	1969	1845	1700	1614	1411	535
ACACTCCGGATGAGAAACTG	NDUFB6	0	0	1101	1008	929	1197	1048	1121	1167	844	801	531	486
ATAGGCCCCATCTTCTGTGG	NDUFB6	0	0	1153	1352	1174	1491	1616	1294	1540	1180	1414	1170	621
GCTGAGAAGGCGATGGCTGA	NDUFB6	0	0	1699	1501	1614	2166	1843	1689	1739	1488	1555	1286	546
TAATAATGAATAATCCAGAC	NDUFB6	0	0	444	426	408	341	387	546	409	270	329	184	403
TTGTATACCCCATGGACCTG	NDUFB6	0	0	1638	1952	1760	2399	2403	1868	2036	1694	2025	1831	793
ACGGTACCAGAATTCTTCCT	NDUFB9	0	0	907	963	706	986	933	1051	1004	849	822	756	523
ATTCTTATGTTCTTCAAACC	NDUFB9	0	0	621	462	440	441	414	683	478	306	392	328	375
GAATGAAAAGGATATGGCGA	NDUFB9	0	0	1392	1369	1300	1584	1424	1566	1570	1204	1342	1175	509
GCAATCGTATCTCTCATAGG	NDUFB9	0	0	730	813	790	848	705	776	811	591	619	564	528
TCAGGGAAGATGTATGGCTG	NDUFB9	0	0	2698	2336	2888	3157	2294	2380	2814	2287	2269	2150	624
ACTTACACATATGACCACCT	NDUFS1	0	0	1288	823	967	846	807	1404	915	710	678	515	460
GGAACGACCGTCCTCCAAGT	NDUFS1	0	0	981	1036	862	1112	973	1036	1105	832	751	559	448
GGCCGGGCAGTAAAGGCATA	NDUFS1	0	0	1002	1219	1025	1294	1481	1051	1134	1074	1211	1141	496
TTGATGTCCTCATGCATACG	NDUFS1	0	0	4025	2877	3254	3763	2170	4124	3327	2467	2104	1666	819
TTTAGAGGGGAAGCGTGCTG	NDUFS1	0	0	1541	1575	1559	1848	1547	1807	1817	1534	1478	1290	584
ACAGGCCTATTCTCTAGCTG	NDUFS2	0	0	1899	2169	2030	2360	2657	1999	2220	1854	2138	1750	711
CCCGAAGCATCACTCCACTG	NDUFS2	0	0	1756	1487	1343	1722	1330	1778	1654	1092	1141	891	612
GCCACTGCCGAACACCTCTG	NDUFS2	0	0	797	1046	761	996	1246	851	952	785	950	855	631
GCTGCTTATATCCGGCCAGG	NDUFS2	0	0	449	650	358	466	773	458	632	431	502	497	477
TCAATTCCATCACTAGTCGC	NDUFS2	0	0	1564	1208	1183	1278	796	1649	1292	1116	1037	844	448
GACTGCATGTTATTGCGAGC	NDUFS4	0	0	1078	982	858	1125	1252	1422	1281	1135	1198	1134	661
GTCCTGTGCCAATCTCCATG	NDUFS4	0	0	1979	2061	2027	2428	2618	2088	2578	2050	2279	2088	663
GTTTGATACCAGAGAGCGAT	NDUFS4	0	0	1091	1094	850	1288	1050	1146	1266	1082	1189	1299	458
TCGGAACCCTGGAAACGGAA	NDUFS4	0	0	665	723	536	698	803	740	659	628	678	627	567
TGGTACTGAGGCAGACGTTG	NDUFS4	0	0	1974	1518	1629	1648	1311	2150	2000	1569	1627	1520	574
AAGCGGTCCATGTCGTAGCG	NDUFS7	0	0	1754	1659	1671	2265	1856	1854	2021	1715	1756	1695	578
ACGAGGTGTCCATCAGAGCG	NDUFS7	0	0	1910	2320	2253	2754	2526	2316	2719	2496	2744	2253	683
CCAGTCCGACGTCATGATCG	NDUFS7	0	0	2732	2124	3025	3426	2394	2886	3001	2405	2434	2354	648
GCTTCCGGATCCTTGGTCTG	NDUFS7	0	0	204	561	261	439	1155	241	414	404	592	611	618
TGGCCACCACATACTCGCCC	NDUFS7	0	0	994	898	784	725	711	1213	994	728	728	467	496
AGCGCTCATCGAGTCCATTG	NDUFV1	0	0	837	1105	767	1106	1333	986	1148	955	1154	1133	670
CAAACCAGGTACCTCCACGG	NDUFV1	0	0	601	811	583	806	1056	648	660	442	490	452	536
GCTGCCTATATCTACATCCG	NDUFV1	0	0	626	858	545	837	1071	620	764	586	600	652	441
TGGTGGTGAACGCAGACGAG	NDUFV1	0	0	1796	1503	1490	1565	1263	1820	1589	1023	797	601	464
TGTCAACCACCCTTGCACTG	NDUFV1	0	0	1333	934	1002	1129	960	1388	1011	602	524	328	467
CACATCCAGTCAGAAACCAG	NFE2L2	0	0	957	806	647	795	584	1020	756	568	534	419	517
CATACCGTCTAAATCAACAG	NFE2L2	0	0	771	537	404	541	387	790	417	314	333	337	440
CTTCCACTTCAGAATCACTG	NFE2L2	0	0	981	714	462	524	446	1000	592	397	387	365	630
GAATTCAATGATTCTGACTC	NFE2L2	0	0	1229	1140	1063	1241	1075	1291	1309	975	1041	852	513
TATTTGACTTCAGTCAGCGA	NFE2L2	0	0	1053	717	645	660	548	1075	771	508	616	531	619
AACAGATCCTCCACAATCAG	NFKBID	0	0	1577	1314	891	1206	836	1536	1432	1142	994	887	610
CACCCATTTGCAGCAACATG	NFKBID	0	0	1728	1500	1675	2085	1679	1736	1780	1546	1613	1596	504
CTGGAAGCCAGAGACTTCGA	NFKBID	0	0	807	1036	711	1130	1267	866	1059	838	983	900	527
GCTCACGAATGTCAAGACGC	NFKBID	0	0	1303	1204	1139	1268	1121	1494	1246	891	795	600	409
GGGACGTTCGGTCTTGCACG	NFKBID	0	0	1252	1355	1279	1774	1559	1268	1423	1289	1466	1278	539
ACCCTCGGAGTCCTAAAACC	NNT	0	0	620	624	383	459	523	506	659	565	702	665	451
CTTTGCTCAACAATGCAAGG	NNT	0	0	950	565	468	473	373	905	611	476	523	452	500
GCAGGCGCAGCAAAGTCGAT	NNT	0	0	922	959	864	1017	975	1037	1058	969	884	830	397
GTGGGGTATCATACCGTCTG	NNT	0	0	1762	1782	1595	1635	1263	1818	1806	1832	1652	1441	572
TAATGTTGGATTAACCATAG	NNT	0	0	1848	1566	1349	1479	1260	1887	1680	1262	1265	927	603
AAAGCTATTTATCGCGTCGT	NO_SITE1	0	1	1037	1112	1107	1514	1407	1323	1434	1166	1313	1357	488
AAGGTCGCGGCGTTCGTATA	NO_SITE2	0	1	841	1126	887	1215	1390	970	1165	1051	1409	1293	524
AATCCTAGGCGCGACGAATA	NO_SITE3	0	1	1373	1399	1321	1962	1832	1511	1631	1387	1597	1407	653
ACCAACCGTTAGTACGACGT	NO_SITE4	0	1	2643	1890	2574	3075	2165	2670	2374	2079	2199	2183	594
ACGAACGCGTCGATTCGACC	NO_SITE5	0	1	1015	686	644	749	590	1056	862	633	648	489	368
ACGTATACGTCGAGACCGCG	NO_SITE6	0	1	1131	879	1001	1239	936	1265	1191	989	1326	1253	453
ACGTATCGTACGATGATCGC	NO_SITE7	0	1	1928	1197	1425	1578	1153	1988	1458	1368	1319	1128	409
ACGTTTAACGCGCGATCGTT	NO_SITE8	0	1	1618	1258	1490	1804	1454	1736	1750	1484	1673	1502	564
ACTATCGTACCGATCCGGAC	NO_SITE9	0	1	807	687	777	791	577	917	827	738	783	759	285
ACTTACGCACGACGTCGTTC	NO_SITE10	0	1	1818	1324	1594	1863	1481	1842	1802	1528	1640	1447	479
AGATACGGTTATTTCGTTCG	NO_SITE11	0	1	1145	1087	1018	1199	1042	1203	1208	945	1054	1121	525
AGGCGCTCGTATTACGTAGT	NO_SITE12	0	1	633	899	680	929	1182	745	921	820	1034	970	491
AGGTTATCGCGCGCGAACCA	NO_SITE13	0	1	1476	1449	1238	1552	1333	1492	1499	1382	1654	1440	612
ATGTAGGCGCGATACGAGCG	NO_SITE14	0	1	2025	1857	1877	2519	2571	1998	2142	2001	2433	2927	717
ATTATACCGCGCCGCGCAAT	NO_SITE15	0	1	1421	1373	1276	1609	1778	1350	1484	1186	1366	1387	587
ATTTACGGTTCGTTCGCGGC	NO_SITE16	0	1	890	826	883	1016	905	962	959	770	822	869	333
ATTTCGATAACTTACGCGAG	NO_SITE17	0	1	1944	1652	2073	2761	2328	2166	2089	1570	1782	1761	539
CACATGTCGACGTACGCCCG	NO_SITE18	0	1	2059	1711	2264	2801	2185	2192	2155	1923	1968	1873	544
CAGCGACATACGCGACGTCG	NO_SITE19	0	1	1612	1292	1316	1775	1467	1690	1446	1377	1366	1289	441
CATTATCGTCGCGCGTATCG	NO_SITE20	0	1	1941	1480	1789	2266	1933	2172	1867	1514	1568	1264	711
CCACGCGACCGTATTGTCGA	NO_SITE21	0	1	1600	1369	1626	1888	1605	1690	1728	1533	1806	1801	600
CCCCGATCTTACGTCGCGTA	NO_SITE22	0	1	1911	1691	2187	2398	1779	2009	1966	1732	2126	1807	585
CCCTGCGTCGACCGTAACGC	NO_SITE23	0	1	706	633	706	996	747	776	819	722	858	873	222
CCGCGTCCTACGGTCGCGAA	NO_SITE24	0	1	512	645	598	927	1583	590	706	636	821	671	433
CCGCTGACGTCGACCGATAT	NO_SITE25	0	1	1321	1133	1079	1387	1308	1317	1300	1105	1134	1044	416
CCTTATAGCGCGCGAACGGT	NO_SITE26	0	1	1689	1543	1819	2278	1896	1661	1797	1801	2090	1927	487
CGCACGTTGAAGCGTCGTCG	NO_SITE27	0	1	1871	1725	1875	2098	1797	2168	2070	1804	1831	1794	633
CGGTCGCCCAATGCGCGATC	NO_SITE28	0	1	1206	1656	1267	1670	2162	1270	1656	1512	1875	1775	660
CTCAGCTAACGTATCGCGAG	NO_SITE29	0	1	2298	1806	2442	3239	2531	2394	2124	1741	1688	1608	591
CTGACTGGATCGCGCGTATT	NO_SITE30	0	1	734	906	835	1187	1283	826	906	797	901	872	389
CTGCTAGCGCGCGCGAAAAT	NO_SITE31	0	1	632	694	549	763	838	692	720	633	742	726	472
CTTCCGTTTACGTCGTCGTT	NO_SITE32	0	1	1930	1460	1691	2077	1821	1712	1602	1429	1390	1240	534
CTTCGATGCGATCGCGTCAT	NO_SITE33	0	1	1772	1241	1507	1806	1205	1607	1556	1190	1275	1295	429
GAAATGATCGCGCGACGATC	NO_SITE34	0	1	1133	1296	1399	2007	1915	1236	1549	1374	1636	1585	429
GATCTAACGTACGACGAGTA	NO_SITE35	0	1	2744	2459	2943	3378	2945	3103	2883	2486	2416	2152	744
GATGTATACGTAGCGCGCGG	NO_SITE36	0	1	1625	1707	1828	2237	1891	1951	1904	1510	1708	1536	594
GCAACTCGTAATTCGCGCGA	NO_SITE37	0	1	1210	1165	989	1144	1160	1312	1176	954	4005	998	661
GCACCGAACGACGCGATTCT	NO_SITE38	0	1	979	1185	1276	1789	1739	1134	1314	1048	1351	1146	453
GCGACAACGCTACGCGTATC	NO_SITE39	0	1	628	712	618	994	1407	669	860	760	801	913	381
GCTCTACGCGACGCCGTTAA	NO_SITE40	0	1	955	1114	920	1233	1415	1068	1353	1187	1273	1434	533
GCTGGTCGCGTACCGTAATA	NO_SITE41	0	1	1730	1671	1835	2305	2202	1850	1830	1655	1826	1937	641
GGAACAACGCGCCGTTGTAC	NO_SITE42	0	1	1246	1111	1110	1573	1412	1262	1313	974	1260	1093	554
GGAAGTTTACCGCTCGTCCG	NO_SITE43	0	1	575	900	683	959	1613	619	922	869	1207	1385	598
GGACTCCGCTCGTACGATTA	NO_SITE44	0	1	1148	1344	1017	1423	1577	1084	1441	1318	1626	1659	609
GGCCGAACATCGCGCGATCG	NO_SITE45	0	1	908	1195	1193	1617	1660	1091	1403	1217	1474	1534	586
GGCGTCGCGCGAATACGCAT	NO_SITE46	0	1	623	454	282	392	418	644	392	332	369	351	495
GGGTAGTTAGCGTCGACGCG	NO_SITE47	0	1	1347	1292	1241	1462	1313	1380	1360	1204	1320	1226	455
GGTTATCAATATCGCGCCGT	NO_SITE48	0	1	871	881	802	1254	1302	945	1042	796	880	918	424
GTACGGACGATATCCGCGTA	NO_SITE49	0	1	1755	1419	1954	2224	1581	1701	1770	1514	1525	1358	372
GTAGGGCAATTCGCGTCGAC	NO_SITE50	0	1	885	840	776	1233	1117	980	1036	842	937	867	351
GTCGTTGCGCATTACGATCG	NO_SITE51	0	1	2509	2382	2544	3182	2869	2631	2919	2587	2923	2824	603
GTGCGTTTGACGTACGTCGC	NO_SITE52	0	1	1799	1355	1478	2050	1423	1877	1718	1515	1634	1208	403
GTGTCTCGCGCGGTCGATAT	NO_SITE53	0	1	1145	1137	890	1475	1656	1178	1249	1062	1196	1091	519
GTTCGTATAAACGGTCGTCG	NO_SITE54	0	1	942	1109	922	1324	1551	1153	1303	1166	1471	1343	586
TAATGCCCGTCGATCGACGT	NO_SITE55	0	1	1572	1174	1753	1905	1364	1531	1498	1312	1181	947	377
TACACAACGCGGTCCGCGTA	NO_SITE56	0	1	1779	1462	1755	2181	1910	1824	1804	1736	1633	1447	437
TACCGCGCGGATCAACGATA	NO_SITE57	0	1	1343	1099	1123	1500	1053	1424	1349	1051	1068	1032	505
TACGATCACCGTTCGACGAT	NO_SITE58	0	1	2201	1568	1967	2399	1717	2335	1996	1675	1542	1303	512
TAGCGGTCGTCGCCGACTTA	NO_SITE59	0	1	1555	1698	1677	2078	2293	1593	1938	1722	2007	2145	735
TATTCGCGGTTAGCCGTATA	NO_SITE60	0	1	1969	2023	2046	2809	2248	2203	2265	2050	2276	1980	633
TCAGCGGTCCGAAACGTAAG	NO_SITE61	0	1	1517	1363	1509	1979	1768	1552	1772	1636	1703	1523	508
TCCGGGCTACGACTCGTAAC	NO_SITE62	0	1	1308	1201	1351	1556	1405	1230	1349	1179	1291	1060	392
TCGTCCGCGACCCGATATCG	NO_SITE63	0	1	1051	1192	1238	1752	1823	1058	1358	1116	1321	1264	495
TCTTATATTGACGGCGCGAC	NO_SITE64	0	1	719	755	738	909	717	818	948	685	859	779	273
TCTTATCGTAGCTACGCGCA	NO_SITE65	0	1	2519	2056	2288	2857	1812	2790	2354	2229	2242	2155	591
TCTTTACGTTGACGCGTTAC	NO_SITE66	0	1	2145	1467	2157	2223	1556	2302	2015	1501	1337	1269	373
TGATACCGTCGACTACGTAC	NO_SITE67	0	1	941	665	684	741	415	1183	669	528	531	382	430
TGGCGATAATCGGCGTCCGT	NO_SITE68	0	1	620	700	703	901	770	793	785	787	833	919	234
TGTCGACTGACGTATACGAT	NO_SITE69	0	1	2488	1464	2135	2511	1759	2262	1924	1663	1534	1352	428
TGTTACGCGACGAATTCGCG	NO_SITE70	0	1	1710	1225	1477	1564	1134	1724	1401	1286	1311	1268	424
TTAGTGTCGATCGCCGATCG	NO_SITE71	0	1	1763	1556	1771	2419	2063	1811	2124	2071	2157	2145	566
TTATTCGCGCGATACGATTC	NO_SITE72	0	1	2239	1726	2247	2344	1715	4014	2092	1761	1717	1452	615
TTCCGATGTTCAACGCGAAT	NO_SITE73	0	1	1203	812	810	736	511	1448	872	737	741	746	550
TTGCGGCCTCGATACGATAT	NO_SITE74	0	1	2347	1980	2313	3121	2325	2573	2357	2208	2157	2021	574
TTGGAGTCGCGCGGCGTAAT	NO_SITE75	0	1	918	1036	944	1197	1523	922	1131	983	1216	1316	530
AAATGCAGAATGCCACTCTG	NQO1	0	0	1657	1288	1398	1622	1284	1840	1545	1279	1238	892	514
CAGGATACTGAAAGTTCGCA	NQO1	0	0	1146	1296	1053	1294	1003	1330	1423	1201	1303	1213	544
CTGGAATATCACAAGGTCTG	NQO1	0	0	1945	2283	2089	2801	2325	2082	2434	1936	2083	1874	840
GACAAAGGACCCTTCCGGGT	NQO1	0	0	261	457	293	413	848	233	430	353	532	499	359
GCTCCATGTACTCTCTGCAA	NQO1	0	0	479	508	341	419	445	633	516	324	327	330	482
ATGCCATGAACCTTGAGCCG	NQO2	0	0	1888	1936	1793	2469	2439	2020	2197	2080	2302	2296	691
CTCCTTTCCGTAACCACGGG	NQO2	0	0	1648	1475	1474	2051	1823	1523	1715	1482	1734	1736	457
GGCACGCTGAACCAGTACAG	NQO2	0	0	949	968	847	1265	1275	980	1166	1029	1129	1038	479
TGAGCAGAAAAAGGTTCGGG	NQO2	0	0	643	1090	769	1050	1287	725	941	756	1025	898	467
TGGCTGTAGATGAACTGAGC	NQO2	0	0	1729	1251	1181	1433	1166	1792	1498	1060	1102	926	601
AAGATGAGCTATACTATGTG	NRF1	0	0	2585	2031	1848	1770	1485	2663	2440	1628	1255	1009	711
AGCACTCAGCATACTATGCT	NRF1	0	0	2031	1620	1716	1580	1283	2161	1975	1452	1318	1078	658
AGTAGTATATTCATCTAACG	NRF1	0	0	955	852	330	203	115	1077	793	348	212	213	643
AGTTCTGAGTTAACCTCCTG	NRF1	0	0	1239	1366	882	950	769	1264	1294	1031	1009	829	603
GTGGCCTGAAGATATCCCCT	NRF1	0	0	1300	1122	560	338	214	1367	1212	485	344	282	672
ATGTGGTGCACACGGCCCTG	NUDT8	0	0	1762	1668	1457	1934	1662	1829	1953	1645	1566	1235	657
CCCGACTGCCTGTCGGCCGA	NUDT8	0	0	307	468	256	386	537	382	468	438	525	529	505
GCCGCTCTGCTCAGTGCGTG	NUDT8	0	0	925	902	834	868	1104	891	948	851	1043	990	537
GGTCCAGCCGCCTGACCGGG	NUDT8	0	0	160	352	163	238	804	157	263	207	313	426	565
TGTCTGTTTAGTTTCCCAGG	NUDT8	0	0	983	1137	931	1144	1229	1061	1095	929	832	818	531
AAATGTCATCAGAGGTTGGA	OAT	0	0	1535	1402	1416	2086	1832	1744	1763	1572	1633	1456	569
ACAGACCCAACCAGTTACGA	OAT	0	0	1051	949	792	967	978	1225	1159	857	1018	901	594
TGACAGCACTGTAAGAACTC	OAT	0	0	2071	1583	1691	1864	1599	2156	1983	1692	1823	1555	655
TGCTCTTCAGGATCCAAATG	OAT	0	0	1672	1518	1572	2084	1838	1840	1669	1488	1732	1660	549
TGTAAACTAGCTCGTAAGTG	OAT	0	0	2072	1958	2173	2610	2179	2089	2321	2094	2399	2119	524
AAAGACGCGTAGGTTGTACC	ONE_INTERGENIC_SITE1	1	0	1341	1231	1132	1411	1165	1430	1466	1234	1423	1089	441
AAAGCACAGGAACGGACGTC	ONE_INTERGENIC_SITE2	1	0	1490	1461	1505	1922	1739	1486	1653	1491	1465	1448	422
AACATGATACCCCCAACGTA	ONE_INTERGENIC_SITE3	1	0	1486	1384	1315	1765	1465	1493	1445	1215	1338	1062	498
AACTCTGCTCAACGGACGCA	ONE_INTERGENIC_SITE4	1	0	1867	2089	2054	2538	2525	1927	2218	1777	2217	2153	698
AATAGGTTAACGGCCGCCCT	ONE_INTERGENIC_SITE5	1	0	368	597	355	574	1104	346	542	543	970	1018	377
AATTCTCAAGGGTACGAGTC	ONE_INTERGENIC_SITE6	1	0	1386	1279	1233	1512	1251	1406	1466	1146	1262	1040	430
ACAACTAGATAACCCGGTCC	ONE_INTERGENIC_SITE7	1	0	1216	1333	1113	1528	1760	1233	1485	1216	1374	1386	601
ACCCACTAGATCTCCGATCT	ONE_INTERGENIC_SITE8	1	0	1289	1539	1422	1969	2052	1336	1727	1540	1746	1835	521
ACGTGATTGTAGACCGAGCG	ONE_INTERGENIC_SITE9	1	0	1178	1201	1123	1571	1818	1211	1330	1444	1448	1461	587
ACTACCTATACGTACCGAAA	ONE_INTERGENIC_SITE10	1	0	969	644	592	697	590	1182	737	608	494	565	636
AGAAAAGCATGCGTACGCGT	ONE_INTERGENIC_SITE11	1	0	1787	1445	1433	1659	1250	1846	1715	1409	1506	1235	652
AGATATATAACGGCAGGTCG	ONE_INTERGENIC_SITE12	1	0	1218	1313	1339	1605	1782	1357	1632	1288	1446	1363	522
AGCACGTCCCAAACCGCGTG	ONE_INTERGENIC_SITE13	1	0	1824	1555	1769	2027	1419	1829	1970	1811	1760	1635	482
AGCAGTCGGGTGTTCATCGT	ONE_INTERGENIC_SITE14	1	0	1211	1338	1088	1497	1407	1288	1269	1267	1293	1234	502
AGCTATTTAGGCCGCGCGTG	ONE_INTERGENIC_SITE15	1	0	1116	1537	1346	1846	2049	1313	1584	1540	1554	1707	646
AGTCAGTGGTCCACAACGAC	ONE_INTERGENIC_SITE16	1	0	1248	1094	1060	1215	986	1582	1335	1103	994	873	418
AGTCATATATTGGTCGAAGT	ONE_INTERGENIC_SITE17	1	0	1049	842	817	999	816	1230	1061	736	751	626	511
AGTGCTTAAGTACCGATGTG	ONE_INTERGENIC_SITE18	1	0	2084	1699	1871	2207	1832	2066	2024	1744	1851	1925	616
ATAAACCGTGTAAACGAACA	ONE_INTERGENIC_SITE19	1	0	1141	977	857	1019	852	1332	1179	913	1023	1038	557
ATACAGTCCTCGCCGACCAT	ONE_INTERGENIC_SITE20	1	0	1855	1508	1648	2197	1509	1652	1571	1300	1371	1067	482
ATACCCTGTATAGGTCGCAT	ONE_INTERGENIC_SITE21	1	0	1249	1106	1122	1284	1417	1225	1229	1043	1208	1001	475
ATATCATTGTCCATATCGCG	ONE_INTERGENIC_SITE22	1	0	1516	1120	1170	1313	1177	1640	1374	995	1046	1072	563
ATCACTATTGGTACCGATGA	ONE_INTERGENIC_SITE23	1	0	2584	2344	2273	2743	2058	2990	2609	2285	2058	1968	731
ATCTTAACGTCGACCCCGTG	ONE_INTERGENIC_SITE24	1	0	1970	1635	1675	1763	1348	2378	2017	1897	1794	1552	550
ATGCCGCCACGACTAGTAGT	ONE_INTERGENIC_SITE25	1	0	1682	1611	1618	1912	1498	1851	1853	1606	1910	1560	478
ATGGCTAGGTCACTCGACAA	ONE_INTERGENIC_SITE26	1	0	1773	1531	1627	2043	1413	1669	1693	1434	1648	1361	453
ATGTAACATACGCGCGCTAG	ONE_INTERGENIC_SITE27	1	0	1388	1134	1235	1471	1269	1609	1579	1385	1573	1553	496
CAAGACCGACTCGAGCGAGT	ONE_INTERGENIC_SITE28	1	0	1108	1109	1059	1515	1306	1204	1232	1101	1180	1221	432
CAATCCGGGAATACCGAACA	ONE_INTERGENIC_SITE29	1	0	912	1144	1010	1351	1527	1092	1159	989	1286	1160	535
CACAGATATGACCGCGAAGG	ONE_INTERGENIC_SITE30	1	0	1478	1610	1323	1718	1781	1487	1758	1496	1955	1854	697
CACAGGACTGCGAGCTACCG	ONE_INTERGENIC_SITE31	1	0	573	867	652	879	995	714	912	772	942	1016	531
CAGAGGTAAGTGTCGAACGG	ONE_INTERGENIC_SITE32	1	0	1695	1879	1748	2212	1956	1802	2337	2161	2373	2332	450
CAGCCATCTGATCTCGACGA	ONE_INTERGENIC_SITE33	1	0	1430	1576	1269	1736	1463	1761	1745	1569	1731	1918	634
CCAGCAAATGCGTATCCGCG	ONE_INTERGENIC_SITE34	1	0	1278	1266	1271	1780	1752	1298	1493	1365	1564	1427	592
CCCCTAAGCGAGCGCTATCG	ONE_INTERGENIC_SITE35	1	0	428	660	517	717	1485	466	645	604	927	1137	576
CCTCCTCGTAGCATCGTACA	ONE_INTERGENIC_SITE36	1	0	2219	1475	2130	2235	1795	1945	1948	1561	1360	1407	505
CCTGGCACCTAACGGTTACG	ONE_INTERGENIC_SITE37	1	0	2366	1794	2265	2527	2171	2469	2547	2460	2522	2565	604
CTCACGCCTAGATACAATTG	ONE_INTERGENIC_SITE38	1	0	1984	1727	1737	2388	1974	2246	2165	1902	1982	1680	643
CTCATTGGACCACGTCGGTG	ONE_INTERGENIC_SITE39	1	0	1373	1446	1499	1882	1890	1525	1762	1482	1471	1490	439
CTCCCACGGTCGGCTAAGCG	ONE_INTERGENIC_SITE40	1	0	1132	1055	904	1240	1252	979	1232	1167	1294	1157	567
CTGCACGCTATGGGCAACTT	ONE_INTERGENIC_SITE41	1	0	1174	1100	1185	1332	1259	1271	1243	1145	1196	967	515
GAAAGGTTAGGTTACGCCAA	ONE_INTERGENIC_SITE42	1	0	1840	1390	1740	2228	1688	1832	1871	1758	1910	1678	498
GAAGACCATAACCGCGAGAA	ONE_INTERGENIC_SITE43	1	0	885	1093	815	1343	1552	937	1035	939	1103	1113	469
GAATCGTAATAGCTCGGGAT	ONE_INTERGENIC_SITE44	1	0	1141	1307	983	1504	1508	1160	1340	1148	1461	1416	591
GATGCCTAGGCTATTAACGC	ONE_INTERGENIC_SITE45	1	0	1734	1220	1509	1826	1623	1657	1459	1247	1274	1147	518
GATGTTACCACGTAACCGTT	ONE_INTERGENIC_SITE46	1	0	1718	1241	1634	1846	1438	1999	1700	1469	1460	1231	452
GCAGAAAACGACCCCGTACG	ONE_INTERGENIC_SITE47	1	0	494	772	454	838	1134	510	711	613	931	994	397
GCCCCACGGCATGCCGAATG	ONE_INTERGENIC_SITE48	1	0	1565	1575	1620	1813	1601	1650	1835	1481	1918	1486	545
GCCCGCACTCACCACGGTTA	ONE_INTERGENIC_SITE49	1	0	1545	1248	1458	1677	1621	1510	1629	1380	1524	1492	468
GCTCATTGGACCACGTCGGT	ONE_INTERGENIC_SITE50	1	0	931	1128	1042	1546	1627	1029	1294	1064	1054	930	337
GGAATATGATTAATCGCCAT	ONE_INTERGENIC_SITE51	1	0	1106	978	904	1160	1055	1017	1157	874	1135	1044	519
GGAGCTCTACCAATTAATCG	ONE_INTERGENIC_SITE52	1	0	398	647	321	527	853	478	517	478	595	683	492
GGAGGTGCTACAAACGTGGT	ONE_INTERGENIC_SITE53	1	0	1023	1046	952	1285	1122	2010	1141	1042	1335	1078	422
GGGCCCGACGCCAGTCGTTG	ONE_INTERGENIC_SITE54	1	0	263	500	246	380	1237	292	419	408	677	860	706
GGGTTCATCAATTCGCCCGT	ONE_INTERGENIC_SITE55	1	0	677	836	692	942	1169	821	857	759	951	960	404
GTCTCGATTGTTATCGCGAG	ONE_INTERGENIC_SITE56	1	0	1386	1557	1511	1856	1677	1502	1541	1391	1496	1508	539
TAACATTAGTGGATCGGACG	ONE_INTERGENIC_SITE57	1	0	1816	1617	1490	1912	1417	1974	1908	1620	1794	1776	515
TAAGTCTAGCTACACGCACC	ONE_INTERGENIC_SITE58	1	0	2393	1778	2306	2379	1599	2341	2264	1805	1988	1475	520
TAGACAGATGCAGTCGACGT	ONE_INTERGENIC_SITE59	1	0	1332	1086	1198	1141	838	1404	1440	1100	994	935	342
TAGTGTAGTCTGCCCGCGGG	ONE_INTERGENIC_SITE60	1	0	721	1055	846	1179	1532	812	993	881	1069	1134	477
TATCTGACCACTAACGCGGT	ONE_INTERGENIC_SITE61	1	0	1319	1137	1139	1479	1213	1442	1379	1111	951	1149	373
TCAATAGTCCATGCGACGAC	ONE_INTERGENIC_SITE62	1	0	1460	1194	1274	1627	1285	1623	1308	1085	1275	1057	481
TCACGCGCTAGACGCCACCA	ONE_INTERGENIC_SITE63	1	0	2211	2014	2448	2755	2247	2546	2452	1909	2009	1838	577
TCCCCAGCGGTAGTTATCGA	ONE_INTERGENIC_SITE64	1	0	1313	1411	1172	1303	1152	1546	1545	1392	1552	1438	563
TCTTACATTCGGCGTTCGCA	ONE_INTERGENIC_SITE65	1	0	1107	1119	1349	1815	1447	1307	1242	1093	1125	998	454
TGATGATGTTATCTCTCGCG	ONE_INTERGENIC_SITE66	1	0	1987	2074	2423	3062	2505	2369	2427	2157	2168	1684	589
TGCACCCTTGGACCGGTCGA	ONE_INTERGENIC_SITE67	1	0	1584	1487	1579	1649	1399	1673	1914	1526	1825	1738	543
TGGGATCAAACGAGCATCGT	ONE_INTERGENIC_SITE68	1	0	1463	1159	1243	1387	937	1564	1471	1410	1541	1272	480
TGTCAATCTTTAGCGGCGTA	ONE_INTERGENIC_SITE69	1	0	1514	1632	1301	1727	1753	1543	1646	1486	1710	1649	542
TTAACCACTACGATAGAGCC	ONE_INTERGENIC_SITE70	1	0	1059	994	929	1139	984	1253	1230	922	991	944	516
TTCAGCCCGCCGCTGATCGG	ONE_INTERGENIC_SITE71	1	0	599	748	512	682	623	637	692	529	541	392	446
TTCCCTGACACGAACGCATA	ONE_INTERGENIC_SITE72	1	0	2112	1853	2029	2621	2245	2213	2300	1885	2075	1720	689
TTGTCTCGATTGTTATCGCG	ONE_INTERGENIC_SITE73	1	0	2471	1854	2171	2564	2156	2460	2328	1969	1972	1886	662
TTTCCATCGATAACTACCGC	ONE_INTERGENIC_SITE74	1	0	1312	631	683	721	539	1333	841	611	438	352	525
TTTGGCAGTCTATTACGGTA	ONE_INTERGENIC_SITE75	1	0	1905	1535	1581	1724	1331	2132	2059	1627	1682	1512	769
AAATGTAGCCAGTCCAAGCA	OPA1	0	0	1634	1274	1020	1007	659	1556	1719	1424	1355	1100	493
ATGAAATAGAACTTCGAATG	OPA1	0	0	1452	1909	1600	1964	1765	1872	1660	1567	1771	1431	653
CAAGCTCGAATATTCCCAAG	OPA1	0	0	648	709	507	561	342	711	783	678	665	509	428
GTATTGCAGAAAGATGACAA	OPA1	0	0	1470	1110	1047	770	653	1385	1335	962	1078	966	612
TCAGTGGAAAGATATGATAC	OPA1	0	0	1565	1147	1216	1049	670	1416	1335	1097	1042	797	409
CGTCTGTGAAGGTACCCCCA	OPLAH	0	0	1556	1327	1419	1650	1305	1694	1636	1400	1249	1098	558
CTCCCGGCCCAAAAATGCAG	OPLAH	0	0	272	361	173	310	483	246	301	247	300	318	338
TCATCATCGACAGTAACAGG	OPLAH	0	0	1658	1043	1148	1422	1121	1793	1307	915	742	749	562
TGGTGCGCATCGTCCCTCGG	OPLAH	0	0	1791	1472	1791	2029	1534	2014	1785	1580	1240	975	585
TTGGCTTTGTCATACCTGAG	OPLAH	0	0	2172	2132	2132	2869	2293	2371	2536	2039	2290	2114	822
ACTATTATCATACGGTGTTG	P4HA2	0	0	1983	1679	1683	1907	1651	2078	1995	1725	1853	1466	641
CCCTAGAATCTCCTTACCAA	P4HA2	0	0	342	292	182	276	317	378	274	194	248	260	439
GTTTACGAGAGCCTCTGTCG	P4HA2	0	0	947	1045	803	977	1094	905	1121	916	1252	1238	499
TCGTAGTACCTGACGATGTG	P4HA2	0	0	3336	2413	3425	3586	2691	3593	3212	2712	2769	2538	787
TGTGTCCTGAAGTCTCATCA	P4HA2	0	0	2062	1577	1623	1913	1463	2093	2076	1735	1814	1708	642
ACTCTGGTGCCCACAGACAC	PACSIN1	0	0	1300	1366	1434	1742	1635	1317	1621	1434	1632	1571	405
CTACCATTTGGCTTGCAAAG	PACSIN1	0	0	950	915	814	1120	874	1147	1101	811	953	737	596
CTGGGGTGCCATAATGACAG	PACSIN1	0	0	1373	1598	1386	1781	1506	1522	1747	1443	1563	1337	525
TATCACAAGCAGATCATGGG	PACSIN1	0	0	1246	1026	876	1082	835	1461	1210	894	871	650	537
TCAGGTCGTTGCATAGACGG	PACSIN1	0	0	1750	1541	1660	1943	1501	1847	1980	1645	1550	1466	486
AACAAGTACATCCAGAAACC	PAQR7	0	0	752	724	465	599	614	738	752	496	584	606	407
AGCATAGTAGAAGTGTGCCA	PAQR7	0	0	1926	1647	1651	1782	1532	1888	1742	1450	1537	1526	545
AGGACTAATGTCCAGTGCGT	PAQR7	0	0	1567	1510	1613	1822	1446	1898	1843	1532	1432	1193	519
AGTCCACGGTCTCCACAAAG	PAQR7	0	0	877	754	838	1030	1127	1044	956	745	828	731	558
ATGTACGGCTTCCAGAAGAG	PAQR7	0	0	1593	1733	1571	1818	1923	1667	1770	1554	1660	1449	749
AACTCGGGGGGAAGTTGACG	PARP1	0	0	782	1085	735	922	1121	841	1121	873	1143	1071	579
AGCTAGGCATGATTGACCGC	PARP1	0	0	1326	1012	1076	1196	768	1203	1260	977	810	578	346
CGATGCCTATTACTGCACTG	PARP1	0	0	1628	1283	1365	1684	1390	1645	1574	1253	1250	864	532
TACCGATCACCGTACCCACA	PARP1	0	0	2276	1530	1761	2086	1504	2174	1833	1476	1399	1212	610
TGGCCCCAAGAGGGAAGTCA	PARP1	0	0	1018	1167	1142	1647	1547	1244	1447	1314	1502	1636	471
AGAGTATGGAGAGTCTCCTG	PDE4DIP	0	0	814	867	495	605	864	896	778	543	503	476	636
CAAGCCCGACCAATACACTG	PDE4DIP	0	0	774	559	329	379	301	858	530	323	400	226	490
CTCAGTGTCCCACATCAGGT	PDE4DIP	0	0	1025	989	699	790	744	1260	1100	837	836	664	438
GGACAGCAAGCAGATCCAGG	PDE4DIP	0	0	1144	1101	767	723	563	1228	1133	506	502	367	630
TGAACGGAGTCGGCTCAATG	PDE4DIP	0	0	1838	1635	1337	1398	1109	2036	1953	1413	1649	1307	657
CGTGGAGGGATCGTGGACGA	PHGDH	0	0	1512	1167	1038	1130	830	1540	1207	817	806	648	569
GATGACATCAGCGGTCACCT	PHGDH	0	0	931	1157	965	1468	2019	969	1225	1027	1137	1123	527
TGAAGGGGAAATCTCTCACG	PHGDH	0	0	1335	1426	1145	1608	1557	1242	1434	1084	1197	1285	461
TTCATCGAAGCCGTCGCCTG	PHGDH	0	0	1055	1288	927	1146	1381	1077	1135	831	996	904	725
TTGGGAGAGAGGTAGCTACC	PHGDH	0	0	1289	1059	1099	1271	872	1260	1168	810	787	636	426
CAGATACTGCACTCTCCCCG	PHYH	0	0	1021	1342	1119	1529	1574	1134	1604	1383	1521	1426	756
GGATAATAACGTTCTAACCC	PHYH	0	0	1412	1216	1333	1607	1234	1467	1412	1216	1271	1151	556
GTACCGAAAGCGTTGAATAT	PHYH	0	0	153	128	202	211	171	128	121	114	159	217	43
GTGCTCCCAGGCACACACAA	PHYH	0	0	1253	1144	1115	1417	1221	1188	1263	1189	1199	1254	525
TTACAATTACCAGAATCTGG	PHYH	0	0	903	583	422	515	488	864	711	508	505	588	601
ATAGCCACTCACGTACCGCT	PIGT	0	0	900	845	878	970	833	957	789	748	646	520	344
GATGACGTCCTGATATGTAG	PIGT	0	0	2465	1772	2012	2316	1896	2170	2277	2008	2052	1923	619
GGAGTCGATGAAGTTGAGAG	PIGT	0	0	1250	1439	1240	1875	2159	1306	1582	1406	1490	1338	563
GGCATCAAATACAACTGACA	PIGT	0	0	561	369	254	379	403	602	400	216	249	206	543
GGCCTCACCTTGGAACTACA	PIGT	0	0	790	644	513	589	643	824	733	552	607	582	620
ACCATATCAAATTCACACAC	PIK3CA	0	0	832	466	412	410	330	897	432	325	215	174	484
GAAGCTGTATAATGCTTGGG	PIK3CA	0	0	1134	1532	1244	1797	2556	1256	1513	1398	1607	1392	671
GCAATTTGGGTAGAATTTCG	PIK3CA	0	0	762	942	727	1002	1203	868	944	772	917	893	605
GTTCGAACAGGTATCTACCA	PIK3CA	0	0	1167	1185	1092	1435	1404	1282	1200	1090	1100	862	394
TGTTATAGGGCAAATAATAG	PIK3CA	0	0	1813	1489	1659	1965	1590	1995	1685	1348	1611	1460	655
AGCGTAAGCCAATACTGATG	PIK3R1	0	0	2532	1997	2193	2698	2094	2758	2544	2086	2457	2092	694
CCTACTACTGTAGCCAACAA	PIK3R1	0	0	995	741	631	746	535	1049	815	726	739	775	444
GAGGCGGGGCAATGTCAGGA	PIK3R1	0	0	758	1242	822	1289	1925	790	1058	1099	1478	1481	608
GTGATTATACTCTTACACTA	PIK3R1	0	0	926	575	389	444	498	1100	625	450	514	548	698
TTTCCTAGATACACCCTCCG	PIK3R1	0	0	940	763	738	983	1139	859	864	798	855	767	558
ACTGGGCCAGAGACTCGTGG	PIK3R2	0	0	1315	1478	1153	1799	1858	1416	1550	1192	1069	1041	610
AGACTGGTCCCTGAGCGACG	PIK3R2	0	0	1323	1471	1208	1506	1596	1339	1569	1339	1179	1214	590
AGCTTTATGAAGAGTACACA	PIK3R2	0	0	1604	1420	1178	1384	955	1935	1492	969	972	816	759
GATGCTTCTAGCAAGATCCA	PIK3R2	0	0	1870	1875	1774	2007	2043	1782	2015	1637	1826	1839	700
GGGCCCCAGGAACTCCACAT	PIK3R2	0	0	318	510	227	350	657	285	424	351	508	540	469
ACTCGCAAGGGTCATAGCAG	PLD3	0	0	3005	2660	2742	3410	2685	2901	3311	2240	2169	2106	657
CAACAATGACACCCACACGC	PLD3	0	0	778	451	418	563	552	991	515	362	300	286	401
CCTGAAGGCTCTACTCAACG	PLD3	0	0	751	847	690	822	869	849	831	770	949	872	512
GGACTGGCGTTCACTGACCC	PLD3	0	0	1635	1604	1611	2139	2029	1485	1757	1437	1417	1223	595
TAGCGGGTGTCATAGAACCG	PLD3	0	0	892	1162	991	1378	1545	937	1070	948	938	820	413
ACCATGCAAATCACAATCAC	PPARGC1A	0	0	1277	665	531	578	320	1260	744	575	623	718	490
AGGACTAGCCTCATTGTCAG	PPARGC1A	0	0	2326	1989	2286	2830	2160	2256	2651	2280	2556	2189	519
AGTCCTCACTGGTGGACACG	PPARGC1A	0	0	1600	1549	1461	1720	1389	1630	1842	1601	1725	1645	494
AGTCCTGAATTTATAAACAT	PPARGC1A	0	0	418	503	310	345	477	454	427	430	541	439	509
TATTGAACGCACCTTAAGTG	PPARGC1A	0	0	2246	1533	1866	2251	1576	2256	1909	1743	1891	1539	483
CAGTGATACAGGATCAGCCG	PPP1R15A	0	0	1289	1385	1372	1861	1808	1489	1633	1434	1689	1546	664
CTCTCCTGGCCAATACACCC	PPP1R15A	0	0	831	579	539	638	518	923	699	520	589	521	548
CTGGGAGTATCGTTCAGGAG	PPP1R15A	0	0	1698	1654	1411	1872	1846	1884	1884	1616	1725	1545	611
GGGGTATGGGGGATTGCCAG	PPP1R15A	0	0	525	728	515	650	1224	539	693	693	684	828	471
TTCTGATAAGAACCCAGGGG	PPP1R15A	0	0	975	1409	1084	1590	1660	1219	1576	1300	1475	1465	603
AATAGAATTATTAACTACAG	PPP1R15B	0	0	445	448	238	312	339	488	407	288	307	289	586
ACGCATAGACAATTTCAGTG	PPP1R15B	0	0	1328	1173	1294	1372	1147	1462	1393	1148	1095	1090	480
CAGAACTCATTCCGGCCTCG	PPP1R15B	0	0	914	1292	915	1285	1605	1057	1286	1039	1090	1176	713
CCCTCCTCTAGCCAATCAAG	PPP1R15B	0	0	1381	1055	1014	1166	821	1287	1163	951	937	926	566
GCACCTTCTGAAGCAATCCG	PPP1R15B	0	0	188	206	139	210	231	191	228	228	298	250	141
AATCGGTCCGCAAGGCGCAG	PPP2R5A	0	0	949	1047	749	1214	1152	1137	1290	1155	1168	1157	466
AGAGGATGAACCCACGCTTG	PPP2R5A	0	0	1492	1588	1586	2274	2016	1543	1808	1631	1660	1554	558
ATTCCTATGCATACTGCAAA	PPP2R5A	0	0	988	621	377	493	432	1121	596	487	609	698	575
GAGTATGTTTCAACTAATCG	PPP2R5A	0	0	1149	1217	1023	1468	1440	1176	1366	1157	1457	1229	609
TTTCCCTCCAGTATTATCAA	PPP2R5A	0	0	1235	865	762	910	683	1459	1051	778	861	930	768
AGAAGGATTTAAATATTGAG	PRKAA1	0	0	814	972	638	947	1026	843	958	784	1003	888	674
GAAGATTCGGAGCCTTGATG	PRKAA1	0	0	1020	1504	1107	1483	2010	1128	1422	1279	1562	1668	698
GACAATAATCCACACCAGAA	PRKAA1	0	0	421	418	246	342	401	510	416	372	416	381	466
GGTAGATATATGGAGCAGTG	PRKAA1	0	0	1295	1513	1227	1535	1649	1377	1662	1403	1676	1835	712
TCTTTACAACAGAAATCACC	PRKAA1	0	0	732	365	281	295	180	687	359	263	362	414	350
CAGGCCTGGGGGAATATGCA	PRKAA2	0	0	1169	1331	963	1514	1615	1241	1387	1113	1334	1278	642
CTACATCTGTAAGCATGGAC	PRKAA2	0	0	1305	709	712	775	530	1180	846	702	786	798	567
GAATTTCTGAGAACTAGTTG	PRKAA2	0	0	1360	1761	1348	1960	1871	1336	1640	1514	1642	1630	721
GGATATAAAAGACACCCCCT	PRKAA2	0	0	803	1089	810	1148	1444	760	997	827	1076	1164	592
GTAATGAACAGTTTATATAG	PRKAA2	0	0	1085	1119	794	996	871	1240	1107	887	913	833	657
AGTATTTGATGCTTTAATGG	PRKAB1	0	0	1587	1642	1400	1567	1508	1722	1467	1150	1261	1222	768
CAGGCAATTACCTTCTGGTG	PRKAB1	0	0	1071	1151	963	1334	1199	1041	1268	1023	1036	970	465
CCCGTCCATCGAAACACCGT	PRKAB1	0	0	1211	872	984	844	577	1292	931	681	547	398	392
GGAGGAAGAGTACCTCGGAA	PRKAB1	0	0	585	772	499	731	873	638	786	711	848	711	502
GTGGCCATAAGACGCCCCGG	PRKAB1	0	0	220	420	255	397	714	253	385	312	446	556	317
AAGGAGCACAAGATCATGGT	PRKAB2	0	0	1808	1350	1472	1690	1235	1739	1641	1271	1178	967	438
ACTTGTCACCTCTTAATCAG	PRKAB2	0	0	1407	984	930	820	671	1580	1232	853	887	829	690
GATACAAACTCTTTGTCCCC	PRKAB2	0	0	408	458	362	531	758	413	476	338	459	466	361
GTGGGTTCATGATCCATCAG	PRKAB2	0	0	1432	1454	1439	1864	1718	1505	1715	1447	1582	1753	496
TCAGACCAGCGGATAACAGT	PRKAB2	0	0	1576	1155	1189	1497	1229	1863	1415	1151	1131	998	497
CAGAGCCACATAGACGGGGG	PRKAG1	0	0	783	921	622	882	858	790	900	657	687	1151	434
CCAAGGCTGATTTATAGTAG	PRKAG1	0	0	815	1018	785	914	978	961	940	737	887	796	509
GCAGCGATGAGACTTCATGA	PRKAG1	0	0	1624	1337	1155	1430	1254	1544	1269	1021	976	885	603
TTGGGGAACTCAGTGATCTG	PRKAG1	0	0	1721	1699	1394	1596	1244	1822	1900	1485	1441	1308	781
TTTGATACGTCCCTGCAGGT	PRKAG1	0	0	1674	1345	1260	1467	955	1756	1388	1027	858	704	426
AGGAGGTCTTACCTTTCGAG	PRKAG2	0	0	1160	1460	1173	1535	1661	1230	1531	1359	1465	1412	642
CCACTGAAGCTCATGCGTCG	PRKAG2	0	0	1456	1392	1505	1881	1717	1644	1573	1314	1381	1320	640
CGTGTGCTGCTTGGTCACTT	PRKAG2	0	0	1615	1290	1427	1702	1441	1474	1565	1344	1408	1300	473
GTGTTTACATGCGATTCATG	PRKAG2	0	0	2359	2168	2116	2626	2381	2523	2444	2364	2445	2369	748
TGAATATATCTCCAGATGCA	PRKAG2	0	0	1315	1337	1151	1547	1452	1349	1262	1243	1215	1174	569
CACCTACTTCTACGCCAATG	PRODH	0	0	2583	2024	2115	2921	2098	2683	2524	2109	2204	2075	701
CCAGGAAACTTCTAGGACAG	PRODH	0	0	824	1071	807	1140	1447	920	1153	996	1020	1056	446
CCTGCTGTCCCGGTTCACTG	PRODH	0	0	1029	1106	856	1244	1427	1106	1257	1035	1101	939	560
CTAGCACTTACCAGAAACTG	PRODH	0	0	1668	1475	1244	1555	1168	1709	1382	1105	1137	1014	685
GTACCGCAGCCGGCGAACCT	PRODH	0	0	92	93	72	109	128	90	96	80	59	54	61
CAGGCATCCATACTTCGACT	PRPF3	0	0	1315	708	365	351	226	1314	716	486	575	534	520
GGAATCTATACATTACCTGG	PRPF3	0	0	756	467	142	50	46	753	458	166	175	155	659
GGCAGCAACACGACAAATCG	PRPF3	0	0	1876	1162	763	645	463	1862	1315	800	769	532	629
TCTTCCACCTCCTCAAAACG	PRPF3	0	0	960	594	372	307	261	936	528	308	294	255	402
TGGCTTTCAGAGTAGGCATG	PRPF3	0	0	1803	1562	1309	1060	606	2128	1674	999	928	700	588
GTATTATTGCGCAAATGAGA	PSAT1	0	0	869	622	527	611	590	1115	557	388	462	361	644
GTCATCACGGACAATCACCA	PSAT1	0	0	1584	1002	1142	1209	871	1573	1302	963	976	879	537
TCGCGGGGACTTACTGAGTG	PSAT1	0	0	641	765	588	695	865	751	960	786	813	820	395
TCTACCTTGGAAACATCCAC	PSAT1	0	0	828	462	393	459	427	879	530	413	298	296	436
TTCCTGCTTTCAAGCCAATG	PSAT1	0	0	1949	1900	2066	2521	1986	2117	2160	1825	1937	1625	601
AGCCCTCATCCAGCCCTCCA	PSPH	0	0	562	853	617	883	1436	661	823	762	951	1165	655
CAACCAATGTATTTGCCAAT	PSPH	0	0	1415	1055	1002	1211	1087	1272	1020	842	919	708	471
GACGCGGTGTCAGAAATGTA	PSPH	0	0	1088	1194	1192	1583	1694	1150	1313	1262	1354	1309	543
TCTGTGAGAGCAGCTTTGAA	PSPH	0	0	1568	1679	1609	2193	2058	1773	1940	1601	1945	1749	624
TTCCTCTTACCTTATGCCGG	PSPH	0	0	1896	1863	1860	2384	1967	1860	2027	1833	2073	1919	616
AAAAGGATATTGTGCAACTG	PTEN	0	0	1810	1596	1493	2073	1677	1797	1866	1659	2123	2314	531
CCAATTCAGGACCCACACGA	PTEN	0	0	755	519	448	510	312	758	610	384	488	496	436
TCATCTGGATTATAGACCAG	PTEN	0	0	1346	1554	1432	2096	2136	1425	1652	1588	2213	2796	559
TGTGCATATTTATTACATCG	PTEN	0	0	1025	698	583	848	741	1098	838	507	847	613	636
TTTGTGAAGATCTTGACCAA	PTEN	0	0	1822	1737	1974	2332	1850	1896	1961	1745	2073	2032	569
AATGGCTAGCTCCCCAGACA	PYCR1	0	0	1384	1424	1290	1421	1189	1439	1686	1214	1276	1184	474
CCGCAGTCCTTACGTAGGCG	PYCR1	0	0	1895	1821	1887	1956	1698	1830	2166	1964	2020	1854	515
CGTGCCTGTGGCATACACGG	PYCR1	0	0	927	812	663	725	659	1020	984	705	711	691	485
GAAGTTGACACCCCACAACA	PYCR1	0	0	768	739	510	690	778	829	759	641	690	594	456
TGAAATAGGCGCCGACATTG	PYCR1	0	0	300	436	239	305	712	347	374	327	484	528	536
ACAAGTACGAAAATGTCCCC	RFWD3	0	0	670	519	554	521	353	878	662	456	448	433	359
ACTTCAGAACAACATAGGCA	RFWD3	0	0	1121	926	705	768	635	1209	828	681	640	670	560
GAAGTTACATGTATCGATGG	RFWD3	0	0	2654	2216	2586	3006	2380	2538	2455	1980	1975	1631	690
GAGGGTATCTGCTTCACGGA	RFWD3	0	0	895	1068	875	1134	1141	960	1173	958	1017	940	514
GCCTAGTGCACTTATCAGTG	RFWD3	0	0	1830	1785	1942	1867	1342	1764	1862	1475	1352	1191	540
AAGATAGAATATTCATCCTG	RHEB	0	0	1159	1379	944	885	632	1376	1193	830	650	470	646
ATTCTGTTACATCAATCAAA	RHEB	0	0	875	661	381	399	294	1099	565	424	502	397	599
CCGGCCACTCACCCACAGAC	RHEB	0	0	665	833	496	513	367	656	627	471	276	211	503
CTTCAACTTGTAGACACAGC	RHEB	0	0	1532	1081	1157	1327	744	1541	1294	1136	1105	850	531
GAATACCTATTATGTTGGTT	RHEB	0	0	1360	1350	1370	1734	1402	1548	1498	1363	1536	1262	510
AGCAGTCGTCGGCGCACTCG	RNF187	0	0	1660	1886	1817	2250	2265	1825	2008	1612	1796	1509	676
CAGCGCGGTTCCCACTCGGG	RNF187	0	0	281	447	245	326	465	339	453	303	426	458	457
CCGCTTCTGTCGGGCGTGCG	RNF187	0	0	445	640	526	810	1218	520	705	593	905	995	501
GAAAGGACTTGAATGACGCC	RNF187	0	0	1220	1077	1145	1142	1060	1274	1285	1208	1228	1108	515
TCGGCGCGCACCGGTTCCCG	RNF187	0	0	180	426	227	332	872	225	342	341	428	568	527
CACCTGCGGATCTTACGGGC	RPL13	0	0	111	96	23	6	12	142	164	109	112	78	441
CGGATCCACAGAAATGCCGA	RPL13	0	0	786	655	242	94	24	759	579	156	83	77	510
GCCGGATGGGACCCGACGCG	RPL13	0	0	293	358	156	82	85	310	202	36	42	12	539
GTTGGCCTGCAGGGACTCCG	RPL13	0	0	704	684	393	354	399	631	552	235	115	132	534
TACCACACGAAGGTGCGCGC	RPL13	0	0	1474	810	368	212	64	1548	670	259	125	92	560
AGAATCTACATCTAAACCCT	RPL17	0	0	1308	658	209	148	61	1235	593	230	146	97	678
GAATCTACATCTAAACCCTG	RPL17	0	0	790	473	129	21	8	832	383	89	18	7	728
GAGAATCTACATCTAAACCC	RPL17	0	0	489	294	87	14	10	603	147	65	22	28	461
TTCTTTCAGGCCAAGCAATG	RPL17	0	0	2130	1163	727	467	270	2143	1059	349	280	93	694
TTTCTAGCATGCAAATCAAG	RPL17	0	0	820	474	230	158	107	946	474	257	203	157	483
AGTGAGCCCAAAGGTTCGAA	RPL7	0	0	1350	1481	1048	1185	1024	1376	1406	992	1025	812	650
CGTTTGTCATCAGAATCAGA	RPL7	0	0	868	470	349	304	224	914	497	256	201	133	492
GGCTCACTCCATTGATACTG	RPL7	0	0	1137	725	491	270	128	1041	740	332	225	124	624
TATCAATGGAGTGAGCCCAA	RPL7	0	0	1513	902	505	299	96	1601	843	288	166	128	539
TTCAGCTTCGAAAGGCAAGG	RPL7	0	0	1730	1470	1257	1017	509	1896	1418	817	566	456	627
ACTGTCGACATTCCAGAAAA	RPL9	0	0	905	870	512	483	271	1019	1001	755	701	664	558
GGGTGAAAAATATATCCGCA	RPL9	0	0	301	494	329	496	770	348	452	494	690	637	422
TACAGCTCCGGGTTGACAAA	RPL9	0	0	953	827	339	226	140	1065	855	558	424	349	578
TCTAGTCGACATTACTCTGA	RPL9	0	0	1638	1029	613	409	155	1795	1176	703	520	365	687
TGGGTGAAAAATATATCCGC	RPL9	0	0	358	416	255	406	550	466	422	372	464	501	382
ACTGTAGTATCAGTCAGTCC	RPS6	0	0	1314	933	636	428	174	1400	1117	670	437	264	445
AGTGGTGGGAACGACAAACA	RPS6	0	0	1600	1016	429	178	48	1548	844	222	93	70	576
ATCAGTTCGTGGTTGCATTG	RPS6	0	0	3344	2493	1904	1233	616	3583	2806	1639	1117	888	873
TACTTTCTATGAGAAGCGTA	RPS6	0	0	1735	1224	642	349	177	1804	1294	605	431	340	721
TAGCAGGCGGACACGGCCAT	RPS6	0	0	2028	1911	1599	1461	726	1914	2126	1669	1507	1035	510
AGAAGTACTTCACCCATGCA	RPUSD3	0	0	1991	1809	1817	1896	1535	2155	2239	1850	1594	1274	728
AGGCATCAGAGGCAACCCCG	RPUSD3	0	0	1403	1354	1178	1553	1675	1411	1454	1079	1002	718	527
CCACTTACTTCCCAGATGCT	RPUSD3	0	0	1316	1217	1109	1416	1265	1191	1377	1103	1408	1085	482
GACTCTCAGTCACTTTCGTG	RPUSD3	0	0	883	1069	892	1095	1208	964	1144	1114	1215	1231	542
GTGACGTTGAACAAGCCACA	RPUSD3	0	0	1828	1638	1694	2136	1869	2087	1843	1454	1453	1050	660
AGTCCCATGAGCAGAATCCT	RRAGC	0	0	662	1116	868	871	843	940	1064	769	881	668	552
CATTCCACAACTGCCGACCT	RRAGC	0	0	1678	1686	1556	1631	1066	1570	1547	1352	1316	1126	453
CCATATCTGGAAATTCACAA	RRAGC	0	0	467	377	269	303	278	519	335	197	204	237	461
GATATACGTCATTGACGCAC	RRAGC	0	0	1734	1061	1213	1404	906	2023	1254	929	824	599	564
TTTCCAAAGGACTTCGGCTA	RRAGC	0	0	1385	1694	1535	1883	1875	1563	1823	1549	1659	1586	602
ATCATCTCATAGTCAAATGT	RRAGD	0	0	1752	1020	1001	1186	791	1587	1059	839	784	806	487
CCCAAAGAGATATTCACCAG	RRAGD	0	0	773	979	703	953	1275	771	910	796	840	841	427
GAGCACTAATAAGATATGCC	RRAGD	0	0	927	843	733	839	753	987	871	702	718	658	369
TCCGACGCCGATCCGGACAG	RRAGD	0	0	1126	980	1119	1357	1272	1114	1355	1118	1095	955	428
TTGGTCCTAGGATGATTACA	RRAGD	0	0	2473	2015	2482	2836	2217	2463	2462	2033	2172	1989	644
ATGATCAGAAAGAGCCGTAG	SCD	0	0	1130	1263	984	1340	1392	1231	1378	929	812	576	694
ATGTCGTCTTCCAAGTAGAG	SCD	0	0	1819	1629	1731	2067	1983	1884	2186	1667	1217	1141	646
CAATGTAGGTACTACAAACC	SCD	0	0	1326	1039	1143	1362	964	1366	1342	898	620	557	414
CAGGTGTAGAACTTGCAGGT	SCD	0	0	811	989	753	1008	1177	801	1107	783	547	303	448
GATCCTCATAATTCCCGACG	SCD	0	0	828	1064	855	1116	1259	869	1010	854	867	802	462
ACAAACTCTAGGTCCTGGCA	SDHA	0	0	1352	1498	1461	1722	1626	1376	1657	1434	1472	1182	581
ACCGTGCATTATAACATGGG	SDHA	0	0	1745	1540	1653	1561	985	1839	1746	1258	1129	782	590
ATTGCACACCTTATATGGAA	SDHA	0	0	1297	778	712	956	794	1400	904	714	679	552	611
CATTTCTACGACACCGTGAA	SDHA	0	0	1657	1336	1482	2005	1650	1634	1480	1364	1379	1282	470
CGCCAGGTCCTTCGCGACAG	SDHA	0	0	799	984	884	1196	1194	852	1146	1112	1088	1041	427
AAGAAGGATGAATCTCAGGA	SDHB	0	0	1154	1253	932	844	614	1314	1275	1010	930	841	546
ATGGCAAATTTCTTGATACG	SDHB	0	0	1158	1446	1233	1648	1915	1172	1461	1313	1587	1711	523
TCCTTTATCACATACATGTG	SDHB	0	0	1100	786	954	856	472	1121	1068	816	733	440	295
TGTGCAATGAACATCAATGG	SDHB	0	0	1814	1176	1063	959	515	1818	1423	1104	747	480	484
TTAAAGCATCCAATACCATG	SDHB	0	0	1273	839	662	622	363	1291	848	573	434	237	542
ATAGTAATGTGGGGAGACAG	SDHC	0	0	2100	2014	2064	2646	1954	2278	2443	2091	1971	1651	691
CGGCCAAAGAAGAGATGGAG	SDHC	0	0	1134	1361	1176	1520	1422	1271	1467	1287	1481	1318	529
GCCAAAAAGAGAGACCCCTG	SDHC	0	0	432	710	481	526	732	482	641	600	664	563	478
TACCTGTAGATAGTAATGTG	SDHC	0	0	16	43	25	48	34	31	43	19	33	11	12
TGTCGGCCCTGTTACTCCCT	SDHC	0	0	1212	1139	1105	1305	1095	1349	1521	1419	1599	1259	512
AGTTCGAAGCAACAGAGCTG	SDHD	0	0	2148	1830	1609	1871	1416	2124	2207	1793	1878	1455	686
ATGGAGAGAACATACAATGG	SDHD	0	0	1618	1517	1398	1458	936	1674	1660	1039	934	691	531
GAATAGTCCATCGCAGAGCA	SDHD	0	0	1267	1485	1247	1264	902	1335	1442	1046	1079	794	450
TCTGTTGCTTCGAACTCCAG	SDHD	0	0	1159	1136	871	896	614	1078	1178	728	637	524	431
TTTGCTCCTGGGTCTGCTTC	SDHD	0	0	1567	1753	1768	2158	2088	1626	1832	1582	2152	1975	667
CAGGGAGACAAGTTTGCCTG	SDS	0	0	1622	1688	1510	1969	1987	1730	1711	1395	1641	1475	627
CTCACCCACCACCTTGACTG	SDS	0	0	1373	1208	1067	1353	1297	1529	1376	1030	933	848	564
GGAAGCAGATCACTTACCCG	SDS	0	0	598	1019	689	1069	1337	711	992	816	870	810	445
GGGGAATGTAGACCCAACCC	SDS	0	0	747	716	655	880	756	723	771	765	558	569	319
GTCCATCTTGAGGTAGACGC	SDS	0	0	1837	1345	1582	1682	1444	1826	1667	1177	1259	1038	478
CAGGTTGTCTACTCGCCCAG	SESN2	0	0	1202	1455	1154	1733	1685	1930	1489	1311	1578	1484	572
GATGCCACAGCCAAACACGA	SESN2	0	0	695	683	534	886	804	956	758	518	566	643	437
GGACCCGTTGAACAACTCTG	SESN2	0	0	582	771	502	723	952	529	704	554	743	701	566
GGGCTCCAGGATGTCAGCTG	SESN2	0	0	633	933	656	912	1292	648	814	741	917	831	519
GTAAGAACACTGATGGCGGG	SESN2	0	0	1135	1345	1163	1452	1612	1175	1454	1310	1360	1159	554
AAACTTACACACAGCGATGT	SFPQ	0	0	2381	1297	887	529	273	2061	1325	726	410	231	505
ATGATCGTGGAAGATCTACA	SFPQ	0	0	1544	645	264	111	54	1601	478	223	159	83	640
ATGGGCCTCAATCAGAATCG	SFPQ	0	0	1810	1393	1016	1161	1044	1972	1662	793	768	544	628
CCGGGCCTAAGTACGCCTGG	SFPQ	0	0	1322	1219	796	866	650	1478	1589	1226	1391	1106	620
CTGGATGATACACCCATGAG	SFPQ	0	0	1126	453	123	56	26	1083	308	67	48	18	495
AGGAACTGGAGCAAGGATCG	SH2D4A	0	0	970	1164	1086	1470	1473	1074	1237	938	1028	1120	558
CCGGCTGAAAGCAGAACAGG	SH2D4A	0	0	1059	1252	1131	1565	1673	1049	1211	1025	1320	1201	516
CTACAAGAGGTTATCCCTCG	SH2D4A	0	0	1973	2244	2189	2616	2528	2229	2590	2235	2398	2032	757
GAAGTCTGGGTATGGGTGAT	SH2D4A	0	0	1100	1160	1031	1608	1866	944	1248	1087	1310	1300	406
GAGAGGAACAGATCCGACGA	SH2D4A	0	0	1064	1341	1175	1637	1727	1254	1515	1383	1548	1585	543
AGGCCCATGATGCGCCCATG	SHMT1	0	0	1260	1453	1363	1920	2080	1409	1701	1457	1619	1400	571
CCCATTTGAACACTGCCATG	SHMT1	0	0	1716	1457	1560	2006	1712	1604	1758	1438	1519	1192	598
CCCGAAACCTGGAATATGCC	SHMT1	0	0	660	735	673	990	1007	709	752	563	717	710	335
TCCTCCAGGAGTGAAAAGTG	SHMT1	0	0	1518	1374	1765	2065	1566	1587	1770	1427	1656	1463	531
TTCTCCCACAGATACTATGG	SHMT1	0	0	1860	1572	1635	1843	1384	1992	1656	1323	1355	1105	644
CTACTCACAAGACTCTTCGA	SHMT2	0	0	811	636	405	469	500	889	486	388	262	237	613
GAGAAGGACAGGCAGTGTCG	SHMT2	0	0	2027	1618	1515	1749	1353	1758	1653	1183	1050	821	587
GCTACATGTCTGACGTCAAG	SHMT2	0	0	1359	1115	1231	1474	1468	1375	1314	1094	1066	1115	506
TCATGCGGGCGTAGTCAATG	SHMT2	0	0	2140	1766	2070	2507	1844	2319	2069	1612	1368	1328	648
TCTGAACAACAAGTACTCGG	SHMT2	0	0	670	504	470	549	431	799	460	265	201	166	552
CAGGAATCTCCACCGAATCG	SIRT4	0	0	960	1264	915	1174	1562	965	1257	1096	1296	1229	551
GTTCCCCACAATCCAAGCAC	SIRT4	0	0	877	702	715	670	626	852	820	483	418	415	382
TACTGGGCGAGAAACTTCGT	SIRT4	0	0	1178	861	690	782	451	1325	1054	722	591	682	478
TGGCACAAATAACCCAATGG	SIRT4	0	0	1613	1596	1424	1745	1466	1810	1684	1236	1319	1177	606
TGTGGATGCTTTGCACACCA	SIRT4	0	0	1622	1139	1067	1290	1066	1589	1242	915	894	780	539
AACCACCAACCTTCAACACT	SKIV2L	0	0	2085	1753	1762	2061	1594	2046	1907	1740	1982	1846	519
CAACAAAAAGAGCTCCCCCT	SKIV2L	0	0	371	676	355	559	916	392	539	420	596	552	430
CCATAACAGATCTGAACACA	SKIV2L	0	0	1099	835	773	812	742	1199	829	670	721	473	512
GACTCCATGCGCAAACACGA	SKIV2L	0	0	1053	656	328	361	229	1215	638	398	434	381	662
TCACTATATCAACGATGTCG	SKIV2L	0	0	1275	884	792	907	581	1302	943	737	666	640	526
AAGAGGCGACCATTGGCCAA	SLC16A1	0	0	1474	1572	1435	1982	1948	1531	1641	1160	1242	1104	666
ACAGACGTATAGTTGCTGTA	SLC16A1	0	0	1840	1624	1737	2190	1635	2050	1899	1685	1627	1574	616
GGGCCCGATTGGTCGCATGA	SLC16A1	0	0	347	609	343	507	976	371	445	421	616	582	504
GGGTGAATAGGGTTAAGTCC	SLC16A1	0	0	1093	1247	1098	1267	1265	1025	1258	874	933	746	553
TATCCATGACACTTCGCTGG	SLC16A1	0	0	2120	1701	1788	2215	1783	2248	1807	1357	1375	1236	609
AAAAAGACACCTGACATATG	SLC25A13	0	0	1183	1169	1037	1371	1442	1215	1141	1043	1365	1440	481
CCAGCCTAATCCAAAGACTG	SLC25A13	0	0	1313	1370	1183	1509	1517	1360	1477	1367	1334	1149	550
GCAGATTTATATGAGCCAAG	SLC25A13	0	0	672	739	487	758	983	747	760	665	930	790	617
GGGGCAACTCCCAATAACTG	SLC25A13	0	0	828	1141	897	1284	1786	934	1134	990	1295	1303	698
TACAAAAGGAGTCAAGACAT	SLC25A13	0	0	1603	1327	1377	1717	1263	1617	1451	1265	1115	1076	448
AGATACCGAAGTAGGCGGCT	SLC25A5	0	0	536	724	449	657	831	544	709	644	609	742	463
CGCAGCCATCTCCAAGACGG	SLC25A5	0	0	1078	1090	929	1389	1502	1006	1212	995	1190	1056	422
GGAGTTCTGTCCTTCTGGCG	SLC25A5	0	0	534	803	534	812	1230	544	800	675	896	922	510
GGGTACGGGCAAAATCAAGA	SLC25A5	0	0	447	543	287	376	506	449	448	396	475	450	509
TCTTAACCAGGCAGTCACCG	SLC25A5	0	0	1832	1474	1587	1759	1337	1951	1764	1497	1185	1014	576
CCTCTGGCCAGGTCATACAC	SLC30A2	0	0	1064	894	975	1145	977	1176	1189	1013	1079	960	452
GCAGAGCATGGGTGTCCTAG	SLC30A2	0	0	1033	1086	941	1001	1157	1084	1303	1055	1143	1130	604
GCAGCCCGACGTGATCAGCA	SLC30A2	0	0	1312	1343	1100	1355	1131	1368	1310	1090	1132	906	507
GTCCATCTGGGTCGTGACGG	SLC30A2	0	0	1467	1536	1378	1666	1703	1519	1861	1356	1411	1341	536
TTCATGATCGGAGAAGTCGT	SLC30A2	0	0	2523	1867	1908	1992	1540	2461	2322	1662	1527	1519	655
AGAACCACGAGTTCTCACCC	SLC3A2	0	0	1098	1175	997	1266	1154	1160	1152	1093	1247	1139	440
CAGGCCCGTGAACTTAGCCG	SLC3A2	0	0	672	797	674	789	904	720	817	548	495	582	399
CAGTAGAACCAGAATCAGAC	SLC3A2	0	0	491	354	154	163	224	486	344	196	127	175	416
GCGCAGAAGTGGTGGCACAC	SLC3A2	0	0	1210	1252	999	1151	854	1512	1165	969	939	638	472
TGAGTGGCAAAATATCACCA	SLC3A2	0	0	1687	1294	1180	1525	1159	1709	1666	1247	1296	1409	640
AAACAGCTGAATTTACACAA	SLC40A1	0	0	1245	923	673	858	681	1321	1023	796	794	849	653
ATATGAATGCCACAATACGA	SLC40A1	0	0	1196	640	423	502	419	1253	808	562	598	630	625
CAGAACGTACTCCACGCACA	SLC40A1	0	0	1989	1569	1758	1945	1468	2025	1830	1556	1428	1343	537
CTGAGTGTAGGCGTACCCTG	SLC40A1	0	0	1815	1554	1572	1771	1472	1806	1890	1529	1323	1181	490
TCATCAGGATGATTCCACAC	SLC40A1	0	0	1012	663	788	700	527	1196	854	705	765	492	360
AAGGGCGTGCTCCAGAACAC	SLC7A11	0	0	1524	1428	1628	1764	1393	1528	1566	1234	1510	1657	414
ATGGATATACATATTGCAAG	SLC7A11	0	0	1182	925	753	1152	872	1388	980	763	752	727	738
CTTTACGACCATTAATGCTG	SLC7A11	0	0	1042	662	721	789	518	1332	854	639	585	610	539
GAAGAGATTCAAGTATTACG	SLC7A11	0	0	1091	1355	1144	1812	1634	1155	1227	1095	1349	1288	596
TATGCTCTTACCGTATTATG	SLC7A11	0	0	2443	1907	2537	3142	2719	2293	2082	1859	1918	1818	592
AGCGGCTCGCTGGCTAGTAT	SMDT1	0	0	682	931	654	833	1104	734	845	764	925	857	568
GGATCACAATGGAGAACACA	SMDT1	0	0	1065	824	747	780	640	1216	866	589	675	472	571
TCAGTCATCGTTACCCGCAG	SMDT1	0	0	1956	1408	1547	1901	1237	1760	1816	1506	1177	1233	500
TCGCCATCTTTCCTCAAGCT	SMDT1	0	0	940	886	840	934	1010	1029	955	712	777	743	504
TGACTGACCTCGACGGTACC	SMDT1	0	0	1898	1521	1812	1748	1159	2057	1933	1567	1522	1091	431
ATTCAGCGATTTATACAACG	SMOX	0	0	1022	761	660	810	806	1215	827	710	717	655	527
CAAGTTTCACACTCTGCACA	SMOX	0	0	1373	1099	893	1309	992	1574	1311	1014	1259	1200	602
CGACCACAATCACGACACTG	SMOX	0	0	1253	815	794	966	734	1351	977	789	786	595	512
CTCCTGGAAGAGACAACCGA	SMOX	0	0	975	1039	973	1280	1456	1034	1202	1126	1363	1335	542
CTTTAGCACACCTAGCGACA	SMOX	0	0	1349	899	850	953	884	1434	960	809	892	935	585
AGTGGACAACAGAACAATAT	SNRPG	0	0	771	608	504	567	396	1004	708	562	603	577	468
CATGTCCAAGGAATATTGCG	SNRPG	0	0	2307	915	356	183	143	2088	1118	368	238	221	579
CATTATTTATACTCGTTCCA	SNRPG	0	0	1465	1072	824	1202	1412	1417	1150	893	1009	799	640
CCACACATTCATCTATCACA	SNRPG	0	0	1324	725	398	253	171	1281	601	316	281	226	800
TTAATAGTGAAATTAAATGG	SNRPG	0	0	1080	442	148	119	70	1103	463	156	145	59	547
CTGAAAATGATGGCTAACGG	SPATA20	0	0	1364	1314	1319	1434	1105	1468	1535	1349	1355	1151	446
GAAGCAGCGATTGTTCACGG	SPATA20	0	0	828	1004	763	844	851	1108	1150	1631	963	887	453
GCTGGGTCTAGGTACCCCTG	SPATA20	0	0	1364	1786	1520	1998	2226	1425	2023	1743	2065	2124	682
TGATGAATTCTACTCTGACG	SPATA20	0	0	1100	1081	808	973	687	1203	1193	1067	1127	1127	531
TTTGACCGTCCACACATAGT	SPATA20	0	0	3026	2048	2011	2020	1406	5545	2379	2032	1909	1679	586
AACTTAAGAAGGTCCAAGAG	SPIRE1	0	0	1260	1351	1339	1842	1835	1307	1466	1483	1575	1547	517
AGAGCAGCTTATCGATCACA	SPIRE1	0	0	1779	1632	1571	1978	1742	1996	2009	1707	2039	1559	642
CAAAATTAAGAGTGCGAAAG	SPIRE1	0	0	1109	1247	1101	1579	1543	1133	1257	1072	1386	1290	484
GTACAACCAGCCCATCAACG	SPIRE1	0	0	796	898	714	1063	886	915	860	833	1020	1116	434
TTACATACTGGATTTAAAGG	SPIRE1	0	0	1225	975	829	1083	759	1335	1039	852	807	788	692
AAGGGGAGGCTTACCTCACT	SQOR	0	0	1371	1354	1484	1780	1663	1408	1701	1446	1588	1454	463
AGTCCGAGCCGATAAACAAG	SQOR	0	0	1262	1192	1137	1398	1340	1457	1260	1184	1171	1148	651
GATGAGCGAAACCTTCAGGT	SQOR	0	0	714	880	675	987	1042	813	892	787	866	732	328
GATGGAATCACACTTGCCGT	SQOR	0	0	1440	1337	1476	1789	1411	1413	1476	1206	1310	1262	413
TCAGACAGGGAAGCGATCCA	SQOR	0	0	1550	1486	1586	1938	1483	1659	1797	1708	1693	1470	528
AGCCATCGCAGATCACATTG	SQSTM1	0	0	3241	2727	2934	3393	2643	3258	2922	2433	2484	2265	885
CCTCACCTGATTCTGCCGTG	SQSTM1	0	0	1432	1420	1657	1968	1823	1475	1700	1463	1393	1179	491
GAGGGAAAGGGCTTGCACCG	SQSTM1	0	0	1100	1398	1032	1491	1622	1133	1363	1252	1375	1424	577
GATATCGATGTGGAGCACGG	SQSTM1	0	0	1501	1470	1503	1891	1707	1544	1433	1155	1289	1144	594
TGAAACACGGACACTTCGGG	SQSTM1	0	0	1392	1542	1587	1880	1392	1488	1597	1255	1327	1148	539
AAAGTCACTTGGGCCGCTGA	STEAP3	0	0	1256	1633	1243	1626	1887	1413	1631	1359	1392	1218	751
AACGTCCCGGACGAAGTTGT	STEAP3	0	0	1927	1988	2009	2300	2146	2072	2251	2045	2185	2314	671
AGGGATGGTAACAGGCAGGT	STEAP3	0	0	1846	1643	1670	2057	1750	1921	2037	1685	1735	1746	489
GCCTTGACCACTGTGCAAGT	STEAP3	0	0	1205	1099	1301	1430	1210	1274	1435	1249	1220	1048	417
GTAGGCCACGCACGGCAGTG	STEAP3	0	0	2206	2151	2418	2804	2156	2507	2534	2354	2292	2084	666
AATCCACCGAGGGTAAACTA	STRIP2	0	0	1152	1160	839	1099	1069	1279	1117	1067	948	1015	648
AGGTCAAGAGTGTAAGAGGG	STRIP2	0	0	1271	1395	1335	1918	1675	1532	1634	1328	1489	1447	573
AGTGTAACTATACAATTCTG	STRIP2	0	0	1396	970	1033	1120	1115	1495	1064	896	779	651	688
ATACATTGGTTGGATTACCC	STRIP2	0	0	1826	1582	1895	2001	1803	1892	1879	1541	1677	1638	717
GGAGACAGCTGGTTTCCGAA	STRIP2	0	0	682	947	637	1033	1448	676	898	819	1004	1080	682
AAAAGTACTTACTTTACTTG	TAX1BP1	0	0	1702	1560	1470	2100	2117	1545	1659	1462	1723	1567	583
ACCCATAAGGGTGAAATTCG	TAX1BP1	0	0	1758	1682	1932	2548	2181	1857	2047	1722	1880	1722	524
CAACGTACGAGACAGAACGA	TAX1BP1	0	0	2129	1426	1612	1589	951	2296	1954	1432	1527	1242	569
CCACATCCAAAAGATTGGGT	TAX1BP1	0	0	1281	1270	1108	1040	888	1363	1441	1170	1152	1005	485
CTGGACCTCTGACATAAGCT	TAX1BP1	0	0	1397	1353	1429	1642	1460	1417	1511	1296	1380	1287	437
AGCAGATGCGGTTTAAACAG	TBC1D9B	0	0	1791	1779	1801	2112	1927	1867	1880	1537	1501	1617	631
ATGACCACGGCGCTCTCGAA	TBC1D9B	0	0	918	892	904	901	762	949	924	824	880	637	363
CCAGCTCAGCATAGTACCCG	TBC1D9B	0	0	1623	1660	1365	1795	1497	1659	1759	1422	1413	1167	598
CTTCCCCGAGAGCATCCGTG	TBC1D9B	0	0	1906	1820	1844	2468	2264	1765	1818	1678	1649	1705	678
GATATCACCACCTTCGTCAA	TBC1D9B	0	0	852	990	981	1385	1223	1061	971	953	1007	1057	423
ACACGGTGACCGACGCACTG	TERT	0	0	2241	1856	2139	2639	2362	2007	2149	2100	2200	1961	518
CTCACGCAGACGGTGCTCTG	TERT	0	0	1016	1010	1055	1459	1382	1109	1141	1055	1039	976	502
CTGGAACCATAGCGTCAGGG	TERT	0	0	1822	1867	2008	2373	2203	1806	1988	1708	1703	1523	605
GTGAACATGGACTACGTCGT	TERT	0	0	2271	1812	2025	2456	1898	2319	2100	1920	1903	1556	458
GTGACACCACACAGAAACCA	TERT	0	0	694	554	492	445	404	720	572	451	453	494	347
ACAAAGTTCATGCAACACGG	TET1	0	0	973	650	543	620	487	1168	781	524	579	521	613
CAGTTAACTGATCACGTGAA	TET1	0	0	2332	2137	2633	3562	2891	2687	2390	2252	2162	1970	704
CCACCCCATCAAGAGATCGG	TET1	0	0	915	861	841	1147	984	980	1093	1025	1275	1178	448
GGAGAGTCGCCTGCTAAGAG	TET1	0	0	749	1166	822	1084	1718	757	1039	1053	1382	1631	715
TCCTGCCAGCTAACACTCAG	TET1	0	0	719	615	651	697	570	858	804	589	590	567	353
GATGCACAGGCCAATTAAGG	TET2	0	0	1459	1485	1546	2170	1838	1551	1613	1277	1635	1407	542
GATTCCGCTTGGTGAAAACG	TET2	0	0	1085	1289	1241	1571	1442	1252	1433	1394	1557	1509	536
GCCGTATTTCCTCAGCGTCT	TET2	0	0	862	968	721	1119	1478	792	907	783	1072	1020	555
TCTGCCCTGAGGTATGCGAT	TET2	0	0	2420	1755	2350	2756	1813	2315	2368	2008	2086	1695	467
TGGAGAAAGACGTAACTTCG	TET2	0	0	1697	1517	1928	2418	1903	1773	1619	1540	1728	1557	513
AAAAGTAGGGCTTCTCAAGG	TET3	0	0	880	1109	920	1238	1468	821	1159	927	1105	999	552
ACATCCAGTCAGTATTCAAG	TET3	0	0	1419	1056	902	1017	893	1577	1128	754	692	786	684
CAACCGTGAGATGAGTCGTG	TET3	0	0	2717	1942	2180	2572	2030	2984	2600	2284	2231	2030	682
CCTCTACAATGGGTGCACCG	TET3	0	0	1715	1238	1113	1368	1033	1542	1456	1127	1220	1244	689
GTGACTCCAAGAAGCCACTG	TET3	0	0	1114	1647	1313	1878	2173	1238	1594	1492	1705	1664	526
ACCCAGAAGCGAGAGCTCAC	TFEB	0	0	837	935	766	924	763	915	869	833	905	886	440
CCTCTGTGGATTACATCCGG	TFEB	0	0	751	887	600	948	1358	703	862	636	814	815	670
GCATTCCCAACTCCTTGATG	TFEB	0	0	1377	1429	1113	1379	1319	1370	1541	1228	1188	1093	607
GGCAGCAAACTTGTTCCCAT	TFEB	0	0	1297	1253	1091	1332	1196	1249	1403	1132	1158	1115	561
TGAAATGCAGATGCCCAACA	TFEB	0	0	1257	869	877	1022	802	1345	1142	1000	924	723	446
AATCAACCCACAGCTGCACA	TP53	0	0	1209	962	657	786	674	1352	1126	683	503	347	672
ATGTGTAACAGTTCCTGCAT	TP53	0	0	2003	1366	1522	1520	1019	2331	2064	1062	702	331	511
CCATTGTTCAATATCGTCCG	TP53	0	0	1463	1232	1186	1465	1260	1554	1623	1105	781	492	589
GAAACCGTAGCTGCCCTGGT	TP53	0	0	725	856	580	798	945	870	1079	753	588	401	415
GAGCGCTGCTCAGATAGCGA	TP53	0	0	1033	983	713	903	1155	913	1045	889	827	490	435
ATGAAAGAGTGCGTACACAC	TSC1	0	0	1371	1022	840	993	785	1478	984	834	819	591	445
GTGACATCGGCTGAACGATG	TSC1	0	0	2251	1827	1810	1845	1254	2491	2310	1748	1773	1523	617
TAAAAGCAACTGGTCTCGGA	TSC1	0	0	770	724	425	399	392	741	636	449	543	412	464
TCAAAAAGATGATCATACGG	TSC1	0	0	825	659	585	562	418	803	699	532	591	594	489
TGACATGACCCAGTAACGAG	TSC1	0	0	1440	1065	836	1060	891	1270	1128	897	1109	1157	582
CAGCATCTCATACACACGCG	TSC2	0	0	1500	1389	1334	1392	893	1789	1781	1320	1458	1167	381
CATCAGTGTGTCTGAACATG	TSC2	0	0	3013	2503	2831	3381	2767	3318	3104	2339	2500	2310	740
CATGGCATGTCCGAACGAGG	TSC2	0	0	1308	1088	903	917	706	1373	1209	854	713	619	591
CCTCTACAGGAACTTTGCCG	TSC2	0	0	820	917	704	816	848	768	1005	768	916	870	536
TCCTTGCGATGTACTCGTCG	TSC2	0	0	1711	1059	1076	957	731	1629	1283	1113	940	897	504
AACGACCCTGAAAAGGTGTA	TXNIP	0	0	1454	1639	1445	1929	1859	1554	1825	1654	1944	1910	561
CAGAAGTTGTCATCAGTCAG	TXNIP	0	0	1911	1980	1837	2482	2082	2092	2113	1835	2010	1982	555
CCTTTGAAGGATGTTCCCAG	TXNIP	0	0	1280	1066	1180	1459	1228	1320	1311	1090	1056	1079	480
GCCGTTAGGATCCTGGCTTG	TXNIP	0	0	897	1421	973	1393	1713	1090	1388	1158	1422	1436	762
GTAAGTGTGGCGGGCCACAA	TXNIP	0	0	820	1151	773	1086	1348	857	1071	941	1038	1062	396
ACTGAGCTACTACTCTGAGT	TXNRD1	0	0	1517	1342	884	505	213	1725	1374	545	358	261	516
ATAGGATGCTCCAACAACCA	TXNRD1	0	0	1365	1137	641	476	126	1368	1079	477	250	128	506
CCCAGCAGGATTCACCAGCA	TXNRD1	0	0	848	1019	943	1378	1353	951	1173	1044	1326	1137	456
GTAACGTGGTCTTTCACCAG	TXNRD1	0	0	1114	1072	468	274	144	1224	939	424	192	123	441
TCTTCTTAGAGGATTTGACC	TXNRD1	0	0	894	762	630	443	194	963	859	538	357	264	467
ACCAAACGTGTGTTCTGGAA	TYMS	0	0	2102	1772	1742	2462	1751	2128	2147	1941	2168	1771	694
ATGTGCGCTTGGAATCCAAG	TYMS	0	0	1889	1739	1678	2137	1631	2188	2044	1924	2112	1816	704
GATTCTCCACCAGAGAAGAA	TYMS	0	0	433	578	395	516	704	503	520	455	619	532	531
TCTACAGATTATTCAGGACA	TYMS	0	0	1347	1330	1497	1759	1348	1480	1802	1531	1635	1748	640
TTCCAAGGGAGTGAAAATCT	TYMS	0	0	1284	1169	1291	1491	1181	1335	1429	1189	1162	1252	450
AAACAAACCTGGCTAAACGT	U2AF1	0	0	934	538	376	176	77	1162	514	234	135	112	486
CGTGAGCGATGTGGAGATGC	U2AF1	0	0	1568	743	399	279	117	1604	1012	634	466	256	515
GCTTCTCTGAAGTCCGTCAC	U2AF1	0	0	1045	1201	1255	1744	1889	1049	1346	1105	1300	1235	444
GGTGGGGAACGTGTACGTCA	U2AF1	0	0	1677	598	199	91	65	1475	641	178	124	75	509
TGATTGACTTGAATAACCGT	U2AF1	0	0	1369	719	405	237	163	1559	705	386	254	137	476
AGTTCATACACTCGATGGAA	UFL1	0	0	1171	1106	954	1063	857	1354	1218	905	953	867	594
CGACATAAAGCACGTATCCG	UFL1	0	0	1658	1525	1576	1934	1615	1661	1729	1657	1722	1307	500
GAATCTCAATCATCCCACAC	UFL1	0	0	738	684	519	642	500	716	539	441	467	443	313
GTTAATAGCGGACGCTTACG	UFL1	0	0	907	1120	759	747	758	818	1036	904	937	780	493
TAATAAAACTTATCTCGAGG	UFL1	0	0	779	763	471	607	588	863	749	539	654	443	629
CCAAGTGTAGGTGGTCCAAA	USP3	0	0	2076	2048	1994	2547	2364	2070	7700	2012	2471	2100	655
CCCATTCCTTAACTCCACGG	USP3	0	0	1200	841	988	930	837	1107	943	776	705	616	494
GAACAAGTCAAACAGACCCA	USP3	0	0	1143	1042	865	1292	1193	1048	1145	1013	1186	1198	440
GTGGTTAATGACACCAAGCT	USP3	0	0	1037	1249	1122	1315	1167	1165	1248	1221	1361	1262	424
GTTGTCACGGCTATATTCGG	USP3	0	0	1338	1277	1200	1530	1369	1415	1409	1238	1232	1151	526
AACTTACTTAGCACACATGT	USP36	0	0	1280	792	721	508	336	1457	735	499	468	295	529
CACTCCAAAACGCCGCCAAG	USP36	0	0	412	617	266	344	495	447	538	416	551	643	556
CCAACCATCCTAGACGACCC	USP36	0	0	800	802	820	807	724	989	944	643	531	614	416
GAGCACACGTATGAGAGCTG	USP36	0	0	2887	2698	2639	2640	1893	2822	2728	1945	1676	1346	761
GATCTGGAATCACACTCGGG	USP36	0	0	648	939	523	667	814	633	819	643	827	608	578
ACAAGTGCTATATCTAACAG	USP9X	0	0	1175	906	638	466	281	1175	989	867	697	527	511
CAAAAGAGAGGTGTTTACCG	USP9X	0	0	742	716	396	331	227	892	760	595	534	397	546
GCCCACCCAAAGGATTCGTG	USP9X	0	0	896	769	468	342	263	1096	1128	895	783	536	455
TCATACTATACTCATCGACA	USP9X	0	0	1044	465	265	293	158	1025	502	320	316	391	495
TCATGGCGATAAAACACATG	USP9X	0	0	1674	1190	1247	1194	696	1744	1479	1113	1037	948	424
AAGCGGGAGCACATTAACCT	VDAC1	0	0	1217	1108	948	1131	885	1278	1216	743	755	650	425
AGGTGAGAAGGATGAATCGA	VDAC1	0	0	2878	2215	1994	2315	1739	2888	2655	1771	1882	1436	815
GCAACACTCACCATAGCCCT	VDAC1	0	0	1313	1154	1081	1171	1013	1405	1205	907	964	827	455
GCTCTGGTGCTAGGTTACGA	VDAC1	0	0	1488	1879	1601	2326	2726	1498	1794	1595	1865	1642	678
TGGAATACCGACAATACACT	VDAC1	0	0	1143	743	700	716	600	1238	719	531	468	359	507
CCCGTATGGCTCAACTTCGA	VHL	0	0	821	686	498	585	414	926	790	612	596	547	640
CGCCGCATCCACAGCTACCG	VHL	0	0	715	687	292	205	88	834	844	439	170	57	507
CGGCCCGGAAGAGTCCGGCC	VHL	0	0	146	345	160	321	859	153	292	302	393	517	328
GAGATGCAGGGACACACGAT	VHL	0	0	2355	1726	1469	960	379	2302	2098	1349	711	436	474
TGTCCGTCAACATTGAGAGA	VHL	0	0	2200	1433	1309	1017	613	2251	1948	1291	815	567	585
AAGAGACAGATACTTACAGG	XPOT	0	0	1382	1341	1114	1417	1386	1316	1248	836	752	682	590
AGGTAGAGATCTACTCCCCT	XPOT	0	0	1251	1338	1134	1472	1208	1188	1532	1183	1089	1019	505
AGTACACATGGAATGTGCTG	XPOT	0	0	2812	1763	2264	2080	1709	2875	2290	1614	1338	1065	748
TGTTGATAAAATGAAACTAG	XPOT	0	0	1009	758	565	740	558	1093	737	680	643	656	524
TTATTCTTAGGCAATCATGT	XPOT	0	0	1362	820	797	959	696	1460	932	625	719	536	571
ATCCTACGAGATGAGAAATG	YARS1	0	0	2271	1585	1057	608	501	2598	1662	702	447	370	650
CGGGAACTTAAAATTTACTG	YARS1	0	0	293	445	145	144	230	332	308	217	235	223	561
GAGTTCTAGAAGTTCCCATG	YARS1	0	0	815	979	472	296	281	873	845	341	261	258	611
GGAATCGTGCTGTGTGACCA	YARS1	0	0	2332	1483	507	153	34	2316	1206	238	165	115	707
TGATCTCCTTGATCGGAAGG	YARS1	0	0	2807	2080	976	452	215	2946	2155	950	418	367	870
AGATATTGACCATGAGACAG	YY1	0	0	2013	1485	1298	1014	787	2273	1562	834	680	433	698
CGACCCGGGCAACAAGAAGT	YY1	0	0	756	761	397	322	325	791	808	480	615	517	435
CGACTACATTGAACAAACGC	YY1	0	0	771	502	224	178	147	899	435	184	133	122	463
GGAGACCATCGAGACCACAG	YY1	0	0	793	607	479	641	653	796	525	393	305	261	533
GGTCACCGACGACCCGACCC	YY1	0	0	572	688	590	897	961	650	753	652	886	803	372
AAGAGGGATCAAGTATCCCC	ZNF24	0	0	1027	1080	960	1545	1565	1270	1220	1102	1227	1229	457
CCTTAGGGAATGGAGCTCCC	ZNF24	0	0	1080	950	917	1473	1178	1129	1161	1098	1291	1233	368
GCAGGCTCACCGGTTGTCCA	ZNF24	0	0	579	798	647	848	1172	619	871	810	934	1114	459
GGAGAAACCTGTTTCCCCAA	ZNF24	0	0	460	666	488	753	1066	487	665	730	889	918	491
TTGGATACCAGGATTCACCT	ZNF24	0	0	1776	1494	1493	1517	1145	1754	1725	1407	1439	1148	603
ACACCATCGTATACACTCGA	ZNF343	0	0	1106	619	382	380	256	1323	683	447	410	424	633
ATCATTAGAAGGCAAGCCTA	ZNF343	0	0	1865	1658	1755	2375	1909	2176	2005	1838	1678	1296	546
CAAACTTTATTACAAACCCG	ZNF343	0	0	523	594	359	582	825	657	669	487	695	542	608
TCCACACTCCAGGCACACAT	ZNF343	0	0	724	398	364	401	299	678	450	357	325	292	356
TCTGAAGTACATGTTGACTG	ZNF343	0	0	2003	1580	1804	2101	1477	2208	2141	1807	1938	1930	560
AAGTAGATAGCTGCGAACAA	ZNF404	0	0	1785	1740	1441	1716	1604	1770	1919	1637	1955	1972	553
AGACAACAGAGACCTAAAGT	ZNF404	0	0	1237	1160	914	1121	1009	1140	1202	941	924	853	522
ATGCGTACCATCAGGAGACA	ZNF404	0	0	2339	2075	2319	3023	2584	2726	2607	2174	2255	1966	647
CATAGGGTATCACACCAGTA	ZNF404	0	0	2025	1990	2000	2462	1931	2295	2398	2033	2322	2310	669
TGAATGCAATGGATGTGAGA	ZNF404	0	0	2110	1475	1415	1730	1445	2276	1902	1543	1445	1653	642

## Sheet: Z_score
Gene	NCI-HCC D8	NCI-HCC D11	NCI-HCC D16	NCI-HCC D20	Nthy-ori 3-1 D8	Nthy-ori 3-1 D11	Nthy-ori 3-1 D16	Nthy-ori 3-1 D20
ACACA	-0.565787	-1.37674	-1.78613	-1.34675	-0.000534627	-0.0492714	-0.500987	-0.89004
ACAT1	-0.309478	-0.768777	-1.08237	-0.784427	-0.965719	-0.986351	-0.912919	-1.01992
ACLY	-0.466659	-3.02069	-2.61982	-1.56231	0.150571	-0.666191	-1.63144	-1.92984
ACSL1	-0.446711	-0.481545	-0.57603	-0.35827	-0.344783	-0.602282	-0.411627	-0.257215
ACSL3	-1.07314	-2.68588	-2.65154	-1.79186	-1.63247	-1.52841	-1.45259	-1.41882
ACSL4	-0.907995	-0.863664	-1.08013	-1.03602	-0.841238	-0.856482	-1.22178	-1.07624
ACSS2	0.113492	0.858347	0.527875	0.182338	0.441796	0.511685	0.293733	0.208724
ADSL	-0.665455	-3.04733	-4.74864	-3.84824	-0.461564	-1.42917	-1.9142	-2.45713
ADSS2	-0.0443044	-1.41228	-1.55666	-1.02275	-1.01696	-1.06023	-0.907312	-0.814517
AGK	-0.397564	-1.026	-1.10001	-0.470954	-0.382523	-0.568528	-0.389137	-0.299981
AHCY	0.580536	0.0231657	-0.933083	-0.768712	0.592972	0.594995	0.484396	-0.0453997
AIFM1	0.268138	0.306002	-0.146351	-0.86054	-0.149376	-0.593687	-1.67125	-2.00711
AIFM2	-0.0944435	-0.805761	-0.320051	-0.0282255	0.0182528	0.231447	0.395007	0.291417
AKT1	-0.517516	0.0238661	-0.442115	-0.75215	-0.749581	-0.0632708	-1.06192	-0.955776
AKT2	0.436267	-0.225311	0.0175693	0.130152	0.505617	0.723569	-0.0596696	-0.113055
AKT3	0.148161	-0.0416577	0.307692	0.277237	0.3196	0.336026	0.264599	0.00921334
ALDH1A3	0.771045	0.924822	0.878035	0.643297	1.02636	1.04504	0.851745	0.898605
ALDH1L1	0.268883	0.484745	0.581254	0.337181	0.674806	0.267232	0.20077	0.084268
APH1B	-0.609851	-0.91779	-1.07692	-0.854064	-0.85366	-0.782839	-0.740375	-0.521699
AQR	-0.367824	-4.77639	-4.87752	-2.99521	-2.28275	-4.51589	-3.36855	-3.07818
ARG2	-0.240337	-1.91052	-1.6085	-0.633481	-1.18284	-0.931229	-0.518169	-0.22793
ARIH1	-0.858438	-4.48352	-7.17982	-4.51626	-1.78262	-3.59635	-3.21765	-3.01918
ARNT	0.310856	-1.15453	-0.376348	0.663206	-0.154048	-0.941366	-0.622649	-0.625114
ASNS	-0.189379	-4.23436	-5.78752	-4.39226	-1.4303	-3.42215	-3.64833	-3.69784
ASTN2	0.160501	-1.50758	-0.92501	-0.392461	-0.272856	-0.11987	0.0754015	0.354017
ATF4	-0.455093	-3.0156	-3.95879	-1.99086	-0.84421	-1.90076	-1.50732	-1.53631
ATF5	0.790575	-0.0452867	0.247547	0.566023	0.541823	0.523357	0.205838	0.11763
ATM	-1.2622	-2.46384	-3.16253	-2.43214	-2.358	-2.19156	-1.82414	-1.70321
ATP5F1A	-0.770642	-1.05655	-2.82204	-2.93633	-0.900528	-2.64359	-2.95282	-3.57204
ATP5F1C	-0.760722	-2.49759	-3.45758	-2.35961	-1.12575	-2.02977	-1.82717	-1.94334
ATP5F1D	-0.145336	-3.58141	-5.67156	-3.46155	-0.706075	-3.26685	-3.11919	-2.95632
ATP5IF1	0.170964	-0.202236	0.0993747	-0.0367686	0.979701	-0.00865104	-0.169282	-0.211402
ATP5MC2	0.223742	-0.609678	-0.481956	-0.131552	-0.0566236	-0.69274	-0.488427	-0.621125
ATP5PB	-0.411973	-0.918575	-1.3448	-1.25704	-0.185889	-1.00249	-1.11394	-1.01353
ATPAF1	1.25925	0.35438	0.400649	0.688981	0.58415	0.00550098	0.0187676	-0.115692
BAG5	0.555781	-0.0973352	0.0612686	0.386691	-0.0870189	-0.228796	-0.0383616	0.0470989
BLVRA	0.214678	0.292893	0.347022	0.188337	-0.0309695	0.292979	0.304928	0.488706
BNIP3L	-0.202392	-0.0868427	-0.327014	-0.312529	-0.148447	-0.297689	-0.328528	-0.203104
BRAF	-0.421158	-1.14534	-1.26948	-1.00624	-1.28416	-1.11805	-1.00583	-1.15992
CALCRL	-0.275809	-0.983825	-0.963325	-0.668891	-0.605311	-0.826586	-0.758919	-0.763098
CCDC127	-0.038807	-1.24163	-0.222947	0.21848	-0.325016	-0.0736305	-0.0874955	0.000598883
CCND1	-0.328244	-0.595577	-1.0376	-0.859382	-0.346997	0.23509	-0.631886	-0.715081
CD24P4	-0.063268	-0.121731	0.0791232	0.00265723	-0.125428	0.0941716	-0.130258	-0.0878937
CDC40	-0.546603	-2.0668	-2.22691	-1.34945	-1.31614	-2.55567	-2.51405	-2.34092
CDKN1A	0.0405748	-0.263455	-0.137603	0.0297475	0.111751	0.192644	0.234802	0.184237
CDKN1B	0.0183282	-1.36291	-0.780927	-0.341971	-0.165945	-0.222555	-0.129133	-0.0134271
CEBPG	0.130028	-1.08728	-0.542257	-0.289513	-1.31399	-1.51741	-1.14933	-1.14392
CHAC1	0.0943308	0.824041	0.608694	0.227548	0.099491	0.29831	0.220652	0.309923
CHCHD3	0.389208	-1.2619	-0.51768	-0.367864	-0.31501	-0.757218	-0.462157	-0.473098
CHDH	0.174519	-0.31664	-0.233556	-0.186471	0.186551	0.153084	0.0637161	-0.0787888
CKMT1A	-0.312317	-0.356104	-0.363957	-0.473239	0.0110209	0.231294	0.267166	0.250634
CKMT1B	-0.385688	-0.457987	-0.516069	-0.451525	-0.136698	-0.131914	-0.205261	-0.187538
CKMT2	-0.433987	-2.77209	-2.0735	-1.16103	-1.30516	-1.29917	-0.618939	-0.334816
CLN8	-1.08001	-2.18762	-1.61127	-1.26391	-0.489083	-0.690367	-0.775507	-0.754526
CNOT2	-0.667757	-1.98329	-2.1539	-1.47467	-0.966829	-1.43893	-1.31775	-0.99534
COMMD4	-0.275052	-0.78729	-1.07212	-0.840343	-0.745614	-0.880751	-0.867395	-0.869668
COPZ1	-0.760753	-4.1686	-4.81477	-2.86425	-1.12335	-2.57157	-2.45288	-2.30835
CPNE2	-0.941778	-1.67933	-1.55086	-1.09625	-1.84516	-1.96284	-1.89469	-1.85045
CPOX	0.314883	-0.211908	-0.358272	-0.225685	0.503327	0.295727	0.289549	0.145208
CPSF6	0.116542	-2.25599	-2.64623	-1.53212	-0.929872	-2.88295	-2.53844	-2.14115
CRLS1	0.746105	-0.285739	-0.967555	-0.588436	0.487338	0.213151	0.103952	-0.136607
CTPS1	-0.0483181	-0.289807	-0.879923	-1.06967	0.053636	-0.318017	-0.666392	-0.709661
DAXX	0.148812	-1.33858	-1.47404	-1.31428	0.291829	0.0128448	-0.485344	-0.780289
DDIT4	0.0735746	-0.0417213	-0.193414	0.00421159	0.154096	0.435675	0.648321	0.594441
DELE1	-0.00709772	-0.04575	-0.216323	-0.240922	0.624332	0.573697	0.462356	0.448138
DHODH	1.31127	1.0077	0.881873	1.19883	0.911853	0.980057	0.842599	0.919495
DIS3L	-0.089205	-2.30756	-1.40566	-0.584259	-1.35635	-2.05225	-1.24785	-1.19465
DYNC1H1	-1.35326	-6.25235	-6.46594	-3.68025	-3.34261	-4.8301	-3.76417	-3.35325
ECM1	-0.0295863	-1.50562	-1.23596	-0.6881	-0.606086	-0.592858	-0.985642	-0.872929
EGFR	-0.51335	-0.357762	-0.320922	-0.268663	-0.507585	-0.394278	-0.127329	-0.107496
EIF2AK1	-0.147431	-0.708188	-0.717118	-0.21591	-0.291319	-0.487693	-0.307648	-0.435811
EIF2AK2	-0.788898	-1.75326	-1.842	-1.11929	-1.16231	-0.565329	-1.14483	-1.24333
EIF2AK3	-0.0475863	-2.42605	-1.68766	-0.513907	-0.448131	-0.870379	-0.25905	-0.101083
EIF2AK4	-1.0332	-2.96666	-4.60967	-3.05539	-1.53627	-2.85369	-2.81891	-2.96784
EIF2S1	-1.11708	-4.93329	-6.16486	-3.89062	-1.99348	-3.75806	-3.05489	-2.98244
EIF4A3	-1.49481	-5.13834	-5.25667	-3.179	-2.89076	-4.22842	-3.42323	-3.01854
EPAS1	-0.649253	-2.07762	-1.53159	-0.939292	-1.48458	-1.20362	-1.12735	-1.11604
ESRRA	0.103505	-1.06848	-1.08343	-0.473701	-0.238566	-0.519617	-0.530274	-0.633762
ETFDH	-0.264105	-0.932836	-0.730192	-0.41306	-0.790906	-0.51406	-0.827082	-0.708492
ETHE1	-0.315012	-1.01526	-0.713877	-0.476127	-0.797814	-1.02886	-0.9326	-1.0265
FADS1	0.468959	-0.236617	-0.164298	0.322483	0.121673	-0.0682537	-0.0938474	0.105424
FASN	0.262564	-0.123649	-0.442587	-0.189931	0.0456335	-0.000119753	-0.1797	-0.376076
FLCN	-0.665346	-1.16969	-2.15706	-1.84399	-0.426183	-0.965262	-0.931052	-1.12783
FNIP1	-0.754205	-1.62096	-1.60258	-1.24426	-0.867302	-1.15554	-0.865819	-0.99363
FNIP2	-0.516208	-0.975059	-0.675721	-0.447705	-0.811929	-0.971946	-0.599971	-0.420563
FTH1	-0.924062	-2.42368	-2.50885	-1.13037	-1.50816	-1.29787	-1.34851	-1.2911
G6PD	-0.0977794	-2.72644	-4.8109	-3.68527	0.259331	0.248255	0.411838	0.250024
GABARAP	0.758229	-1.31003	-0.93536	0.28803	-0.53428	-0.706645	-0.36329	-0.292715
GABPA	-0.0167277	-3.61169	-3.91906	-2.05771	0.445702	-0.599034	-0.332382	-0.787117
GABPB1	-0.189151	-2.98278	-3.38368	-2.30091	4.37043	-0.923392	-1.51314	-1.82277
GABPB2	-0.302582	-1.16966	-1.00845	-0.574863	-0.475152	-0.635366	-0.780725	-0.584188
GAPDH	-1.15379	-6.57215	-12.2348	-7.31037	-1.04797	-3.27947	-5.17079	-5.12645
GARS1	0.162064	-3.49	-5.94807	-4.17916	-1.02824	-2.67501	-2.97923	-2.56146
GBA	-0.796323	-1.38976	-1.02653	-0.861073	-0.622259	-0.514261	-0.428472	-0.5046
GCLC	-0.608573	-2.40203	-1.95468	-1.00401	-0.667722	-0.853118	-0.79828	-0.726544
GDF15	0.940115	0.3457	0.103827	0.441638	0.518292	0.101683	0.101134	0.130049
GGCT	0.604241	-0.095578	0.634481	0.571611	0.444464	0.63778	0.762508	0.456092
GLS2	0.60605	0.160074	0.00103597	0.19352	-0.0278413	-0.768435	-0.746779	-0.704734
GOT1	0.293637	-0.0926705	-1.51058	-0.981045	0.622141	0.312449	0.353974	0.378202
GOT2	0.750431	-0.20887	-0.195563	0.170403	0.293423	0.0413203	0.184623	-0.0455664
GPD1	-0.28643	0.0747952	-0.461048	-0.479583	-1.0342	-1.22896	-1.13571	-1.17502
GPD2	0.584838	0.557719	0.738212	0.634768	0.644194	0.330298	0.334433	0.300783
GPN2	-0.158879	-5.31921	-11.757	-7.87671	-1.13617	-6.06545	-6.92044	-5.8802
GPT2	-0.152255	-0.816889	-0.763951	-0.390508	0.260405	0.207277	0.0347995	-0.0758151
GPX4	-3.60978	-13.7886	-13.6268	-7.2051	-3.06654	-4.91607	-3.96013	-3.68414
GSR	0.0677336	-1.1321	-0.217187	0.0386133	0.231882	0.0133831	0.312844	0.11606
GSS	0.0602369	-0.55277	-0.503482	-0.294134	0.00893595	0.156967	0.121562	0.2967
HIF1A	-1.03485	-1.56891	-1.3224	-1.16037	-1.23279	-1.34977	-1.17189	-1.05728
HLA-A	-0.313496	-0.26685	-0.146853	-0.00121545	0.112264	0.100675	0.205916	0.115944
HMOX1	0.821615	0.163683	0.226894	0.800228	1.0154	0.732808	0.741897	0.868284
HSPA9	-2.1235	-9.3381	-10.277	-6.90397	-3.55735	-6.96544	-6.18589	-5.51224
HSPD1	-0.982812	-7.05007	-10.3151	-6.54594	-1.83251	-4.856	-4.80041	-4.43968
INTS7	-1.26979	-6.03149	-6.43344	-3.48235	-2.6299	-3.60537	-2.85011	-2.6698
KEAP1	-0.597161	-2.32413	-2.81714	-2.06859	-0.290827	-0.655393	-0.446463	-0.267108
KLF12	0.649978	0.536515	0.747677	0.537234	0.191316	0.128847	0.161618	0.252508
LACTB	0.367382	0.000953724	-0.354569	0.0361237	0.262216	0.214906	0.0448371	0.383624
LDHA	0.047429	-0.238601	-0.45399	-0.146683	0.249051	0.25432	0.243692	-0.00118632
LDHB	-0.578074	-0.831221	-0.999218	-0.531956	-0.761445	-0.626585	-0.575792	-0.412844
LONP1	0.198486	-2.85125	-4.24841	-2.7065	-0.119854	-1.54892	-2.02349	-1.97868
LRRC37A2	1.20964	-0.582875	-0.482329	0.586985	0.841757	0.457902	0.260217	0.451775
MAP1LC3B	-0.112093	-0.270265	-0.0812796	-0.218545	-0.521639	-0.21067	-0.610373	1.02568
MAP3K5	-0.0514934	-0.193171	0.321671	0.165693	-0.222812	-0.158067	-0.442821	-0.509507
MAPK8	-0.256054	-0.18912	-0.273248	-0.365926	-0.3483	-0.289734	-0.0492402	0.0290653
MARCKS	1.34105	0.79967	0.617671	1.14919	1.03918	0.988122	1.05562	1.03067
MCU	-0.0359783	-0.388943	-0.0850697	-0.00987011	-0.291847	-0.276211	-0.141336	0.0951879
MCUB	-0.156471	-0.181954	-0.225903	-0.322483	-0.321806	-0.213148	0.0111876	-0.0618084
MDM2	0.313212	-0.348322	-0.342508	0.0397386	-0.606644	-0.681871	-0.425809	-0.34947
MET	-0.176703	-0.063837	-0.0130745	-0.096089	-0.165765	-0.011606	0.031947	-0.13004
MICU1	-0.68691	-0.938239	-0.966121	-0.886935	-0.945978	-1.07243	-0.675857	-0.564493
MICU2	-0.061739	-1.49383	-0.662938	-0.236204	-0.226359	-0.279938	-0.135689	-0.1333
MTHFD1	0.0639271	0.0561182	-0.454989	-0.812857	0.326991	0.0667424	-0.641084	-1.08444
MTHFD1L	-0.845897	-0.78649	-0.78679	-0.684916	-1.0546	-0.908394	-1.01926	-1.24391
MTHFD2	-0.0210748	0.210895	0.0632443	0.0605824	0.413886	-0.0114766	-0.139899	-0.256513
MTOR	-0.397176	-2.16153	-4.28815	-3.40205	-0.637693	-2.68482	-3.12722	-3.37331
MYC	0.152834	-2.98665	-3.99762	-2.98875	-0.868167	-3.1419	-3.34467	-4.33624
MYD88	1.27742	0.847611	0.474015	0.789339	0.897861	0.385157	0.523842	0.484929
NAMPT	0.0967773	-0.169571	-0.167219	-0.129992	-0.486299	-0.175064	0.0216537	0.132007
NCOA4	-0.144845	-2.10331	-1.61874	-0.879783	0.199461	-0.194631	0.0534585	-0.248807
NDUFA13	0.601273	-1.52315	-0.824175	-0.0369242	-0.141705	-0.348708	-0.389295	-0.19066
NDUFA9	-0.718003	0.0885836	-0.108346	-0.445869	-0.552551	-0.51207	-0.751583	-0.909532
NDUFB6	0.181723	0.216674	-0.0935723	0.0813136	-0.109621	-0.636654	-0.378339	-0.910838
NDUFB9	-0.127258	-0.203811	-0.607294	-0.487858	-0.37692	-0.90744	-0.674773	-0.672611
NDUFS1	-0.313269	-0.313416	-0.708062	-0.560064	-0.73772	-0.876483	-1.02146	-1.20229
NDUFS2	0.405819	-0.536062	-0.531167	-0.0377244	0.100983	-0.440262	-0.305897	-0.483181
NDUFS4	-0.0774475	-0.687705	-0.506348	-0.136007	-0.13701	-0.142967	-0.164464	-0.0668492
NDUFS7	0.776369	0.83538	0.488116	0.560405	0.571523	0.422038	0.30077	0.0720525
NDUFV1	0.413065	-0.501958	-0.234949	0.212311	-0.243963	-1.18347	-1.12941	-1.17053
NFE2L2	-0.980364	-2.87734	-2.37182	-1.56311	-2.23324	-2.67256	-1.92762	-1.77134
NFKBID	0.0519514	-0.660261	-0.21585	-0.289041	-0.0531836	-0.299016	-0.448991	-0.530692
NNT	-0.410589	-1.81751	-1.95393	-1.07936	-0.428065	-0.345442	-0.454635	-0.576996
NO_SITE1	0.405587	0.97658	1.07234	0.524987	0.31199	-0.00242963	0.0705916	0.321071
NO_SITE10	-1.21081	-0.401695	-0.661837	-0.719059	-0.285997	-0.288305	-0.269212	-0.377619
NO_SITE11	-0.103153	-0.304385	-0.555984	-0.44893	-0.133768	-0.54575	-0.319679	0.0695533
NO_SITE12	1.57782	1.01891	1.09607	1.30265	1.07781	1.04558	1.11947	0.944843
NO_SITE13	0.0369775	-0.712522	-0.535653	-0.467532	-0.130617	0.232569	0.41727	0.161749
NO_SITE14	-0.247747	-0.0119697	0.28854	0.363678	0.24823	0.601741	0.711717	1.25581
NO_SITE15	-0.0294756	-0.234628	-0.172787	0.327773	0.394086	-0.0175027	0.13126	0.325452
NO_SITE16	-0.197774	0.463338	-0.13335	-0.178481	-0.176207	-0.457227	-0.398154	-0.0120332
NO_SITE17	-0.566016	0.970356	0.938434	0.22098	-0.36911	-0.925585	-0.516585	-0.287551
NO_SITE18	-0.659571	1.1854	0.727225	-0.0739321	-0.257223	-0.0238551	-0.24298	-0.157225
NO_SITE19	-0.810478	-0.901987	-0.309578	-0.448869	-1.06756	-0.373015	-0.572011	-0.454928
NO_SITE2	1.33252	0.891416	1.02016	1.00591	0.910029	0.972203	1.26284	1.00712
NO_SITE20	-1.01901	-0.0516119	-0.0227298	-0.228957	-1.04086	-1.11022	-0.925939	-1.16369
NO_SITE21	-0.537388	0.63271	0.0295703	-0.21133	-0.0281696	0.133887	0.302468	0.421515
NO_SITE22	-0.396947	1.46563	0.331219	-0.393517	-0.284138	-0.106252	0.271967	-0.022801
NO_SITE23	-0.341851	0.51799	0.903052	-0.0818406	0.156207	0.252681	0.408031	0.562275
NO_SITE24	1.07649	1.60305	2.12309	2.53153	0.887177	0.946299	1.1267	0.590004
NO_SITE25	-0.527288	-0.89829	-0.542829	-0.243137	-0.233716	-0.234697	-0.374053	-0.353945
NO_SITE26	-0.263636	1.03953	0.68482	0.063138	0.301261	0.976726	0.814149	0.644086
NO_SITE27	-0.225343	0.534907	-0.220335	-0.317349	-0.427815	-0.273641	-0.434512	-0.241314
NO_SITE28	1.43897	0.865007	0.813404	1.20494	1.39013	1.41784	1.3144	1.13179
NO_SITE29	-0.892754	0.946249	0.901288	0.0168407	-0.856229	-0.91002	-0.999804	-0.788018
NO_SITE3	0.192471	0.248966	0.967846	0.484572	0.287913	0.189872	0.267817	0.0678574
NO_SITE30	0.992573	1.42077	1.57208	1.14208	0.380739	0.424516	0.365782	0.395894
NO_SITE31	0.504001	-0.467507	0.139988	0.467952	0.0729723	0.172308	0.311771	0.379229
NO_SITE32	-1.05211	-0.406644	-0.421841	-0.360722	-0.54535	-0.259023	-0.557972	-0.590346
NO_SITE33	-1.37419	-0.615437	-0.688535	-1.15956	-0.346058	-0.824473	-0.63019	-0.310832
NO_SITE34	0.675508	1.99679	2.02033	1.06116	1.1587	1.0939	0.972263	0.906158
NO_SITE35	-0.344118	1.0112	0.237662	-0.0462657	-0.587104	-0.452625	-0.689226	-0.704187
NO_SITE36	0.319905	1.34481	0.785103	0.150921	-0.300179	-0.615825	-0.322012	-0.371848
NO_SITE37	-0.0443051	-0.893564	-1.05653	-0.321968	-0.796157	-0.910467	3.59036	-0.462006
NO_SITE38	0.911529	2.37502	2.17226	1.18208	0.701205	0.221479	0.642411	0.281997
NO_SITE39	0.637351	0.405271	1.46608	1.74694	1.30516	1.19434	0.656806	1.06769
NO_SITE4	-1.28745	0.334816	-0.0393161	-0.705633	-0.843661	-0.587284	-0.513223	-0.272776
NO_SITE40	0.757067	0.2573	0.469754	0.739606	1.22143	1.09258	0.643853	1.02635
NO_SITE41	-0.0308243	0.932841	0.625031	0.369709	-0.221317	0.0683743	0.0536995	0.375313
NO_SITE42	-0.365024	-0.290406	0.360262	0.0860024	0.0731097	-0.629085	0.0893403	-0.122087
NO_SITE43	1.98327	1.72184	1.72182	2.2949	2.16325	2.19304	2.18295	2.3624
NO_SITE44	0.772522	-0.329596	0.270445	0.555323	1.50228	1.51678	1.36374	1.36933
NO_SITE45	1.26098	2.43089	2.04549	1.25215	1.30886	1.10988	1.03624	1.1472
NO_SITE46	-1.2062	-5.02237	-3.04677	-1.19093	-3.04671	-2.5299	-1.64675	-1.33342
NO_SITE47	-0.0601002	-0.0548238	-0.380264	-0.281362	-0.243085	-0.0501442	-0.0448055	-0.0553788
NO_SITE48	0.16146	-0.0593514	1.00334	0.760985	0.411633	-0.216381	-0.129023	0.178278
NO_SITE49	-0.773894	1.27273	0.379321	-0.473634	0.0740956	0.0443373	-0.247523	-0.335302
NO_SITE5	-1.52171	-2.66653	-2.26985	-1.54119	-1.34125	-1.82154	-1.43389	-1.76081
NO_SITE50	-0.104084	-0.401727	0.842521	0.348382	0.165971	-0.122841	-0.0463909	-0.0665921
NO_SITE51	-0.102833	0.617362	0.383529	0.108405	0.448462	0.515205	0.424539	0.440657
NO_SITE52	-1.07021	-0.857584	-0.141445	-0.790879	-0.674348	-0.417569	-0.339638	-0.899913
NO_SITE53	0.0846977	-1.24553	0.459147	0.68095	0.183346	0.104449	0.141717	0.0534882
NO_SITE54	0.795504	0.368473	0.885771	0.996868	0.555285	0.646839	0.856885	0.654064
NO_SITE55	-1.1056	1.28352	0.160037	-0.565149	-0.285033	-0.134771	-0.718278	-1.00371
NO_SITE56	-0.705914	0.424675	0.217028	-0.0455517	-0.222227	0.36095	-0.251857	-0.35189
NO_SITE57	-0.723559	-0.733997	-0.239942	-0.812246	-0.473525	-0.840076	-0.806298	-0.588814
NO_SITE58	-1.30306	-0.267824	-0.359348	-0.824764	-1.07331	-0.974699	-1.20496	-1.27371
NO_SITE59	0.481803	1.04906	0.639442	0.728659	0.985887	0.962227	0.818096	1.0345
NO_SITE6	-0.938769	-0.336181	-0.334936	-0.68049	-0.509486	-0.568143	0.241768	0.229572
NO_SITE60	0.227331	0.788898	0.96031	0.104474	0.00409966	0.254652	0.196826	-0.0247382
NO_SITE61	-0.333159	0.482606	0.52139	0.154572	0.615494	0.843343	0.385265	0.205309
NO_SITE62	-0.242491	0.74608	0.069079	-0.0445335	0.380658	0.394031	0.245833	-0.13513
NO_SITE63	0.639794	1.66625	1.72224	1.12419	1.29779	0.845733	0.789182	0.720365
NO_SITE64	0.317549	0.700639	0.366124	-0.226159	0.701592	-0.244137	0.246837	0.126076
NO_SITE65	-0.734695	-0.154072	-0.164286	-1.02266	-1.14964	-0.465838	-0.590279	-0.421839
NO_SITE66	-1.47357	0.559197	-0.606566	-1.00208	-0.934956	-1.42556	-1.60709	-1.30568
NO_SITE67	-1.33536	-1.71471	-1.95167	-2.21309	-3.48023	-3.21291	-2.41188	-2.70369
NO_SITE68	0.619888	1.3969	1.04772	0.308382	-0.217129	0.557244	0.247734	0.640044
NO_SITE69	-2.10219	-0.552461	-0.736547	-1.06487	-1.10232	-0.858611	-1.12176	-1.09376
NO_SITE7	-1.87762	-1.59883	-1.76359	-1.47297	-1.96691	-1.17103	-1.19022	-1.22995
NO_SITE70	-1.27957	-0.506769	-1.21912	-1.22077	-1.36818	-0.789991	-0.763067	-0.550146
NO_SITE71	-0.407769	0.551598	0.769094	0.164508	0.772371	1.22835	0.642257	0.698475
NO_SITE72	-0.973394	0.545135	-0.556981	-0.869373	-3.96163	-3.29815	-2.56562	-2.41011
NO_SITE73	-1.52757	-2.25119	-3.18795	-2.30549	-3.11508	-2.5942	-2.00254	-1.48238
NO_SITE74	-0.596492	0.417876	0.615859	-0.241812	-0.669615	-0.128005	-0.45771	-0.37789
NO_SITE75	0.618846	0.714317	0.518078	1.01533	1.03314	0.895878	0.96035	1.18616
NO_SITE8	-0.937419	-0.0578311	-0.248349	-0.479644	-0.111037	-0.14639	-0.0212177	-0.124586
NO_SITE9	-0.558242	0.253133	-0.879857	-1.0366	-0.760078	-0.431477	-0.400363	-0.240991
NQO1	0.655105	-0.0526506	-0.00908086	0.215807	0.372684	-0.156502	-0.064684	-0.172051
NQO2	0.229106	-0.152544	0.273499	0.245254	0.376094	0.185479	0.25824	0.186487
NRF1	-0.413348	-3.32952	-4.49033	-2.85215	-0.834925	-2.48236	-2.70591	-2.51254
NUDT8	1.17382	-0.199532	0.00524301	1.00331	0.860511	0.710108	0.569869	0.656542
OAT	-0.399544	-0.293582	-0.223569	-0.223198	-0.298377	-0.268276	-0.118832	-0.218454
ONE_INTERGENIC_SITE1	-0.243509	-0.667635	-0.53239	-0.56214	-0.0128945	-0.101968	0.0790482	-0.459011
ONE_INTERGENIC_SITE10	-1.59169	-2.93095	-2.39487	-1.42815	-2.9114	-2.54364	-2.63496	-1.67807
ONE_INTERGENIC_SITE11	-0.773538	-1.02736	-1.14599	-1.09071	-0.587374	-0.681517	-0.542956	-0.798369
ONE_INTERGENIC_SITE12	0.427798	1.18294	0.570318	0.709162	0.918511	0.347701	0.293293	0.266173
ONE_INTERGENIC_SITE13	-0.552607	0.305303	-0.264405	-0.831413	0.275442	0.547833	-0.025857	-0.0389809
ONE_INTERGENIC_SITE14	0.530678	-0.231071	0.257154	0.146822	-0.24462	0.51645	0.106456	0.142354
ONE_INTERGENIC_SITE15	1.45128	1.83205	1.68448	1.26305	0.936596	1.34731	0.62205	0.942211
ONE_INTERGENIC_SITE16	-0.436133	-0.624524	-0.913035	-0.793636	-1.14816	-1.10892	-1.36049	-1.30262
ONE_INTERGENIC_SITE17	-0.803995	-1.23157	-1.02098	-0.831432	-1.01982	-1.83023	-1.44983	-1.51405
ONE_INTERGENIC_SITE18	-0.739428	-0.235702	-0.500545	-0.533324	-0.277735	-0.205791	-0.249548	0.0696764
ONE_INTERGENIC_SITE19	-0.53414	-1.48562	-1.33569	-0.931156	-0.869537	-1.18926	-0.731968	-0.398702
ONE_INTERGENIC_SITE2	0.0319964	0.589833	0.466133	0.158022	0.463404	0.610163	0.0498745	0.186821
ONE_INTERGENIC_SITE20	-0.751291	-0.309396	0.0478094	-0.722522	-0.45121	-0.53738	-0.489359	-0.890498
ONE_INTERGENIC_SITE21	-0.393911	-0.231922	-0.646326	0.0887607	-0.138941	-0.165468	0.0505251	-0.274462
ONE_INTERGENIC_SITE22	-1.15074	-1.29568	-1.48619	-0.836295	-1.19027	-1.76548	-1.31362	-0.859154
ONE_INTERGENIC_SITE23	-0.293189	-0.378776	-0.488868	-0.77422	-0.953462	-0.675717	-1.07543	-0.841217
ONE_INTERGENIC_SITE24	-0.664772	-0.617046	-1.32587	-1.14447	-1.11873	-0.47293	-0.788044	-0.86333
ONE_INTERGENIC_SITE25	-0.0660582	0.247919	-0.153468	-0.501547	-0.151593	-0.07615	0.192883	-0.193358
ONE_INTERGENIC_SITE26	-0.499092	-0.0824345	-0.0868568	-0.772568	-0.0746071	-0.122389	0.054874	-0.279766
ONE_INTERGENIC_SITE27	-0.730293	-0.298841	-0.497112	-0.437616	-0.267713	-0.113699	0.0236377	0.161938
ONE_INTERGENIC_SITE28	0.117734	0.202263	0.751189	0.181856	-0.0238851	0.171679	0.0312235	0.291221
ONE_INTERGENIC_SITE29	1.06043	1.23357	1.14318	1.0377	0.189246	0.126043	0.606123	0.412619
ONE_INTERGENIC_SITE3	-0.183007	-0.337045	0.0615946	-0.253687	-0.348545	-0.378821	-0.248793	-0.6377
ONE_INTERGENIC_SITE30	0.4716	-0.256724	-0.044244	0.235968	0.818792	0.6228	0.95146	0.832755
ONE_INTERGENIC_SITE31	1.84182	1.42109	1.3123	1.12516	1.26816	0.961332	0.96069	1.17737
ONE_INTERGENIC_SITE32	0.544905	0.735616	0.523297	0.130504	1.35916	1.45287	0.956836	0.930622
ONE_INTERGENIC_SITE33	0.520344	-0.317406	0.168633	-0.163333	-0.211154	0.0491688	0.0407505	0.478654
ONE_INTERGENIC_SITE34	0.0746354	0.480906	0.841968	0.550487	0.658453	0.831796	0.678105	0.50282
ONE_INTERGENIC_SITE35	1.91916	1.837	1.74131	2.81153	1.73385	1.81423	2.24359	2.58747
ONE_INTERGENIC_SITE36	-1.59261	0.233162	-0.74645	-0.736248	-0.148895	-0.444374	-1.02588	-0.593632
ONE_INTERGENIC_SITE37	-1.04251	0.214344	-0.458893	-0.428719	0.0236674	0.577593	0.161299	0.355043
ONE_INTERGENIC_SITE38	-0.465586	-0.41193	0.126962	-0.231203	-0.372228	-0.190699	-0.297001	-0.505996
ONE_INTERGENIC_SITE39	0.330542	1.13479	0.763778	0.560619	0.684854	0.459232	-0.0184361	0.193881
ONE_INTERGENIC_SITE4	0.583836	1.18905	0.723606	0.517809	0.662831	0.211763	0.533777	0.545562
ONE_INTERGENIC_SITE40	-0.18027	-1.05625	-0.335312	0.0266251	1.18229	1.42296	0.96734	0.691803
ONE_INTERGENIC_SITE41	-0.157964	0.584576	-0.163103	-0.0485984	-0.287863	0.101057	-0.0961146	-0.461501
ONE_INTERGENIC_SITE42	-1.05783	0.128242	0.156301	-0.429253	-0.0349835	0.399772	0.225194	0.0247543
ONE_INTERGENIC_SITE43	0.995394	-0.0583907	1.26123	1.15056	0.42189	0.60355	0.60452	0.705015
ONE_INTERGENIC_SITE44	0.681432	-0.524934	0.571708	0.461095	0.683303	0.544804	0.816581	0.776897
ONE_INTERGENIC_SITE45	-1.3549	-0.454228	-0.528296	-0.380307	-0.900299	-0.748224	-0.728586	-0.709034
ONE_INTERGENIC_SITE46	-1.24486	0.168484	-0.429462	-0.652918	-1.10325	-0.860656	-0.889469	-1.0155
ONE_INTERGENIC_SITE47	1.97579	-0.0738061	1.80381	1.80502	1.77638	1.45908	1.97534	1.9997
ONE_INTERGENIC_SITE48	0.140767	0.76178	-0.060729	-0.163469	0.462124	0.0840082	0.565936	-0.0195397
ONE_INTERGENIC_SITE49	-0.777853	0.113515	-0.379901	-0.101812	0.284616	0.169101	0.12336	0.223289
ONE_INTERGENIC_SITE5	2.12954	0.26388	1.39059	2.4556	2.45161	2.71318	3.31441	3.07507
ONE_INTERGENIC_SITE50	0.915505	1.3077	1.70293	1.1422	1.17826	0.751602	0.169238	-0.0106275
ONE_INTERGENIC_SITE51	-0.399747	-0.893514	-0.548228	-0.334211	0.594015	-0.121673	0.437719	0.322918
ONE_INTERGENIC_SITE52	2.13882	-0.986381	0.59009	1.63631	0.298145	0.59138	0.777171	1.18652
ONE_INTERGENIC_SITE53	0.206776	0.015137	0.33528	0.00609533	-3.46098	-2.50845	-1.18693	-1.37755
ONE_INTERGENIC_SITE54	2.78711	0.0467545	1.01321	3.5485	1.93928	2.16341	2.71792	3.07573
ONE_INTERGENIC_SITE55	0.994125	0.671251	0.835313	1.11203	0.0920565	0.222617	0.553798	0.663555
ONE_INTERGENIC_SITE56	0.600228	1.12464	0.649408	0.245914	-0.00838135	0.231684	0.0819189	0.265154
ONE_INTERGENIC_SITE57	-0.370852	-0.866828	-0.529178	-0.82413	-0.356321	-0.339034	-0.204853	-0.0220993
ONE_INTERGENIC_SITE58	-1.12739	0.26057	-0.810436	-1.20254	-0.353058	-0.633708	-0.417294	-0.955574
ONE_INTERGENIC_SITE59	-0.738904	-0.223447	-1.54005	-1.34894	-0.0102487	-0.558136	-0.98678	-0.810281
ONE_INTERGENIC_SITE6	-0.221593	-0.300094	-0.355321	-0.468941	0.0858319	-0.371415	-0.243931	-0.535269
ONE_INTERGENIC_SITE60	1.703	1.63746	1.62641	1.61825	1.01484	0.978081	0.954376	1.12869
ONE_INTERGENIC_SITE61	-0.506236	-0.508564	-0.220682	-0.423339	-0.418503	-0.637251	-1.2088	-0.340412
ONE_INTERGENIC_SITE62	-0.726208	-0.435316	-0.250942	-0.530395	-1.4166	-1.30744	-0.661211	-0.868766
ONE_INTERGENIC_SITE63	-0.27581	1.23398	0.296858	-0.179433	-0.377428	-0.765648	-0.64733	-0.599002
ONE_INTERGENIC_SITE64	0.414831	-0.276528	-0.819192	-0.538048	-0.161691	0.0987327	0.106607	0.0649756
ONE_INTERGENIC_SITE65	0.159002	1.90436	1.64113	0.434124	-0.455451	-0.250269	-0.375139	-0.452006
ONE_INTERGENIC_SITE66	0.293367	1.9107	1.33859	0.34643	-0.0167004	0.151843	-0.18302	-0.639488
ONE_INTERGENIC_SITE67	-0.149915	0.497566	-0.584603	-0.5219	0.627311	0.160016	0.366905	0.354686
ONE_INTERGENIC_SITE68	-0.859069	-0.622298	-1.04314	-1.30552	-0.515539	0.104752	0.0480874	-0.28673
ONE_INTERGENIC_SITE69	0.427768	-0.542837	-0.136568	0.138612	0.219071	0.416552	0.416322	0.428836
ONE_INTERGENIC_SITE7	0.497825	-0.100782	0.337417	0.682861	0.926725	0.528449	0.433312	0.560976
ONE_INTERGENIC_SITE70	-0.150621	-0.398346	-0.42502	-0.398213	-0.265995	-0.854303	-0.640057	-0.487191
ONE_INTERGENIC_SITE71	1.04042	-0.580495	-0.146957	-0.123846	0.324228	-0.283685	-0.417323	-1.0162
ONE_INTERGENIC_SITE72	-0.432579	0.239027	0.27695	-0.0698358	0.0671616	-0.163191	-0.107	-0.405542
ONE_INTERGENIC_SITE73	-1.08653	-0.387181	-0.600517	-0.551592	-0.479747	-0.457097	-0.59792	-0.44138
ONE_INTERGENIC_SITE74	-2.94245	-4.05268	-3.71368	-2.38711	-2.84337	-3.08799	-3.38719	-3.23
ONE_INTERGENIC_SITE75	-0.788291	-0.786685	-1.27105	-1.09357	-0.361192	-0.682386	-0.647916	-0.645587
ONE_INTERGENIC_SITE8	0.854744	1.2075	1.29464	0.91523	1.33958	1.26532	0.932545	1.08623
ONE_INTERGENIC_SITE9	0.194782	0.184261	0.628971	0.839377	0.38871	1.42506	0.653928	0.746204
OPA1	-0.28454	-1.17753	-2.12655	-1.68695	-0.18117	-0.287855	-0.417877	-0.732728
OPLAH	-0.350481	-0.782362	-0.352032	-0.265926	-0.395816	-0.590359	-0.851328	-0.736863
P4HA2	-0.569527	-1.12047	-1.00139	-0.547456	-0.470051	-0.641244	-0.290302	-0.248657
PACSIN1	-0.0176993	-0.113931	-0.114299	-0.372785	0.0587726	-0.276286	-0.304282	-0.497786
PAQR7	-0.135219	-0.412074	-0.645743	-0.254575	-0.297	-0.617418	-0.505125	-0.463618
PARP1	-0.255149	-0.305787	-0.30243	-0.384917	0.156844	-0.138469	-0.291296	-0.502696
PDE4DIP	-0.264698	-2.91605	-2.74324	-1.39801	-1.18457	-2.36791	-1.69268	-1.97392
PHGDH	0.136742	-0.577364	-0.371289	-0.118159	-0.0283821	-0.740292	-0.577689	-0.553609
PHYH	-0.372068	-0.277279	-0.37622	-0.332981	-0.0187782	-0.00719594	-0.00896987	0.34692
PIGT	-0.616879	-1.52338	-1.04287	-0.379681	-0.715221	-0.985709	-0.846771	-0.857897
PIK3CA	-0.09306	-0.618083	-0.473204	-0.0240328	-0.967974	-0.896424	-0.839001	-0.905196
PIK3R1	-0.490192	-1.75932	-1.15693	-0.368216	-0.858084	-0.618802	-0.284273	-0.144015
PIK3R2	0.594024	-0.7699	-0.329336	0.18431	0.433929	-0.106869	-0.216906	-0.0604511
PLD3	-0.137622	-0.470569	-0.196332	0.00312202	-0.440161	-0.712501	-0.793893	-0.721034
PPARGC1A	-0.753835	-1.53896	-1.48006	-1.10695	-0.707408	-0.448597	-0.2339	-0.269205
PPP1R15A	0.43072	-0.137819	0.10326	0.428498	0.218072	0.169524	0.105111	0.191666
PPP1R15B	0.155111	-1.24462	-0.821222	-0.302674	-0.110192	-0.269031	-0.279833	-0.15085
PPP2R5A	-0.388912	-1.91407	-0.866821	-0.559364	-0.769891	-0.734585	-0.420926	-0.193544
PRKAA1	0.13	-1.87278	-1.19153	-0.363247	-0.511558	-0.541034	0.00176623	0.219226
PRKAA2	0.209027	-1.03882	-0.414284	-0.16597	0.00705428	-0.117736	0.0402227	0.184021
PRKAB1	0.697244	-0.114796	-0.139062	0.216817	0.233335	-0.110582	-0.110805	-0.111468
PRKAB2	-0.579627	-0.904664	-0.911258	-0.496968	-0.519295	-0.965392	-0.726675	-0.575092
PRKAG1	0.0791358	-1.02673	-0.880891	-0.643844	-0.486065	-0.920996	-0.925883	-0.591119
PRKAG2	0.0242613	0.0691002	0.0596724	0.0338687	0.000935207	0.250862	-0.0190971	0.0403616
PRODH	0.0941273	-0.801017	-0.0629324	0.0975422	0.00889998	-0.146582	-0.483836	-0.432342
PRPF3	-1.726	-6.64488	-7.38874	-4.27553	-2.79757	-4.32817	-3.13084	-2.96098
PSAT1	-0.908411	-1.72152	-1.63712	-0.866849	-1.46702	-1.67515	-1.4379	-1.30253
PSPH	0.337082	0.303371	0.428846	0.476204	0.199953	0.316081	0.346528	0.321456
PTEN	-0.544601	-1.07192	-0.542141	-0.611834	-0.470278	-0.82804	0.0925344	0.249528
PYCR1	0.272756	-0.94592	-1.05431	-0.0864023	0.165876	-0.147997	-0.0524883	-0.000419208
RFWD3	-0.282721	-0.381256	-1.02463	-0.894153	-0.670401	-0.971504	-1.01222	-0.873195
RHEB	-0.084501	-1.72535	-1.97074	-1.6724	-1.39452	-1.50279	-1.61935	-1.85228
RNF187	1.52136	0.918986	0.778578	1.36579	1.14054	0.833074	0.950047	1.0607
RPL13	-0.516746	-6.90684	-9.27536	-5.32129	-1.93619	-5.76432	-5.29659	-5.18785
RPL17	-2.27487	-10.2605	-12.8573	-7.68305	-5.18105	-8.11869	-7.85968	-7.64408
RPL7	-1.26452	-4.27023	-5.44829	-4.00979	-2.32728	-4.40546	-4.16535	-4.20493
RPL9	0.11134	-3.45258	-3.55035	-2.21938	-0.739663	-1.0679	-1.06704	-1.03434
RPS6	-1.13812	-4.8553	-6.8953	-5.33658	-1.67913	-3.83235	-4.16298	-4.15886
RPUSD3	0.00682047	-0.185978	-0.294878	-0.115099	0.145514	-0.0807388	-0.285957	-0.655447
RRAGC	0.133314	-0.335084	-0.869349	-0.743771	-0.918233	-1.39222	-1.16463	-1.13807
RRAGD	-0.507303	-0.730581	-0.739669	-0.458103	-0.354425	-0.47745	-0.582315	-0.460008
SCD	0.28608	-0.0113398	0.0421649	0.15518	0.67895	-0.221594	-1.1744	-1.4263
SDHA	-0.33764	-0.302834	-0.370727	-0.45344	-0.281642	-0.280494	-0.575135	-0.782635
SDHB	-0.622778	-1.55638	-2.314	-1.91862	-0.768375	-1.08485	-1.437	-1.85448
SDHC	1.36239	1.12341	1.00481	0.401183	0.924807	0.330844	0.436365	-0.361076
SDHD	0.13599	-0.343574	-0.959849	-1.02458	0.209612	-0.643197	-0.634996	-0.955027
SDS	0.189313	-0.129876	0.0366736	0.132744	0.062908	-0.214228	-0.516825	-0.491116
SESN2	0.959192	-0.0304158	0.625655	0.775255	0.115832	-0.0774882	0.161069	0.179018
SFPQ	-2.16931	-7.94689	-8.58953	-5.32469	-3.66102	-5.89845	-4.92161	-5.37048
SH2D4A	0.751453	0.963546	1.07921	0.822806	0.895647	0.672472	0.593577	0.589229
SHMT1	-0.0376989	0.553716	0.473893	0.101275	0.149142	-0.182021	-0.0604524	-0.255079
SHMT2	-0.840749	-1.54192	-1.4223	-0.901767	-1.76223	-2.16177	-2.3435	-2.05831
SIRT4	-0.40811	-1.34477	-1.39685	-0.865161	-0.532794	-1.27613	-1.22999	-0.941367
SKIV2L	-0.461435	-2.57093	-2.06987	-1.2272	-1.42695	-1.63431	-1.04605	-1.08667
SLC16A1	0.458211	0.151783	0.237468	0.349621	0.0291488	-0.362134	-0.23173	-0.300053
SLC25A13	0.328705	-0.36318	0.114116	0.391911	-0.0150163	0.167835	0.263908	0.245362
SLC25A5	0.694637	-0.75854	-0.133052	0.469352	0.696707	0.576335	0.304281	0.375916
SLC30A2	-0.183348	-0.459986	-0.816091	-0.445854	0.188052	-0.265008	-0.39008	-0.364007
SLC3A2	-0.152946	-1.99933	-1.70808	-0.784886	-0.754472	-1.29267	-1.40238	-0.952988
SLC40A1	-1.33919	-2.52212	-2.40326	-1.59256	-1.42545	-1.54605	-1.38061	-1.23987
SLC7A11	-0.549898	-0.415988	-0.191967	-0.502492	-1.09568	-1.11468	-0.826273	-0.515162
SMDT1	-0.349712	-0.587697	-1.00592	-0.661693	-0.512658	-0.804451	-0.74591	-0.849212
SMOX	-0.963436	-1.98493	-1.38488	-0.76463	-1.49022	-1.29632	-0.838996	-0.730842
SNRPG	-2.36664	-7.95767	-7.5244	-4.23626	-3.43081	-5.18988	-4.01005	-3.94205
SPATA20	0.12814	-0.495413	-0.856245	-0.672925	-0.651317	0.00782407	-0.520225	-0.440665
SPIRE1	0.108154	-0.279255	0.203251	-0.0660052	-0.259933	0.000610409	0.103565	0.109223
SQOR	0.133164	0.472235	0.323235	0.0571763	0.14538	0.270441	0.0376476	-0.0310636
SQSTM1	0.231101	0.680876	0.393957	0.051449	0.0916724	-0.0300382	-0.174853	-0.226491
STEAP3	0.164156	0.659189	0.153927	-0.00304775	0.325962	0.343208	-0.0286502	-0.0143395
STRIP2	0.0475761	-0.321636	-0.14414	0.130397	-0.314512	-0.208414	-0.347201	-0.162195
TAX1BP1	-0.364541	-0.114883	-0.544434	-0.55756	-0.00955018	-0.20364	-0.206867	-0.309475
TBC1D9B	0.190047	0.41412	0.189698	-0.0532747	-0.181493	-0.01769	-0.265374	-0.233911
TERT	-0.404836	0.00102173	-0.365665	-0.301644	-0.316728	-0.0825201	-0.339311	-0.320098
TET1	-0.107511	-0.254586	-0.254584	-0.124354	-0.343335	-0.330676	-0.173921	-0.0493943
TET2	0.00731489	0.676494	0.7004	0.210335	0.123733	0.233675	0.372055	0.202392
TET3	-0.165995	-0.737473	-0.537243	-0.258869	-0.0797245	-0.360494	-0.363764	-0.166909
TFEB	0.0391421	-0.964322	-0.632074	-0.255064	0.101514	-0.0655901	-0.192726	-0.188095
TP53	-0.443213	-1.84569	-1.5105	-0.722883	-0.0541442	-1.27691	-2.01365	-2.81256
TSC1	-0.796957	-2.54757	-2.61178	-1.67046	-1.19843	-1.47051	-0.959521	-0.997294
TSC2	-0.566611	-1.11494	-1.66404	-1.21252	-0.354423	-0.831606	-0.855319	-0.823616
TXNIP	0.758454	0.372415	0.586397	0.480349	0.57508	0.493719	0.356232	0.485498
TXNRD1	-0.153269	-2.8518	-4.4732	-3.84259	-0.897855	-2.94982	-3.52136	-3.75417
TYMS	0.053843	0.116784	0.0736876	-0.183683	0.120712	0.213549	0.188957	0.143413
U2AF1	-2.25318	-7.09976	-8.15485	-5.01257	-3.25179	-5.05377	-4.56778	-4.66505
UFL1	0.0917166	-1.28576	-1.29625	-0.798391	-0.455045	-0.595975	-0.458975	-0.729991
USP3	-0.155106	-0.242033	-0.346742	-0.241637	1.36746	0.117865	0.0109645	-0.0410568
USP36	0.304649	-1.28802	-1.91369	-0.924994	-0.533949	-1.22918	-1.0343	-1.05027
USP9X	-1.22087	-4.45433	-4.99205	-3.43441	-1.53597	-1.78861	-1.82529	-1.78727
VDAC1	-0.455774	-1.20152	-1.19929	-0.765408	-0.916335	-1.53286	-1.21054	-1.34305
VHL	0.0257899	-2.69751	-3.20271	-2.22118	0.141685	-0.796165	-1.95959	-2.37631
XPOT	-0.907938	-1.78675	-1.54082	-1.0937	-1.17161	-1.63279	-1.56499	-1.48261
YARS1	-0.314707	-5.91591	-8.2053	-4.88629	-1.93087	-5.14424	-4.85055	-4.2712
YY1	-0.562095	-3.38751	-3.48717	-1.73523	-1.72981	-2.98156	-2.41667	-2.35158
ZNF24	0.480535	0.189349	0.623592	0.567602	0.568901	0.86027	0.666071	0.700391
ZNF343	-1.06024	-2.68895	-2.01658	-1.2771	-1.51635	-1.6662	-1.30754	-1.22462
ZNF404	-0.3748	-0.793697	-0.668331	-0.529727	-0.212181	-0.356022	-0.370752	-0.175963

## Sheet: Delta_Z
Gene	Day 8 Delta Z	Day 11 Delta Z	Day 16 Delta Z	Day 20 Delta Z
G6PD	-0.252515	-2.10343	-3.69303	-2.78267
GPX4	-0.384129	-6.27382	-6.83535	-2.48969
GAPDH	-0.074828	-2.32827	-4.99499	-1.54427
HSPD1	0.600824	-1.55144	-3.89945	-1.48935
GPN2	0.691049	0.527674	-3.41994	-1.41174
KEAP1	-0.216611	-1.17998	-1.67632	-1.27384
USP9X	0.222811	-1.88495	-2.23924	-1.1647
GARS1	0.841671	-0.576289	-2.09929	-1.14389
ARIH1	0.653499	-0.627325	-2.80168	-1.05859
HSPA9	1.01389	-1.67772	-2.89287	-0.984102
ADSL	-0.144173	-1.14421	-2.00425	-0.983663
GOT1	-0.232288	-0.286463	-1.31844	-0.961133
PRPF3	0.75771	-1.63816	-3.01079	-0.929526
GABPA	-0.326987	-2.13027	-2.53617	-0.898446
MAP1LC3B	0.289592	-0.0421396	0.374125	-0.879798
RPL9	0.60175	-1.68622	-1.75597	-0.837947
RPS6	0.38255	-0.723338	-1.93204	-0.832778
ONE_INTERGENIC_SITE68	-0.242912	-0.514102	-0.771611	-0.720392
OPA1	-0.0730935	-0.629096	-1.20821	-0.674739
NO_SITE6	-0.303549	0.164022	-0.407791	-0.643511
EIF2S1	0.619709	-0.831009	-2.19908	-0.642184
NO_SITE14	-0.350709	-0.433959	-0.299231	-0.630831
ONE_INTERGENIC_SITE67	-0.549582	0.238684	-0.672818	-0.61984
PTEN	-0.0525546	-0.172451	-0.448783	-0.609075
NO_SITE33	-0.727	0.147811	-0.0412557	-0.600142
PPARGC1A	-0.0328292	-0.771002	-0.881165	-0.592373
CKMT2	0.616013	-1.04151	-1.02853	-0.584222
NO_SITE73	1.12254	0.24254	-0.83821	-0.582026
NO_SITE44	-0.516016	-1.30558	-0.773078	-0.575591
INTS7	0.961743	-1.71553	-2.53379	-0.574559
ONE_INTERGENIC_SITE57	-0.0102751	-0.373207	-0.229333	-0.567121
ONE_INTERGENIC_SITE32	-0.575767	-0.507177	-0.306559	-0.565768
NO_SITE9	0.14272	0.484092	-0.339054	-0.562577
ONE_INTERGENIC_SITE13	-0.585519	-0.171494	-0.168679	-0.560334
ONE_INTERGENIC_SITE37	-0.753905	-0.256855	-0.438542	-0.554203
ASTN2	0.30643	-0.981262	-0.707397	-0.52784
ATM	0.774846	-0.19253	-0.94638	-0.51543
LONP1	0.225101	-0.920881	-1.57325	-0.514643
CKMT1A	-0.228634	-0.415353	-0.446271	-0.511856
AHCY	-0.00879369	-0.404345	-1.00231	-0.511459
FLCN	-0.169114	-0.144554	-0.866922	-0.5064
ASNS	0.877464	-0.574324	-1.51263	-0.49103
DELE1	-0.446488	-0.438015	-0.479898	-0.487239
PHYH	-0.249813	-0.190978	-0.259685	-0.480762
TSC1	0.283884	-0.761599	-1.16832	-0.475997
NO_SITE70	0.0626581	0.200268	-0.322476	-0.474206
ONE_INTERGENIC_SITE40	-0.963472	-1.75307	-0.921114	-0.470352
ONE_INTERGENIC_SITE51	-0.702696	-0.545774	-0.69717	-0.46466
NO_SITE23	-0.35218	0.187602	0.350033	-0.455458
ONE_INTERGENIC_SITE33	0.517247	-0.259208	0.0904268	-0.453954
NO_SITE21	-0.360071	0.352721	-0.192967	-0.44749
NCOA4	-0.243461	-1.34964	-1.18242	-0.446167
NO_SITE13	0.118507	-0.66828	-0.673818	-0.444969
ONE_INTERGENIC_SITE5	-0.227739	-1.73191	-1.36034	-0.438029
YARS1	1.1428	-0.545657	-2.37216	-0.43494
ONE_INTERGENIC_SITE64	0.407663	-0.26535	-0.654638	-0.426402
ONE_INTERGENIC_SITE18	-0.326466	-0.0211505	-0.177481	-0.426385
NO_SITE65	0.293411	0.220452	0.301222	-0.424847
ONE_INTERGENIC_SITE27	-0.327094	-0.130915	-0.368225	-0.423949
ONE_INTERGENIC_SITE30	-0.245502	-0.621917	-0.704069	-0.421992
GSS	0.0362752	-0.50186	-0.441973	-0.417783
DDIT4	-0.0569371	-0.33757	-0.595196	-0.417355
PRKAA1	0.45365	-0.941689	-0.84379	-0.411871
NO_SITE26	-0.399442	0.0444108	-0.0914494	-0.410792
COPZ1	0.256392	-1.12927	-1.6701	-0.393078
ONE_INTERGENIC_SITE59	-0.515237	0.236661	-0.391223	-0.380886
DAXX	-0.101128	-0.955602	-0.699113	-0.377589
NO_SITE71	-0.834485	-0.478536	0.0896877	-0.377572
ONE_INTERGENIC_SITE19	0.237162	-0.209558	-0.426894	-0.376502
NO_SITE11	0.0216478	0.170671	-0.167093	-0.366623
CLN8	-0.41785	-1.05872	-0.590973	-0.360188
ATP5F1D	0.396502	-0.222423	-1.8048	-0.357248
NNT	0.0123574	-1.04091	-1.06016	-0.355226
ONE_INTERGENIC_SITE26	-0.300156	0.0282523	-0.100219	-0.348464
CNOT2	0.211476	-0.384923	-0.591247	-0.338936
GABPB1	-3.22411	-1.45621	-1.32267	-0.338097
ACACA	-0.399694	-0.938662	-0.908731	-0.322941
ATF4	0.275147	-0.788315	-1.73345	-0.32142
ONE_INTERGENIC_SITE42	-0.723261	-0.192	-0.0487151	-0.321032
CRLS1	0.182976	-0.352769	-0.75767	-0.319491
ONE_INTERGENIC_SITE75	-0.302004	-0.073751	-0.440624	-0.316771
NO_SITE4	-0.313808	0.652024	0.335103	-0.306076
ATP5F1C	0.258116	-0.3308	-1.15288	-0.294351
EIF2AK3	0.283228	-1.10003	-1.01018	-0.291911
ARG2	0.666448	-0.692466	-0.770983	-0.286768
MAPK8	0.0652282	0.0711448	-0.158398	-0.279301
TSC2	-0.150039	-0.200347	-0.57185	-0.274998
ACSL3	0.39551	-0.818458	-0.847791	-0.263778
CPOX	-0.133249	-0.358952	-0.458079	-0.262261
NO_SITE22	-0.0797675	1.11149	0.041897	-0.262135
PPP2R5A	0.269393	-0.834019	-0.315296	-0.258674
CTPS1	-0.0720924	0.0199481	-0.150989	-0.254568
GBA	-0.123082	-0.619071	-0.42289	-0.252065
NO_SITE8	-0.58434	0.0626204	-0.160606	-0.251063
ZNF404	-0.114989	-0.309483	-0.21042	-0.250149
SLC40A1	0.0609927	-0.69018	-0.723117	-0.249388
NO_SITE64	-0.271559	0.668058	0.0843483	-0.249068
PRKAA2	0.142816	-0.651308	-0.321385	-0.247481
U2AF1	0.706129	-1.44673	-2.53644	-0.245733
LACTB	0.0743633	-0.151287	-0.282423	-0.24572
NO_SITE10	-0.653945	-0.0801788	-0.277627	-0.241435
NRF1	0.2981	-0.599033	-1.26178	-0.240139
APH1B	0.172399	-0.0954242	-0.237971	-0.235018
NO_SITE51	-0.389824	0.0722363	-0.0289985	-0.234938
NO_SITE68	0.59186	0.593727	0.565678	-0.234521
CDKN1B	0.130301	-0.806355	-0.460888	-0.232315
TYMS	-0.0472832	-0.0684232	-0.0815076	-0.231292
DYNC1H1	1.40668	-1.00568	-1.91044	-0.231229
ONE_INTERGENIC_SITE49	-0.751279	-0.0393053	-0.355859	-0.229881
MICU1	0.183189	0.0948877	-0.205248	-0.228001
AIFM2	-0.0796883	-0.733417	-0.505622	-0.226022
ONE_INTERGENIC_SITE44	-0.00132304	-0.756419	-0.173151	-0.223306
GPT2	-0.291795	-0.724195	-0.564802	-0.222522
ONE_INTERGENIC_SITE25	0.0604819	0.229152	-0.244907	-0.217922
NO_SITE59	-0.356441	0.0613983	-0.126328	-0.216259
BLVRA	0.173699	-6.12484e-05	0.0297654	-0.212393
P4HA2	-0.0703405	-0.338866	-0.502817	-0.211283
SNRPG	0.752476	-1.95713	-2.48503	-0.208034
ONE_INTERGENIC_SITE11	-0.131638	-0.244549	-0.426408	-0.206715
ONE_INTERGENIC_SITE69	0.147571	-0.678391	-0.390953	-0.205219
NO_SITE40	-0.32835	-0.590633	-0.123107	-0.202758
ONE_INTERGENIC_SITE24	0.320998	-0.101905	-0.380304	-0.198794
GCLC	0.0418249	-1.09524	-0.817699	-0.196201
CKMT1B	-0.176062	-0.230568	-0.219775	-0.186667
NAMPT	0.412297	0.00388426	-0.133553	-0.185261
MCUB	0.11691	0.0220577	-0.167649	-0.184325
ALDH1A3	-0.180534	-0.085007	0.0185902	-0.18053
FNIP1	0.0799715	-0.3291	-0.520966	-0.17722
TAX1BP1	-0.251016	0.0627608	-0.238696	-0.175423
ONE_INTERGENIC_SITE58	-0.547535	0.63235	-0.277993	-0.174629
ATP5PB	-0.159866	0.0593382	-0.163241	-0.172183
NO_SITE7	0.0631406	-0.302497	-0.405435	-0.171841
SPATA20	0.551159	-0.355842	-0.237602	-0.164233
NO_SITE47	0.12939	-0.003309	-0.237205	-0.159794
PIK3R1	0.260139	-0.806471	-0.617064	-0.158534
NO_SITE57	-0.1768	0.0750094	0.400474	-0.15799
ADSS2	0.687768	-0.248937	-0.459162	-0.147246
USP3	-1.07662	-0.254486	-0.252937	-0.141832
ONE_INTERGENIC_SITE47	0.141003	-1.08392	-0.12129	-0.137661
SPIRE1	0.260277	-0.197895	0.0704888	-0.123905
ONE_INTERGENIC_SITE8	-0.34283	-0.0408872	0.256039	-0.120913
AGK	-0.0106357	-0.32348	-0.502664	-0.120896
NO_SITE75	-0.292949	-0.128383	-0.312734	-0.120796
NO_SITE16	-0.0152496	0.650937	0.187244	-0.117696
EGFR	-0.00407647	0.0258205	-0.136891	-0.113962
EIF4A3	0.987087	-0.643412	-1.29643	-0.11346
CDKN1A	-0.0503291	-0.32251	-0.26333	-0.109241
PPP1R15B	0.187597	-0.689848	-0.38282	-0.107355
LDHA	-0.142568	-0.348548	-0.493336	-0.102882
CCND1	0.0132604	-0.58737	-0.286885	-0.102036
ONE_INTERGENIC_SITE48	-0.227233	0.479257	-0.443119	-0.101774
ONE_INTERGENIC_SITE36	-1.02086	0.47909	0.19759	-0.100845
SKIV2L	0.682725	-0.662292	-0.72395	-0.0993715
NO_SITE49	-0.599619	0.868607	0.443246	-0.0978153
RPL13	1.0037	-0.807885	-2.81342	-0.0943577
ZNF24	-0.0624846	-0.474412	-0.0300375	-0.0938956
LDHB	0.129663	-0.144699	-0.299407	-0.0842254
HLA-A	-0.301058	-0.25988	-0.249446	-0.0828441
ONE_INTERGENIC_SITE73	-0.429061	0.0494381	-0.00183626	-0.0779314
BNIP3L	-0.0381449	0.149091	0.00107079	-0.0773753
ONE_INTERGENIC_SITE28	0.10014	0.0216261	0.509092	-0.0773326
CHDH	-0.00850806	-0.332145	-0.210203	-0.0761431
MCU	0.180926	-0.0797134	0.0397865	-0.0742873
ONE_INTERGENIC_SITE1	-0.163069	-0.399987	-0.432352	-0.0729232
HIF1A	0.139969	-0.154957	-0.106422	-0.0729005
MICU2	0.116404	-0.858353	-0.372821	-0.0727647
ACSL1	-0.0720739	0.0853742	-0.11625	-0.0714567
TET3	-0.0610028	-0.266565	-0.122668	-0.0650254
TXNRD1	0.526502	0.0693141	-0.67305	-0.0625262
EIF2AK4	0.355726	-0.0798801	-1.26626	-0.0619072
PYCR1	0.0755755	-0.564217	-0.708392	-0.0607992
ONE_INTERGENIC_SITE61	-0.0620369	0.0909955	0.698704	-0.0586382
CHAC1	-0.00364878	0.371748	0.274387	-0.0582477
SLC30A2	-0.262619	-0.13787	-0.301235	-0.0578748
GSR	-0.116071	-0.80998	-0.374789	-0.0547634
NO_SITE27	0.14317	0.571729	0.151446	-0.0537648
TET1	0.166753	0.0538038	-0.0570379	-0.0530046
SDHD	-0.0520583	0.211866	-0.229706	-0.049181
NDUFS4	0.0421171	-0.385188	-0.241748	-0.0489019
UFL1	0.386619	-0.48775	-0.592046	-0.0483663
HMOX1	-0.137024	-0.402432	-0.364162	-0.0481224
NO_SITE43	-0.127262	-0.333189	-0.326066	-0.0477254
TFEB	-0.0441037	-0.635499	-0.310666	-0.0473541
SDHB	0.102953	-0.333424	-0.620135	-0.0453546
PRKAG1	0.399657	-0.0747632	0.0318144	-0.0372823
ZNF343	0.322523	-0.723194	-0.501368	-0.0371129
ONE_INTERGENIC_SITE31	0.405642	0.325099	0.248624	-0.0369181
NO_SITE61	-0.6708	-0.255079	0.096255	-0.0358767
RPL17	2.05498	-1.51449	-3.53385	-0.0275618
SMOX	0.37249	-0.486917	-0.386001	-0.0238919
ONE_INTERGENIC_SITE2	-0.305051	-0.0143755	0.29434	-0.0203636
MTOR	0.170071	0.370022	-0.820899	-0.0203174
ONE_INTERGENIC_SITE4	-0.0558579	0.691048	0.13423	-0.0196246
FNIP2	0.209106	-0.00220081	-0.0535635	-0.0191923
ACSS2	-0.232146	0.245127	0.165563	-0.018658
RFWD3	0.274131	0.417368	-0.00877121	-0.0148196
ONE_INTERGENIC_SITE56	0.430352	0.631418	0.401276	-0.0136045
PRKAG2	0.016494	-0.128525	0.0556985	-0.00459112
NO_SITE41	0.134699	0.61127	0.403992	-0.00396242
TXNIP	0.129665	-0.0857752	0.162751	-0.00364127
OAT	-0.0715356	-0.0178935	-0.0740602	-0.00335479
NO_SITE2	0.29875	-0.0571247	-0.171602	-0.000855941
RRAGD	-0.108101	-0.178991	-0.111266	0.00134723
NO_SITE15	-0.299503	-0.153531	-0.214994	0.0016416
ONE_INTERGENIC_SITE14	0.548218	-0.528577	0.106559	0.00315936
NO_SITE19	0.181782	-0.37404	0.185568	0.00428404
TET2	-0.0823201	0.31312	0.232175	0.00561668
GABPB2	0.122025	-0.377804	-0.161025	0.0065937
STEAP3	-0.114414	0.223432	0.129101	0.00798447
SLC7A11	0.385923	0.49405	0.448522	0.00895892
TERT	-0.0623017	0.059073	-0.0186353	0.0130493
ONE_INTERGENIC_SITE22	0.0279508	0.3322	-0.122026	0.0161637
NO_SITE69	-0.707009	0.216481	0.272389	0.0204237
COMMD4	0.332738	0.0660866	-0.144759	0.0207358
MET	-0.00773369	-0.0369329	-0.031835	0.0240073
ACSL4	-0.0472044	-0.00507863	0.10016	0.0284378
SFPQ	1.0548	-1.44847	-2.59361	0.0323817
ONE_INTERGENIC_SITE34	-0.412821	-0.248117	0.115869	0.0337052
NQO2	-0.103937	-0.239018	0.0107897	0.0415541
ONE_INTERGENIC_SITE6	-0.217382	0.0504314	-0.0787645	0.046901
ONE_INTERGENIC_SITE23	0.466883	0.209969	0.41476	0.047374
NO_SITE28	0.034539	-0.390911	-0.354258	0.0517289
SIRT4	0.0881647	-0.0485364	-0.117986	0.0538856
PRKAB2	-0.042661	0.0429414	-0.130519	0.055242
AQR	1.35405	-0.184202	-1.067	0.0586699
NO_SITE18	-0.284503	0.855073	0.686038	0.0588968
SQOR	-0.00863814	0.14269	0.201941	0.062395
NO_SITE31	0.304783	-0.452417	-0.121469	0.0627366
ONE_INTERGENIC_SITE70	0.0815818	0.32241	0.152054	0.062917
CD24P4	0.043954	-0.152666	0.148055	0.0640292
NO_SITE62	-0.440633	0.248936	-0.124984	0.0640614
ONE_INTERGENIC_SITE9	-0.137128	-0.877376	-0.017647	0.0658827
SLC25A5	-0.00146368	-0.943899	-0.309241	0.0660693
CALCRL	0.232993	-0.111184	-0.144537	0.0666142
NO_SITE45	-0.0338596	0.934094	0.713646	0.0742075
CHCHD3	0.497958	-0.356862	-0.039261	0.0744114
NO_SITE52	-0.279917	-0.311138	0.140143	0.0770981
NO_SITE25	-0.207586	-0.469231	-0.119343	0.078353
GGCT	0.112979	-0.518563	-0.0905285	0.0816843
PARP1	-0.291323	-0.118312	-0.00787318	0.0832828
MARCKS	0.213452	-0.133255	-0.309675	0.0838041
ONE_INTERGENIC_SITE7	-0.303279	-0.444934	-0.0678078	0.0861853
EIF2AK2	0.26404	-0.839994	-0.492975	0.0877101
PACSIN1	-0.0540738	0.114802	0.134338	0.0883886
USP36	0.592979	-0.0416026	-0.621822	0.0885817
NO_SITE60	0.157848	0.377769	0.539865	0.0913666
LRRC37A2	0.260136	-0.735941	-0.525059	0.0956077
NO_SITE74	0.0517055	0.385996	0.759128	0.0962214
NO_SITE37	0.53164	0.0119521	-3.28585	0.099022
NO_SITE46	1.30143	-1.76244	-0.989959	0.100757
SLC25A13	0.243048	-0.375484	-0.105918	0.103625
BRAF	0.610235	-0.0193027	-0.186434	0.108672
NDUFA13	0.525365	-0.830454	-0.307506	0.108708
PSPH	0.0969644	-0.00898748	0.0582078	0.109423
NO_SITE34	-0.341669	0.638443	0.741095	0.109606
VHL	-0.0819503	-1.34446	-0.879018	0.109699
ESRRA	0.241881	-0.388105	-0.391141	0.11318
FTH1	0.413022	-0.796071	-0.820485	0.113652
ONE_INTERGENIC_SITE20	-0.212189	0.161209	0.379836	0.118777
SLC3A2	0.425343	-0.499683	-0.216162	0.118866
ATP5IF1	-0.571864	-0.136885	0.189969	0.123485
EPAS1	0.590663	-0.618014	-0.285841	0.124981
RHEB	0.926325	-0.157377	-0.248471	0.127194
TBC1D9B	0.262719	0.305336	0.321784	0.127729
NDUFB9	0.176537	0.497541	0.0477148	0.13064
ECM1	0.407647	-0.645417	-0.177004	0.130694
FASN	0.153393	-0.0873481	-0.185889	0.131624
SMDT1	0.11522	0.153268	-0.183853	0.132597
RPL7	0.751489	0.0956265	-0.907176	0.137985
AKT1	0.164095	0.0616151	0.438266	0.143986
NO_SITE1	0.0661833	0.692264	0.708341	0.144191
NO_SITE42	-0.309808	0.239482	0.19157	0.147142
NFE2L2	0.885914	-0.144804	-0.314094	0.147241
PAQR7	0.114397	0.1452	-0.0994321	0.147816
GOT2	0.323153	-0.176911	-0.268832	0.152713
FADS1	0.245569	-0.119051	-0.0498159	0.153484
CCDC127	0.202381	-0.825903	-0.0957784	0.154065
NO_SITE5	-0.1276	-0.597502	-0.591108	0.155289
EIF2AK1	0.101744	-0.155913	-0.289539	0.155493
ONE_INTERGENIC_SITE35	0.131035	0.0161018	-0.355168	0.158434
NO_SITE32	-0.358333	-0.104384	0.0962592	0.162369
SH2D4A	-0.10196	0.20582	0.343396	0.165164
ACAT1	0.464032	0.153848	-0.119823	0.166521
PPP1R15A	0.150364	-0.217324	-0.00130886	0.167466
NFKBID	0.0743417	-0.255439	0.164856	0.170873
AKT2	-0.049038	-0.670959	0.0546162	0.171973
PIK3R2	0.113204	-0.468833	-0.0795005	0.173072
ONE_INTERGENIC_SITE10	0.93318	-0.27387	0.169769	0.176721
ALDH1L1	-0.287031	0.153805	0.269042	0.178837
AKT3	-0.121225	-0.267063	0.0304714	0.189521
MTHFD1	-0.186014	-0.00751237	0.131589	0.192041
ONE_INTERGENIC_SITE38	-0.066014	-0.156434	0.299787	0.194308
SQSTM1	0.0985908	0.502692	0.402209	0.196534
DHODH	0.282433	0.0195451	0.0277709	0.197518
KLF12	0.324323	0.288264	0.414407	0.201332
STRIP2	0.256035	-0.0800598	0.143586	0.206894
ETFDH	0.372504	-0.29612	0.0685119	0.208902
NO_SITE66	-0.380856	1.40343	0.707478	0.214678
MYD88	0.268388	0.327004	-0.0352324	0.215251
RNF187	0.269279	0.0607487	-0.121247	0.215732
NO_SITE56	-0.342019	0.0450602	0.331551	0.216614
GDF15	0.298274	0.172546	0.00190457	0.220327
MTHFD2	-0.307564	0.15724	0.143644	0.22422
ONE_INTERGENIC_SITE15	0.363935	0.342761	0.751251	0.226866
PRKAB1	0.328033	-0.0029802	-0.0199809	0.232132
ONE_INTERGENIC_SITE45	-0.321451	0.207887	0.141626	0.232445
SDHA	-0.0395965	-0.0157967	0.144538	0.232776
GPD2	-0.0419711	0.160811	0.285515	0.236163
ONE_INTERGENIC_SITE72	-0.35337	0.284411	0.271493	0.23738
ONE_INTERGENIC_SITE62	0.488181	0.616686	0.290104	0.239264
BAG5	0.454528	0.0929567	0.0704492	0.240128
NO_SITE54	0.16986	-0.196835	0.0204249	0.242399
NUDT8	0.22154	-0.643212	-0.399251	0.245204
SHMT1	-0.132117	0.520244	0.377839	0.25198
NO_SITE12	0.353564	-0.0188541	-0.0165465	0.253006
ONE_INTERGENIC_SITE46	-0.100136	0.727712	0.325274	0.256386
ONE_INTERGENIC_SITE21	-0.180291	-0.0469901	-0.492748	0.256837
ONE_INTERGENIC_SITE39	-0.250536	0.477689	0.553109	0.259323
ACLY	-0.436448	-1.66489	-0.698887	0.259884
ONE_INTERGENIC_SITE3	0.117053	0.02954	0.219477	0.271539
NQO1	0.199701	0.0734341	0.0393174	0.274256
XPOT	0.186445	-0.108868	0.017086	0.275005
MDM2	0.650437	0.235855	0.0589028	0.275212
RRAGC	0.743556	0.747505	0.208796	0.278809
NO_SITE63	-0.465272	0.580193	0.659774	0.285547
ONE_INTERGENIC_SITE41	0.0918525	0.341899	-0.0473678	0.291966
NO_SITE50	-0.190958	-0.197202	0.628555	0.293431
NO_SITE3	-0.0674873	0.0417862	0.494995	0.294662
ONE_INTERGENIC_SITE63	0.0718541	1.41395	0.667642	0.29668
PHGDH	0.116761	0.115207	0.145947	0.307909
PSAT1	0.394999	-0.0327921	-0.14087	0.308076
NO_SITE55	-0.58023	1.00288	0.621062	0.310109
ONE_INTERGENIC_SITE12	-0.346986	0.590601	0.195887	0.31324
NDUFS2	0.215552	-0.0677409	-0.15929	0.314985
ONE_INTERGENIC_SITE43	0.405529	-0.468063	0.464367	0.315045
ATF5	0.175894	-0.402092	0.0294929	0.317062
ONE_INTERGENIC_SITE55	0.637859	0.317233	0.199061	0.317122
NO_SITE58	-0.162461	0.499836	0.597939	0.317455
ONE_INTERGENIC_SITE52	1.30155	-1.11565	-0.132287	0.318048
NDUFA9	-0.116992	0.424726	0.454837	0.327859
OPLAH	0.0320567	-0.135766	0.353056	0.333003
ONE_INTERGENIC_SITE54	0.599506	-1.4967	-1.20542	0.334305
PIGT	0.0695378	-0.380191	-0.138664	0.338149
NDUFS7	0.144848	0.292277	0.132474	0.345317
ONE_INTERGENIC_SITE60	0.486604	0.466252	0.475201	0.346169
ATP5MC2	0.198248	0.0587335	0.00457599	0.34618
NO_SITE67	1.51665	1.05938	0.325418	0.346905
NO_SITE17	-0.139234	1.34063	1.02885	0.359586
ONE_INTERGENIC_SITE16	0.50348	0.34252	0.316399	0.359904
NO_SITE36	0.438466	1.38638	0.782849	0.369653
PRODH	0.0602648	-0.462755	0.297624	0.374684
RPUSD3	-0.0980713	-0.0744154	-0.00630834	0.382083
ETHE1	0.341393	0.00961247	0.154661	0.38917
MTHFD1L	0.147577	0.0861993	0.164379	0.39527
PDE4DIP	0.650447	-0.387598	-0.742853	0.407234
VDAC1	0.325666	0.234294	0.00795963	0.408455
GABARAP	0.913941	-0.426655	-0.404514	0.410648
NO_SITE48	-0.176899	0.111037	0.800703	0.412036
SESN2	0.596346	0.0332852	0.328512	0.421603
CPSF6	0.739927	0.443324	-0.0762146	0.430654
DIS3L	0.896005	-0.180532	-0.111584	0.431614
YY1	0.825701	-0.287051	-0.756961	0.435827
SDS	0.0893821	0.0596454	0.391382	0.441136
ONE_INTERGENIC_SITE29	0.616017	0.783139	0.379758	0.442002
NO_SITE53	-0.0697547	-0.954581	0.224457	0.443682
ATP5F1A	0.0918436	1.1222	0.0924754	0.44952
NDUFS1	0.300133	0.398149	0.221605	0.454124
SLC16A1	0.303393	0.363394	0.331773	0.459389
NO_SITE35	0.171817	1.03508	0.655408	0.46522
MAP3K5	0.121141	-0.0248225	0.540578	0.477439
NO_SITE39	-0.472212	-0.557958	0.572239	0.480306
ONE_INTERGENIC_SITE17	0.152609	0.423318	0.303243	0.482683
GPD1	0.528753	0.921895	0.477057	0.491748
PLD3	0.213927	0.171072	0.42254	0.512055
NO_SITE30	0.432631	0.704458	0.852983	0.527631
CPNE2	0.638787	0.200468	0.243126	0.533299
SDHC	0.30942	0.560426	0.401952	0.538998
ATPAF1	0.477369	0.246695	0.270031	0.56899
NO_SITE29	-0.0258272	1.31258	1.34427	0.569121
ONE_INTERGENIC_SITE74	-0.0700565	-0.682139	-0.230866	0.596014
CEBPG	1.02108	0.304149	0.429268	0.604159
PIK3CA	0.618657	0.196817	0.258657	0.623076
ONE_INTERGENIC_SITE65	0.434484	1.52355	1.42572	0.626589
ONE_INTERGENIC_SITE71	0.506425	-0.209876	0.191177	0.630992
GLS2	0.448229	0.656555	0.528785	0.635161
NO_SITE38	0.148721	1.52278	1.08176	0.636455
NO_SITE20	0.0154538	0.748546	0.638665	0.660958
ONE_INTERGENIC_SITE66	0.219251	1.2437	1.07594	0.697149
CDC40	0.544146	0.345684	0.203042	0.70108
NDUFB6	0.206011	0.603394	0.201361	0.701557
AIFM1	0.295227	0.636176	1.07827	0.810746
ONE_INTERGENIC_SITE50	-0.185794	0.39322	1.08448	0.815169
SHMT2	0.651584	0.438302	0.651391	0.8178
ARNT	0.328737	-0.15073	0.174161	0.91098
MYC	0.721957	0.109782	-0.461708	0.952817
NDUFV1	0.464588	0.481901	0.632483	0.977819
ONE_INTERGENIC_SITE53	2.5935	1.78444	1.07637	0.978384
NO_SITE72	2.113	2.71761	1.42032	1.08946
SCD	-0.277801	0.148672	0.860245	1.11827
NO_SITE24	0.133862	0.464389	0.704559	1.37287
TP53	-0.275113	-0.402186	0.355779	1.47762
